# Supplementary material for: The axonal sorting activity of pseudorabies virus Us9 protein depends on the state of neuronal maturation
Source: PLoS Pathog. 2020 Dec 28;16(12):e1008861. doi: 10.1371/journal.ppat.1008861 (PMC7794026; doi:10.1371/journal.ppat.1008861)
Supplement: S1 Table — Abundances of virus and host proteins are provided along with fold change differences in abundance across conditions and significance values for those differences. (XLSX) [file ppat.1008861.s001.xlsx]

## Sheet: Sheet1
Accession	Gene Symbol	Species	Description	Abundances (Scaled): F1: 126, Sample, Mature, Mock	Abundances (Scaled): F2: 126, Sample, Mature, Mock	Abundances (Scaled): F1: 127, Sample, Mature, WT	Abundances (Scaled): F2: 127, Sample, Mature, WT	Abundances (Scaled): F1: 128, Sample, Mature, US9YY	Abundances (Scaled): F2: 128, Sample, Mature, US9YY	Abundances (Scaled): F1: 129, Control, Immature, Mock	Abundances (Scaled): F2: 129, Control, Immature, Mock	Abundances (Scaled): F1: 130, Sample, Immature, WT	Abundances (Scaled): F2: 130, Sample, Immature, WT	Abundances (Scaled): F1: 131, Sample, Immature, US9YY	Abundances (Scaled): F2: 131, Sample, Immature, US9YY	Abundances (Grouped): Mature, Mock	Abundances (Grouped): Mature, WT	Abundances (Grouped): Mature, US9YY	Abundances (Grouped): Immature, Mock	Abundances (Grouped): Immature, WT	Abundances (Grouped): Immature, US9YY	Abundance Ratio (log2): (Mature, WT) / (Mature, Mock)	Abundance Ratio (log2): (Mature, US9YY) / (Mature, Mock)	Abundance Ratio (log2): (Immature, WT) / (Immature, Mock)	Abundance Ratio (log2): (Immature, US9YY) / (Immature, Mock)	Abundance Ratio (log2): (Mature, Mock) / (Immature, Mock)	Abundance Ratio (log2): (Mature, US9YY) / (Mature, WT)	Abundance Ratio (log2): (Immature, US9YY) / (Immature, WT)	Abundance Ratio (log2): (Mature, WT) / (Immature, WT)	Abundance Ratio (log2): (Mature, US9YY) / (Immature, US9YY)	Abundance Ratio Adj. P-Value: (Mature, WT) / (Mature, Mock)	Abundance Ratio Adj. P-Value: (Mature, US9YY) / (Mature, Mock)	Abundance Ratio Adj. P-Value: (Immature, WT) / (Immature, Mock)	Abundance Ratio Adj. P-Value: (Immature, US9YY) / (Immature, Mock)	Abundance Ratio Adj. P-Value: (Mature, Mock) / (Immature, Mock)	Abundance Ratio Adj. P-Value: (Mature, US9YY) / (Mature, WT)	Abundance Ratio Adj. P-Value: (Immature, US9YY) / (Immature, WT)	Abundance Ratio Adj. P-Value: (Mature, WT) / (Immature, WT)	Abundance Ratio Adj. P-Value: (Mature, US9YY) / (Immature, US9YY)	# Peptides	# PSMs	# Unique Peptides	MW [kDa]	Phospho (S; T; Y) Positions	Protein FDR Confidence: Combined
P24270	Cat	Mus musculus	Catalase OS=Mus musculus GN=Cat PE=1 SV=4	383.4	214.8	202.1	110.9	383.3	156.6	100	100	105.6	108.4	118.3	101.2	287	149.7	245	100	107	109.4	-0.94	-0.23	0.1	0.13	1.52	0.71	0.03	0.48	1.16	1.08509e-15	0.341506	0.700893	0.675943	0.0222592	1.27062e-15	0.989805	0.844196	0.114439	19	216	3	59.8		High
G3V7I2	Rftn1	Rattus norvegicus	Protein Rftn1 OS=Rattus norvegicus GN=Rftn1 PE=1 SV=1	152.7	140	62.1	118.3	99.4	145.6	100	100	91.4	110.1	101.2	110.9	146.2	85.7	120.3	100	100.3	106	-0.77	-0.28	0	0.08	0.55	0.49	0.08	-0.23	0.18	4.36356e-05	0.503865	0.973027	0.962359	0.557321	0.11074	0.980886	0.965659	0.958104	10	27	10	61.2		High
Q8JZM4	Dner	Mus musculus	Delta and Notch-like epidermal growth factor-related receptor OS=Mus musculus GN=Dner PE=1 SV=1	89.5	101.2	42.2	88.1	49.7	96.4	100	100	103.9	77.7	90.6	88.3	95.2	61	69.2	100	89.9	89.4	-0.64	-0.46	-0.15	-0.16	-0.07	0.18	-0.01	-0.56	-0.37	0.00267426	0.0379777	0.944258	0.927341	0.990908	0.796213	0.965055	0.768335	0.904062	2	4	2	78.7		High
P50232	Syt4	Rattus norvegicus	Synaptotagmin-4 OS=Rattus norvegicus GN=Syt4 PE=1 SV=1	241.3	85.9	102.8	83.3	103.8	82.5	100	100	51.1	39.8	50.5	41	144	92.5	92.6	100	45.1	45.5	-0.64	-0.64	-1.15	-1.14	0.53	0	0.01	1.04	1.02	9.42892e-14	2.20912e-07	1.25117e-15	9.9687e-16	0.774631	0.981865	0.991121	0.292884	0.219006	10	36	10	47.7		High
Q9ER58	Spock2	Mus musculus	Testican-2 OS=Mus musculus GN=Spock2 PE=1 SV=1	107	48.5	41.7	51.6	39	49.6	100	100	58.9	53.7	65.9	65.9	72.1	46.4	44	100	56.2	65.9	-0.63	-0.71	-0.83	-0.6	-0.47	-0.08	0.23	-0.28	-0.58	0.000673352	0.000186918	8.98765e-05	0.00408352	0.913848	0.948355	0.325269	0.949582	0.743602	4	8	4	46.8		High
F1M6V6	Spock1	Rattus norvegicus	Protein Spock1 OS=Rattus norvegicus GN=Spock1 PE=4 SV=2	92.1	76.9	44.7	67.4	48.4	70.1	100	100	61.4	62.9	74.3	69.5	84.2	54.9	58.2	100	62.1	71.8	-0.62	-0.53	-0.69	-0.48	-0.25	0.09	0.21	-0.18	-0.3	0.00675156	0.0132238	0.00448489	0.10621	0.979498	0.964467	0.52822	0.972794	0.935497	4	11	4	36.6		High
Q9JKB7	Gda	Rattus norvegicus	Guanine deaminase OS=Rattus norvegicus GN=Gda PE=1 SV=1	509.2	355	250	330.2	231.6	321.2	100	100	109	95.8	114.3	93.8	425.2	287.4	272.8	100	102.2	103.5	-0.57	-0.64	0.03	0.05	2.09	-0.08	0.02	1.49	1.4	3.0961e-11	5.11154e-08	0.948162	0.964963	0.00734882	0.910044	0.991121	0.112165	0.0639079	19	97	18	50.9		High
G3V836	Clu	Rattus norvegicus	Clusterin OS=Rattus norvegicus GN=Clu PE=1 SV=1	151.5	84	76.9	76.3	87.6	79.7	100	100	75.3	61.8	80.1	76.1	112.8	76.6	83.6	100	68.2	78	-0.56	-0.43	-0.55	-0.36	0.17	0.12	0.19	0.17	0.1	4.4704e-06	0.0345826	0.00324392	0.0983159	0.920034	0.785708	0.356776	0.96652	0.978337	6	19	6	51.4		High
D3ZWC6	Sntb1	Rattus norvegicus	Protein Sntb1 OS=Rattus norvegicus GN=Sntb1 PE=1 SV=1	158.5	155.6	89.2	130.1	93.8	149.9	100	100	105.1	81.3	120.5	109.2	157	107.7	118.6	100	92.5	114.7	-0.54	-0.41	-0.11	0.2	0.65	0.14	0.31	0.22	0.05	4.48919e-05	0.059922	0.986271	0.566364	0.414854	0.815962	0.0455432	0.958792	0.988583	4	6	3	58.3		High
G3V892	Nrsn1	Rattus norvegicus	Protein Nrsn1 OS=Rattus norvegicus GN=Nrsn1 PE=4 SV=1	141.4	134.1	72.1	124.1	77.4	127.3	100	100	74.5	77.5	82	91.1	137.7	94.6	99.3	100	76	86.4	-0.54	-0.47	-0.4	-0.21	0.46	0.07	0.19	0.32	0.2	4.47512e-07	0.00203042	0.101316	0.704535	0.730352	0.895109	0.293605	0.912251	0.947799	5	20	5	21.6		High
P21818	Stmn2	Rattus norvegicus	Stathmin-2 OS=Rattus norvegicus GN=Stmn2 PE=1 SV=2	62.5	61.8	29.9	61	29.9	54.2	100	100	53.9	50.1	59.3	67.7	62.1	42.7	40.3	100	52	63.4	-0.54	-0.63	-0.94	-0.66	-0.69	-0.09	0.29	-0.28	-0.65	6.20429e-08	8.42092e-07	1.25117e-15	3.45368e-09	0.674383	0.883273	1.11416e-09	0.952353	0.732039	14	216	10	20.7	Phospho [S62(100); S80(100)]	High
F7FHT4	Sema3c	Rattus norvegicus	Protein Sema3c OS=Rattus norvegicus GN=Sema3c PE=4 SV=1	148.8	91.8	86.3	75	104	88.8	100	100	79.4	68.6	89.1	80.3	116.9	80.5	96.1	100	73.8	84.6	-0.54	-0.28	-0.44	-0.24	0.22	0.26	0.2	0.12	0.18	2.67018e-06	0.132579	0.0352186	0.414741	0.92885	0.0737559	0.0617647	0.97936	0.960138	14	35	14	85.9		High
P49192	Cartpt	Rattus norvegicus	Cocaine- and amphetamine-regulated transcript protein OS=Rattus norvegicus GN=Cartpt PE=1 SV=1	484.6	283.7	200.9	329.9	244.4	322.9	100	100	63.3	72.5	72.8	81.5	370.8	257.4	280.9	100	67.7	77	-0.53	-0.4	-0.56	-0.38	1.89	0.13	0.18	1.93	1.87	1.84197e-07	0.00345086	0.00255594	0.0664619	0.0065641	0.449409	0.500463	0.0020459	0.00203406	4	21	4	14.1		High
G3V7J1	Clstn3	Rattus norvegicus	Calsyntenin-3 OS=Rattus norvegicus GN=Clstn3 PE=4 SV=1	75.7	50.1	36.8	50.7	40.8	56.4	100	100	62	57.3	61.7	66.7	61.6	43.2	48	100	59.6	64.1	-0.51	-0.36	-0.75	-0.64	-0.7	0.15	0.11	-0.46	-0.42	8.37767e-05	0.107068	1.98635e-06	5.78776e-06	0.633172	0.712537	0.771869	0.841025	0.891031	5	12	5	105.8		High
P10362	Scg2	Rattus norvegicus	Secretogranin-2 OS=Rattus norvegicus GN=Scg2 PE=1 SV=1	120.8	83.8	58.1	86.2	51.3	83.5	100	100	48.2	38.7	52.9	53.2	100.6	70.8	65.5	100	43.2	53.1	-0.51	-0.62	-1.21	-0.91	0.01	-0.11	0.3	0.71	0.3	3.71815e-08	2.13268e-06	1.25117e-15	9.9687e-16	0.984269	0.676509	2.29321e-08	0.713761	0.945541	48	402	48	71		High
P21571	Atp5j	Rattus norvegicus	ATP synthase-coupling factor 6, mitochondrial OS=Rattus norvegicus GN=Atp5j PE=1 SV=1	51.4	111.3	49.4	58.1	48.3	62.8	100	100	40.3	85	46.6	70	75.6	53.5	55.1	100	58.5	57.1	-0.5	-0.46	-0.77	-0.81	-0.4	0.04	-0.04	-0.13	-0.05	0.0358919	0.131392	0.00505116	0.00235269	0.945819	0.994985	0.951473	0.982388	0.999518	4	8	4	12.5		High
Q7TPI8	Yipf5	Rattus norvegicus	Ac2-256 OS=Rattus norvegicus GN=Yipf5 PE=1 SV=1	86.5	61.8	37.8	71.1	66.2	65.4	100	100	106.9	88.2	98.2	97.6	73.1	51.8	65.8	100	97.1	97.9	-0.5	-0.15	-0.04	-0.03	-0.45	0.34	0.01	-0.91	-0.57	0.153714	0.883885	0.991084	0.999891	0.960941	0.509345	0.991121	0.449409	0.809421	2	17	2	71.8		High
P30152	Lcn2	Rattus norvegicus	Neutrophil gelatinase-associated lipocalin OS=Rattus norvegicus GN=Lcn2 PE=1 SV=2	409.7	618.8	185.1	692.1	168.2	620	100	100	92.9	85.7	95.9	83.3	503.5	357.9	322.9	100	89.2	89.4	-0.49	-0.64	-0.16	-0.16	2.33	-0.15	0	2	1.85	0.000124625	0.000279356	0.974784	0.959609	8.0234e-06	0.782725	0.984287	0.00175432	0.00147653	4	19	4	22.5		High
A0A0G2K8P5	Stmn3	Rattus norvegicus	Stathmin OS=Rattus norvegicus GN=Stmn3 PE=1 SV=1	75.4	74	40.5	71.4	41.4	67.6	100	100	63.7	59.3	69.1	75.5	74.7	53.8	52.9	100	61.4	72.3	-0.47	-0.5	-0.7	-0.47	-0.42	-0.02	0.23	-0.19	-0.45	5.23214e-06	0.000380173	1.55256e-11	9.70711e-05	0.88187	0.996471	3.28785e-05	0.972794	0.891999	11	71	10	20.9		High
P14873	Map1b	Mus musculus	Microtubule-associated protein 1B OS=Mus musculus GN=Map1b PE=1 SV=2	88.6	134.4	62	100.4	62.5	123.9	100	100	122.5	139.3	94.3	139.6	109.1	78.9	88	100	130.6	114.7	-0.47	-0.31	0.39	0.2	0.13	0.16	-0.19	-0.73	-0.38	0.0827706	0.374865	0.0982578	0.738698	0.926326	0.890998	0.246342	0.637283	0.899707	100	1639	3	270.1		High
P37136	Ache	Rattus norvegicus	Acetylcholinesterase OS=Rattus norvegicus GN=Ache PE=2 SV=1	113.2	107.4	63.9	99.5	74.6	98.5	100	100	78.7	61.5	67.9	68	110.3	79.7	85.7	100	69.6	67.9	-0.47	-0.36	-0.52	-0.56	0.14	0.1	-0.03	0.2	0.34	0.0321952	0.146501	0.0746968	0.0282498	0.931321	0.896247	0.947952	0.966624	0.900157	14	65	2	68.2		High
P20156	Vgf	Rattus norvegicus	Neurosecretory protein VGF OS=Rattus norvegicus GN=Vgf PE=1 SV=3	90.2	86.7	47.1	87	44	84	100	100	58.9	51.3	63.7	65.9	88.4	64	60.8	100	54.9	64.8	-0.47	-0.54	-0.86	-0.63	-0.18	-0.08	0.24	0.22	-0.09	9.34272e-07	0.000102988	1.84792e-12	1.5857e-07	0.945819	0.905233	2.32358e-05	0.966624	0.990436	48	495	48	68.1	Phospho [S423(100)]	High
F1LNE2	Unc5b	Rattus norvegicus	Netrin receptor UNC5B OS=Rattus norvegicus GN=Unc5b PE=4 SV=1	242.9	232.5	128.9	230.7	171.7	233.5	100	100	85.9	88.6	68.5	101.6	237.7	172.5	200.2	100	87.2	83.4	-0.46	-0.25	-0.2	-0.26	1.25	0.22	-0.06	0.98	1.26	0.0574067	0.46868	0.954377	0.830651	0.0245588	0.615346	0.928008	0.32741	0.0633539	7	19	6	103.6		High
D3ZAQ6	Nol7	Rattus norvegicus	Protein Nol7 OS=Rattus norvegicus GN=Nol7 PE=1 SV=3	40.3	38.5	23.1	35.6	21	35.8	100	100	65.5	52.8	68	64.8	39.4	28.7	27.4	100	58.8	66.4	-0.46	-0.52	-0.77	-0.59	-1.34	-0.06	0.17	-1.04	-1.28	0.0839906	0.0502513	9.16863e-05	0.000540999	0.073658	0.965707	0.607823	0.295674	0.0803456	2	9	2	33.6		High
F1M280	Tll2	Rattus norvegicus	Metalloendopeptidase OS=Rattus norvegicus GN=Tll2 PE=3 SV=2	105.6	78.7	69.6	63.2	73.2	67.9	100	100	83.9	70.1	94.4	77.8	91.1	66.3	70.5	100	76.7	85.7	-0.46	-0.37	-0.38	-0.22	-0.13	0.09	0.16	-0.21	-0.28	4.68977e-06	0.035089	0.00280162	0.248904	0.976288	0.674167	0.014364	0.966698	0.947794	22	94	22	113.4		High
Q9QZA6	Cd151	Rattus norvegicus	CD151 antigen OS=Rattus norvegicus GN=Cd151 PE=1 SV=2	142.4	144	76.8	142	122.1	134.8	100	100	93	96.8	96.8	102.5	143.2	104.4	128.3	100	94.9	99.6	-0.46	-0.16	-0.08	-0.01	0.52	0.3	0.07	0.14	0.37	2.70806e-07	0.663749	0.978074	0.991804	0.749916	0.00203599	0.831541	0.981115	0.89553	7	50	7	28.3		High
A0A0H2UHG6	Stra6	Rattus norvegicus	Stimulated by retinoic acid gene 6 protein homolog OS=Rattus norvegicus GN=Stra6 PE=4 SV=1	99.8	68.8	58	65.1	73.3	66.6	100	100	108.5	92.7	103.4	98.8	82.9	61.4	69.9	100	100.3	101.1	-0.43	-0.25	0	0.02	-0.27	0.19	0.01	-0.71	-0.53	0.00272375	0.460133	0.943539	0.978882	0.970715	0.577829	0.989305	0.619614	0.795701	6	24	6	74.4		High
P59035	Lrrc3	Rattus norvegicus	Leucine-rich repeat-containing protein 3 OS=Rattus norvegicus GN=Lrrc3 PE=2 SV=1	152.8	144.1	70.5	171.9	81.9	125.1	100	100	90.7	75.4	87.8	84.9	148.4	110.1	101.3	100	82.7	86.3	-0.43	-0.55	-0.27	-0.21	0.57	-0.12	0.06	0.41	0.23	0.249578	0.105716	0.891242	0.948262	0.634176	0.907151	0.991121	0.87966	0.949387	5	9	5	28.1		High
B2RZ66	Srp19	Rattus norvegicus	Protein Srp19 OS=Rattus norvegicus GN=Srp19 PE=1 SV=1	79.3	99.1	51.6	85.1	53.7	88	100	100	101.5	96.3	108.3	96.9	88.6	66.3	68.8	100	98.9	102.4	-0.42	-0.37	-0.02	0.03	-0.17	0.05	0.05	-0.58	-0.58	0.00421048	0.0926137	0.977898	0.969244	0.999118	0.970036	0.980561	0.758121	0.796101	3	14	3	16.1		High
P30904	Mif	Rattus norvegicus	Macrophage migration inhibitory factor OS=Rattus norvegicus GN=Mif PE=1 SV=4	100.6	138.5	63.7	123.1	74	124.7	100	100	98	120.8	110.1	117.5	118	88.5	96.1	100	108.8	113.7	-0.42	-0.3	0.12	0.19	0.24	0.12	0.06	-0.3	-0.24	0.00040858	0.103617	0.595226	0.308051	0.90813	0.669871	0.893783	0.930847	0.94784	4	28	4	12.5		High
O35314	Chgb	Rattus norvegicus	Secretogranin-1 OS=Rattus norvegicus GN=Chgb PE=1 SV=2	62	28.4	35	28.4	35.2	27.3	100	100	52.6	37.6	62.3	60	42	31.5	31	100	44.5	61.1	-0.41	-0.44	-1.17	-0.71	-1.25	-0.03	0.46	-0.5	-0.98	4.0903e-05	0.00625629	1.25117e-15	1.06737e-09	0.12651	0.996147	2.15114e-15	0.86117	0.39699	64	560	54	77.5		High
P09034	Ass1	Rattus norvegicus	Argininosuccinate synthase OS=Rattus norvegicus GN=Ass1 PE=1 SV=1	157.8	172.8	99.8	154.8	95.7	178.5	100	100	102	110.9	98.8	114.2	165.1	124.3	130.7	100	106.4	106.2	-0.41	-0.34	0.09	0.09	0.72	0.07	0	0.22	0.3	0.169289	0.327742	0.896005	0.957033	0.330399	0.977489	0.981527	0.960837	0.91468	4	9	4	46.5		High
D3ZJH2	Sugp2	Rattus norvegicus	Protein Sugp2 OS=Rattus norvegicus GN=Sugp2 PE=1 SV=1	41.8	35.9	25.6	33.5	26.2	26.3	100	100	42.9	33.6	40.2	34.6	38.7	29.3	26.3	100	38	37.3	-0.4	-0.56	-1.4	-1.42	-1.37	-0.16	-0.03	-0.37	-0.51	0.000806202	0.000207566	1.25117e-15	9.9687e-16	0.185315	0.650466	0.899116	0.871188	0.809491	11	23	11	118		High
Q5BJZ4	Surf6	Rattus norvegicus	Protein Surf6 OS=Rattus norvegicus GN=Surf6 PE=1 SV=1	56.4	39.6	42.9	29.9	42.4	14.6	100	100	36.5	10.1	37.7	10.6	47.2	35.8	24.8	100	19.2	20	-0.4	-0.93	-2.38	-2.32	-1.08	-0.53	0.06	0.9	0.31	0.125147	1.13142e-06	1.25117e-15	9.9687e-16	0.329451	0.0129871	0.991121	0.410903	0.908227	6	8	6	40.8		High
A0A0G2K999	Sdk2	Rattus norvegicus	Protein Sdk2 OS=Rattus norvegicus GN=Sdk2 PE=1 SV=1	87.3	94.5	60.1	79.2	52.8	68.8	100	100	106.7	80	94.2	89	90.8	69	60.3	100	92.4	91.6	-0.4	-0.59	-0.11	-0.13	-0.14	-0.19	-0.01	-0.42	-0.6	0.0101202	0.000682019	0.977573	0.937326	0.996158	0.719315	0.948427	0.878791	0.743734	12	19	12	239.7		High
F1MAF2	Akap17a	Rattus norvegicus	Protein Akap17a OS=Rattus norvegicus GN=Akap17a PE=1 SV=1	70	52.2	58.6	36.4	65.7	52	100	100	81.8	76.9	89.9	71.2	60.5	46.2	58.5	100	79.3	80	-0.39	-0.05	-0.33	-0.32	-0.73	0.34	0.01	-0.78	-0.45	0.325731	0.981791	0.742772	0.665586	0.859945	0.512571	0.991121	0.598081	0.881591	3	8	3	77.5		High
P26260	Sdc1	Rattus norvegicus	Syndecan-1 OS=Rattus norvegicus GN=Sdc1 PE=2 SV=2	54.5	44.3	32	44.7	46.7	41.9	100	100	103.4	60.4	100.2	62.7	49.1	37.8	44.2	100	79	79.3	-0.38	-0.15	-0.34	-0.34	-1.02	0.23	0	-1.06	-0.84	0.334286	0.792522	0.603709	0.59762	0.358952	0.835705	0.989305	0.270532	0.462128	3	6	3	33.2		High
B0BNA5	Cotl1	Rattus norvegicus	Coactosin-like protein OS=Rattus norvegicus GN=Cotl1 PE=1 SV=1	65.6	119.4	41.9	112.2	41.1	109.3	100	100	102.7	100.4	96.8	103.2	88.5	68.6	67	100	101.5	99.9	-0.37	-0.4	0.02	0	-0.18	-0.03	-0.02	-0.57	-0.58	0.000739937	0.00542243	0.966561	0.994192	0.963866	0.986292	0.887108	0.811963	0.806646	8	51	8	15.9		High
Q6ZWY3	Rps27l	Rattus norvegicus;Mus musculus	40S ribosomal protein S27-like OS=Mus musculus GN=Rps27l PE=1 SV=3	53.2	55.7	39.6	46.1	56.8	60.5	100	100	64.4	99.4	81.3	98.9	54.4	42.7	58.6	100	80	89.6	-0.35	0.11	-0.32	-0.16	-0.88	0.46	0.16	-0.9	-0.61	0.282526	0.999034	0.561512	0.926474	0.549322	0.0415514	0.66309	0.446215	0.742287	4	52	2	9.5		High
Q0VGK0	Gabarapl1	Rattus norvegicus;Mus musculus	Gamma-aminobutyric acid receptor-associated protein-like 1 OS=Rattus norvegicus GN=Gabarapl1 PE=1 SV=1	145.9	137.7	99.7	124.4	114.6	138.3	100	100	120.2	100.6	102.7	104.5	141.7	111.4	125.9	100	110	103.6	-0.35	-0.17	0.14	0.05	0.5	0.18	-0.09	0.02	0.28	0.00334459	0.589216	0.517	0.957331	0.690114	0.281468	0.580092	0.999855	0.931976	5	21	2	14		High
A0A0R4IZZ6	Fnbp4	Mus musculus	Formin binding protein 4 OS=Mus musculus GN=Fnbp4 PE=1 SV=1	54.9	103.8	43.4	81.3	39.5	105.1	100	100	76.3	106.8	101.6	109.3	75.5	59.4	64.4	100	90.3	105.4	-0.35	-0.23	-0.15	0.08	-0.41	0.12	0.22	-0.61	-0.71	0.60211	0.832631	0.978074	0.978882	0.960941	0.965033	0.826658	0.762421	0.689405	2	3	2	116.2		High
D4A542	Gprasp2	Rattus norvegicus	Protein Gprasp2 OS=Rattus norvegicus GN=Gprasp2 PE=4 SV=2	112.7	105.2	77.3	94.9	87.7	105.6	100	100	77.6	88.1	75.3	88.6	108.9	85.7	96.2	100	82.7	81.7	-0.35	-0.18	-0.27	-0.29	0.12	0.17	-0.02	0.05	0.24	0.240798	0.71145	0.722961	0.633406	0.941871	0.727778	0.964644	0.995594	0.945738	5	8	5	93.9		High
P13589	Adcyap1	Rattus norvegicus	Pituitary adenylate cyclase-activating polypeptide OS=Rattus norvegicus GN=Adcyap1 PE=1 SV=2	397.5	148.2	225.1	162.3	237.9	171.7	100	100	103.3	84	102.7	91.9	242.7	191.1	202.1	100	93.1	97.1	-0.34	-0.26	-0.1	-0.04	1.28	0.08	0.06	1.04	1.06	0.00421048	0.115109	0.982058	0.9979	0.0431904	0.810409	0.934091	0.254829	0.185804	6	18	6	19.5		High
F1LUV9	Ncam1	Rattus norvegicus	Neural cell adhesion molecule 1 OS=Rattus norvegicus GN=Ncam1 PE=1 SV=3	78.3	92.7	51.7	87.8	52.6	85.4	100	100	104.7	96.2	98.1	105.5	85.2	67.3	67	100	100.3	101.7	-0.34	-0.35	0	0.02	-0.23	-0.01	0.02	-0.58	-0.6	0.00178474	0.0691716	0.993375	0.990287	0.945819	0.991176	0.980754	0.825101	0.798801	43	687	10	91.6	Phospho [S759(100); T773(100); T787(99.7)]	High
G3X8P9	Aox1	Mus musculus	Aldehyde oxidase 1 OS=Mus musculus GN=Aox1 PE=1 SV=1	317.7	52.9	214.8	49	413.8	51.6	100	100	119.9	50	127.4	52.8	129.6	102.6	146.2	100	77.4	82	-0.34	0.17	-0.37	-0.29	0.37	0.51	0.08	0.41	0.83	0.0197494	0.867997	0.272208	0.353114	0.743428	4.17878e-05	0.931729	0.841025	0.353001	3	14	3	146.6		High
O88279	Slit1	Rattus norvegicus	Slit homolog 1 protein OS=Rattus norvegicus GN=Slit1 PE=1 SV=1	140.7	105	89.5	103.7	100.9	103.6	100	100	88.4	78.8	82.6	84.6	121.5	96.4	102.2	100	83.4	83.6	-0.33	-0.25	-0.26	-0.26	0.28	0.09	0	0.21	0.29	0.00322736	0.160949	0.418976	0.302429	0.907508	0.719343	0.964644	0.967007	0.935195	13	45	13	167.4		High
D3ZEW7	Nos1	Rattus norvegicus	Nitric oxide synthase, brain OS=Rattus norvegicus GN=Nos1 PE=1 SV=2	51.5	154.3	38.3	131.1	32.6	129.1	100	100	114.2	87.2	101.1	89	89.2	70.9	64.9	100	99.8	94.8	-0.33	-0.46	0	-0.08	-0.17	-0.13	-0.07	-0.49	-0.55	0.0039321	0.00301841	0.999675	0.943315	0.946184	0.550179	0.593834	0.861815	0.835732	62	331	62	164.2	Phospho [Y274(98.7)]	High
A0A0G2JSK9	Bhmt	Rattus norvegicus	Betaine--homocysteine S-methyltransferase 1 OS=Rattus norvegicus GN=Bhmt PE=1 SV=1	170.2	102.9	145.8	75.9	178.9	89.7	100	100	103.4	84	99.7	90.4	132.3	105.2	126.7	100	93.2	94.9	-0.33	-0.06	-0.1	-0.08	0.4	0.27	0.03	0.18	0.42	0.00906054	0.947698	0.980896	0.980528	0.736982	0.0499009	0.997862	0.96652	0.834815	3	11	3	45		High
P53996	Cnbp	Mus musculus	Cellular nucleic acid-binding protein OS=Mus musculus GN=Cnbp PE=1 SV=2	66.9	61.3	44.3	58.6	50.3	60.5	100	100	81.9	101.6	99.2	105.4	64.1	51	55.2	100	91.2	102.3	-0.33	-0.22	-0.13	0.03	-0.64	0.11	0.16	-0.84	-0.89	0.0267501	0.537802	0.935266	0.955866	0.717437	0.825211	0.136188	0.401542	0.31741	4	21	4	19.6		High
A2RRU1	Gys1	Rattus norvegicus	Glycogen [starch] synthase, muscle OS=Rattus norvegicus GN=Gys1 PE=1 SV=1	197.6	176.2	125.6	175.4	124	167.5	100	100	108	101.5	102.5	103.2	186.6	148.5	144.1	100	104.7	102.8	-0.33	-0.37	0.07	0.04	0.9	-0.04	-0.03	0.5	0.49	0.0027263	0.0231101	0.857879	0.965727	0.488144	0.977963	0.869185	0.848693	0.837198	18	86	18	84		High
P09811	Pygl	Rattus norvegicus	Glycogen phosphorylase, liver form OS=Rattus norvegicus GN=Pygl PE=1 SV=5	190.5	134.8	128.4	126.8	168.2	133.1	100	100	121.3	103.1	112	94.6	160.2	127.6	149.6	100	111.8	102.9	-0.33	-0.1	0.16	0.04	0.68	0.23	-0.12	0.19	0.54	0.00260604	0.891976	0.430971	0.956959	0.551426	0.0321881	0.121291	0.971608	0.776868	27	113	4	97.4		High
Q9WTQ2	Podxl	Rattus norvegicus	Podocalyxin OS=Rattus norvegicus GN=Podxl PE=1 SV=2	119.7	117.2	75.7	118	64.6	113.6	100	100	98.3	87.6	88.5	81.5	118.4	94.5	85.6	100	92.8	84.9	-0.33	-0.47	-0.11	-0.24	0.24	-0.14	-0.13	0.03	0.01	0.298418	0.0418602	0.980767	0.852197	0.863296	0.84329	0.693925	0.999264	0.996205	4	11	4	51.6		High
A0A0G2K5K1	Ano8	Rattus norvegicus	Anoctamin OS=Rattus norvegicus GN=Ano8 PE=1 SV=1	89.9	44.5	90.7	28.2	97.3	26.6	100	100	99	73.7	105	82.5	63.2	50.6	50.9	100	85.4	93.1	-0.32	-0.31	-0.23	-0.1	-0.66	0.01	0.12	-0.76	-0.87	0.524466	0.598517	0.926998	0.980528	0.88791	0.994985	0.931729	0.609992	0.501307	6	9	6	102.5		High
B2B9A9	Efnb2	Rattus norvegicus	Ephrin B2 OS=Rattus norvegicus GN=Efnb2 PE=2 SV=1	64.4	75.6	38.6	80.8	38.6	70.5	100	100	95.4	77.7	76.8	80.1	69.8	55.9	52.1	100	86.1	78.4	-0.32	-0.42	-0.22	-0.35	-0.52	-0.1	-0.13	-0.62	-0.59	0.0176638	0.0109106	0.618611	0.0569283	0.886399	0.871657	0.0549039	0.707808	0.742287	5	16	5	37.3		High
G3V9H8	Ret	Rattus norvegicus	Proto-oncogene tyrosine-protein kinase receptor Ret OS=Rattus norvegicus GN=Ret PE=1 SV=1	88	104.8	58.1	101.9	56.7	100.2	100	100	95.1	81.3	93	86.4	96	76.9	75.4	100	87.9	89.6	-0.32	-0.35	-0.19	-0.16	-0.06	-0.03	0.03	-0.19	-0.25	0.00393416	0.0371881	0.50495	0.601904	0.980491	0.994985	0.9596	0.972794	0.958104	34	176	34	124.2		High
E9PT53	Wfs1	Rattus norvegicus	Protein Wfs1 OS=Rattus norvegicus GN=Wfs1 PE=1 SV=2	209.1	180.4	134.6	180	135.9	176.2	100	100	82.3	79.6	84.1	78.9	194.2	155.7	154.8	100	80.9	81.5	-0.32	-0.33	-0.31	-0.3	0.96	-0.01	0.01	0.94	0.93	0.00966216	0.0611318	0.0436145	0.0534398	0.319533	0.994985	0.989305	0.400844	0.29573	23	87	23	100.5		High
F1LMN8	Khdrbs3	Rattus norvegicus	KH domain-containing, RNA-binding, signal transduction-associated protein 3 OS=Rattus norvegicus GN=Khdrbs3 PE=1 SV=2	62.1	41.1	38.9	42.2	38.8	45.3	100	100	108.2	83.6	95.2	92.6	50.5	40.5	42	100	95.1	93.9	-0.32	-0.27	-0.07	-0.09	-0.98	0.05	-0.02	-1.23	-1.16	0.283806	0.538255	0.999675	0.982104	0.439624	0.986452	0.945311	0.144814	0.112114	5	22	4	38.7		High
P52795	Efnb1	Mus musculus	Ephrin-B1 OS=Mus musculus GN=Efnb1 PE=1 SV=1	84.7	123.7	55.8	121.1	69	118.4	100	100	108.7	84.7	98.6	90.3	102.3	82.2	90.4	100	96	94.3	-0.32	-0.18	-0.06	-0.08	0.03	0.14	-0.02	-0.22	-0.06	0.193973	0.668053	0.999675	0.984005	0.960941	0.799046	0.928586	0.965659	0.996197	3	7	3	37.8		High
Q9D2N4	Dtna	Mus musculus	Dystrobrevin alpha OS=Mus musculus GN=Dtna PE=1 SV=2	144.8	104.7	106.7	92.1	106.2	107.2	100	100	101.5	70.7	90.4	73.8	123.1	99.1	106.7	100	84.7	81.7	-0.31	-0.21	-0.24	-0.29	0.3	0.11	-0.05	0.23	0.39	0.523709	0.727163	0.901719	0.821976	0.849177	0.967291	0.953368	0.965659	0.89553	4	4	4	84		High
E9PT90	Spart	Rattus norvegicus	Protein Spg20 OS=Rattus norvegicus GN=Spg20 PE=1 SV=3	131.2	186.1	92	172.3	92.9	188.9	100	100	99	57.6	83	110.3	156.3	125.9	132.5	100	75.5	95.6	-0.31	-0.24	-0.41	-0.06	0.64	0.07	0.34	0.74	0.47	0.511282	0.725828	0.710592	0.994192	0.599477	0.981865	0.630498	0.613362	0.84459	5	7	5	85.8		High
Q5RJM0	Nifk	Rattus norvegicus	MKI67 FHA domain-interacting nucleolar phosphoprotein OS=Rattus norvegicus GN=Nifk PE=2 SV=1	36	45.9	24.7	43.5	22.6	41.2	100	100	41.9	44.4	48.4	47.2	40.6	32.8	30.5	100	43.1	47.8	-0.31	-0.41	-1.21	-1.06	-1.3	-0.1	0.15	-0.39	-0.65	0.126034	0.0453808	1.25117e-15	4.30451e-14	0.0986361	0.941115	0.663983	0.89316	0.697998	5	12	5	31.3		High
P50475	Aars	Rattus norvegicus	Alanine--tRNA ligase, cytoplasmic OS=Rattus norvegicus GN=Aars PE=1 SV=3	84.5	152.2	56.4	148.6	62.3	146.7	100	100	95.2	100.8	91.2	101	113.4	91.6	95.6	100	98	96	-0.31	-0.25	-0.03	-0.06	0.18	0.06	-0.03	-0.1	-0.01	0.0111552	0.505956	0.985515	0.970789	0.991566	0.630416	0.921332	0.990073	0.999518	41	356	14	106.7		High
D3ZSL1	Rbfox1	Rattus norvegicus	RNA binding protein fox-1 homolog OS=Rattus norvegicus GN=Rbfox1 PE=4 SV=1	63.2	68	48.3	58	46.8	72.2	100	100	92.4	63.2	91.3	79	65.5	52.9	58.1	100	76.4	84.9	-0.31	-0.17	-0.39	-0.24	-0.61	0.13	0.15	-0.53	-0.55	0.401747	0.803442	0.45499	0.835807	0.825135	0.927176	0.797816	0.825101	0.812257	9	39	2	44.5		High
Q922J6	Tspan2	Mus musculus	Tetraspanin-2 OS=Mus musculus GN=Tspan2 PE=1 SV=1	175.9	154.4	125.7	141.2	123	151.4	100	100	93.1	111.6	98.1	145.3	164.8	133.2	136.5	100	101.9	119.4	-0.31	-0.27	0.03	0.26	0.72	0.03	0.23	0.39	0.19	0.548536	0.575473	0.976546	0.792013	0.501555	0.994985	0.819821	0.896547	0.960583	2	5	2	24.2		High
D4A2B8	Slc27a6	Rattus norvegicus	Protein Slc27a6 OS=Rattus norvegicus GN=Slc27a6 PE=4 SV=1	223.1	127.3	146.7	126.7	145.3	122.1	100	100	103.8	90.2	98.1	94.1	168.5	136.3	133.2	100	96.7	96.1	-0.31	-0.34	-0.05	-0.06	0.75	-0.03	-0.01	0.49	0.47	0.00374471	0.0502263	0.999675	0.991804	0.455309	0.986938	0.92809	0.835157	0.828207	14	42	14	70.6		High
A0A0G2K3Q6	Aldoc	Rattus norvegicus	Fructose-bisphosphate aldolase OS=Rattus norvegicus GN=Aldoc PE=1 SV=1	189.4	180	135.8	164.6	117.3	162.7	100	100	101.6	92	92.2	91.7	184.6	149.5	138.2	100	96.7	92	-0.3	-0.42	-0.05	-0.12	0.88	-0.11	-0.07	0.63	0.59	0.0128963	0.0116639	0.977898	0.787149	0.609724	0.664904	0.354046	0.777141	0.798801	25	282	19	40.5		High
Q9EQS5	Sc5d	Rattus norvegicus	Lathosterol oxidase OS=Rattus norvegicus GN=Sc5d PE=1 SV=1	64.5	50.6	41.7	51.3	37.2	47.7	100	100	74.9	59.8	66.3	71.9	57.1	46.3	42.1	100	66.9	69.1	-0.3	-0.44	-0.58	-0.53	-0.81	-0.13	0.04	-0.53	-0.71	0.256698	0.0477616	0.00536679	0.00158081	0.623586	0.883386	0.989088	0.79968	0.62791	2	9	2	35.1		High
P27881	Hk2	Rattus norvegicus	Hexokinase-2 OS=Rattus norvegicus GN=Hk2 PE=1 SV=1	155.8	130.7	93.8	142.7	87.5	140.3	100	100	129.8	101.1	113.3	117.2	142.7	115.7	110.8	100	114.5	115.2	-0.3	-0.36	0.2	0.2	0.51	-0.06	0.01	0.01	-0.06	0.00290265	0.0123776	0.230291	0.225643	0.731369	0.948355	0.982407	0.999826	0.996197	24	144	20	102.5		High
P62274	Rps29	Rattus norvegicus;Mus musculus	40S ribosomal protein S29 OS=Mus musculus GN=Rps29 PE=3 SV=2	68.1	107.3	56.4	85.3	67.8	113.7	100	100	138.3	236	119.8	203.4	85.5	69.3	87.8	100	180.7	156.1	-0.3	0.04	0.85	0.64	-0.23	0.34	-0.21	-1.38	-0.83	0.342231	0.999995	2.45478e-09	4.65087e-05	0.986154	0.127056	0.0381354	0.0772343	0.458317	2	8	2	6.7		High
Q6MG60	Ddah2	Rattus norvegicus	N(G),N(G)-dimethylarginine dimethylaminohydrolase 2 OS=Rattus norvegicus GN=Ddah2 PE=1 SV=1	87	106.4	58.8	103.8	54.9	102.4	100	100	108.5	115	97.7	115.8	96.2	78.2	75	100	111.7	106.3	-0.3	-0.36	0.16	0.09	-0.06	-0.06	-0.07	-0.52	-0.5	0.0217187	0.0242839	0.370352	0.856377	0.992399	0.945865	0.341172	0.835929	0.843583	13	109	12	29.7		High
G3V663	Limk1	Rattus norvegicus	LIM domain kinase 1 OS=Rattus norvegicus GN=Limk1 PE=4 SV=1	152.7	140	102.9	137.3	108.5	132.1	100	100	101	94.6	91.4	111	146.2	118.8	119.7	100	97.7	100.7	-0.3	-0.29	-0.03	0.01	0.55	0.01	0.04	0.28	0.25	0.193902	0.31468	0.992004	0.984633	0.588643	0.985613	0.989805	0.946167	0.947426	7	17	7	72.6		High
A0A0G2JSR7	Matr3	Rattus norvegicus	Matrin-3 OS=Rattus norvegicus GN=Matr3 PE=1 SV=1	37.3	34.3	24.6	34.5	27.1	33	100	100	53	38	53.2	42.9	35.8	29.1	29.9	100	44.9	47.8	-0.3	-0.26	-1.15	-1.07	-1.48	0.04	0.09	-0.63	-0.67	0.0104984	0.292091	1.25117e-15	9.9687e-16	0.0436857	0.88586	0.488842	0.779674	0.742287	37	234	37	94.4	Phospho [S188(99.1)]	High
F1LUD3	#N/A	Rattus norvegicus	Protein Ahnak2 OS=Rattus norvegicus GN=Ahnak2 PE=1 SV=2	180.9	160.9	120.2	160.1	123.5	151.3	100	100	81.3	67.9	74.6	70.2	170.6	138.7	136.7	100	74.3	72.4	-0.3	-0.32	-0.43	-0.47	0.77	-0.02	-0.04	0.9	0.92	0.0170491	0.149407	0.00354602	0.000349551	0.717882	0.994985	0.880854	0.542842	0.458296	82	398	79	584.8		High
A0A0G2K437	Amfr	Rattus norvegicus	Protein Amfr OS=Rattus norvegicus GN=Amfr PE=1 SV=1	61.8	36.3	51.2	29.1	55.2	41.3	100	100	84.7	61.6	69.3	57.6	47.4	38.6	47.7	100	72.2	63.2	-0.3	0.01	-0.47	-0.66	-1.08	0.31	-0.19	-0.9	-0.4	0.585931	0.999034	0.323869	0.0285137	0.495783	0.599548	0.639619	0.445068	0.90793	3	6	3	71.4		High
P28661	43347	Mus musculus	Septin-4 OS=Mus musculus GN=Sept4 PE=1 SV=1	145.9	86.5	105.3	79.6	125.7	81.9	100	100	78.7	69.1	103.3	73.7	112.3	91.5	101.5	100	73.8	87.2	-0.29	-0.15	-0.44	-0.2	0.17	0.15	0.24	0.31	0.22	0.572265	0.869411	0.554863	0.931723	0.920715	0.925838	0.797816	0.939083	0.95196	8	60	2	54.9		High
Q5RKH2	Galk1	Rattus norvegicus	Galactokinase 1 OS=Rattus norvegicus GN=Galk1 PE=1 SV=1	113.9	107	76	106.7	74.3	107.7	100	100	103.6	110	101.8	114.8	110.4	90.1	89.5	100	106.7	108.1	-0.29	-0.3	0.09	0.11	0.14	-0.01	0.02	-0.24	-0.27	0.0223422	0.100263	0.748017	0.736341	0.970715	0.994981	0.991121	0.965659	0.949978	11	66	11	42.3		High
Q63198	Cntn1	Rattus norvegicus	Contactin-1 OS=Rattus norvegicus GN=Cntn1 PE=1 SV=2	149.1	128.9	102.7	124.6	110.5	116	100	100	96.4	92.8	94.1	94.7	138.6	113.1	113.2	100	94.6	94.4	-0.29	-0.29	-0.08	-0.08	0.47	0	0	0.26	0.26	0.0154153	0.156973	0.923684	0.921616	0.898093	0.977963	0.975707	0.965659	0.948143	32	199	32	113.4		High
G3V7U6	Capn5	Rattus norvegicus	Calpain-5 OS=Rattus norvegicus GN=Capn5 PE=1 SV=2	191	155.1	131.6	150.2	128.1	146.8	100	100	97.1	85.1	95.2	88.4	172.1	140.6	137.1	100	90.9	91.8	-0.29	-0.33	-0.14	-0.12	0.78	-0.04	0.01	0.63	0.58	0.0224544	0.0932844	0.700893	0.786325	0.694717	0.992122	0.99432	0.777141	0.806736	26	133	26	84.5		High
Q7TSY6	Celf4	Mus musculus	CUGBP Elav-like family member 4 OS=Mus musculus GN=Celf4 PE=1 SV=2	85.9	87.7	63.1	79.7	64.2	82.9	100	100	98.7	76.9	99.6	77.2	86.8	70.9	72.9	100	87.1	87.7	-0.29	-0.25	-0.2	-0.19	-0.2	0.04	0.01	-0.3	-0.27	0.0332285	0.362295	0.75929	0.760437	0.978023	0.958241	0.989805	0.934221	0.946252	8	23	2	51.9		High
F1M7L6	Scg3	Rattus norvegicus	Secretogranin III, isoform CRA_a OS=Rattus norvegicus GN=Scg3 PE=1 SV=2	59.2	39.6	38.3	41	33	40.1	100	100	52.9	37.6	59.6	61.8	48.4	39.6	36.4	100	44.6	60.7	-0.29	-0.41	-1.16	-0.72	-1.05	-0.12	0.44	-0.17	-0.74	0.0166267	0.00457343	1.25117e-15	5.64772e-10	0.266387	0.654031	2.15114e-15	0.973642	0.683375	37	188	37	53.2	Phospho [S365(100)]	High
B1AR13	Cisd3	Mus musculus	CDGSH iron-sulfur domain-containing protein 3, mitochondrial OS=Mus musculus GN=Cisd3 PE=1 SV=1	86.5	30.4	52.2	33.8	53.1	32.9	100	100	95.4	94.9	92.8	99.6	51.3	42	41.8	100	95.1	96.2	-0.29	-0.3	-0.07	-0.06	-0.96	-0.01	0.02	-1.18	-1.2	0.0380481	0.0948146	0.966362	0.978882	0.393485	0.996471	0.994278	0.16853	0.121608	4	18	4	15.7		High
D4A7Y4	Fam171a1	Rattus norvegicus	Protein Fam171a1 OS=Rattus norvegicus GN=Fam171a1 PE=1 SV=3	98	98.8	70.4	92.2	94.9	88.2	100	100	99.5	96.9	107.2	97.8	98.4	80.6	91.5	100	98.2	102.4	-0.29	-0.11	-0.03	0.03	-0.02	0.18	0.06	-0.29	-0.16	0.468919	0.924925	0.992004	0.978882	0.968225	0.796691	0.975332	0.947477	0.977112	8	16	2	95.1		High
Q1RP77	Nop16	Rattus norvegicus	Nucleolar protein 16 OS=Rattus norvegicus GN=Nop16 PE=2 SV=1	40.7	29.8	28.6	28.5	41.4	33.1	100	100	78.4	77.9	97.5	72.7	34.8	28.5	37	100	78.1	84.2	-0.29	0.09	-0.36	-0.25	-1.52	0.37	0.11	-1.45	-1.19	0.0909056	0.999034	0.181568	0.413219	0.0245588	0.0381323	0.603002	0.033792	0.0872846	6	17	6	21.1		High
A0A0H2UHF9	Ablim2	Rattus norvegicus	Actin-binding LIM protein 2 OS=Rattus norvegicus GN=Ablim2 PE=1 SV=1	211.3	148.4	152.2	138.2	142.4	139.8	100	100	99	81.6	100.7	83.6	177	145	141.1	100	89.9	91.8	-0.29	-0.33	-0.15	-0.12	0.82	-0.04	0.03	0.69	0.62	0.029958	0.0410779	0.899475	0.931723	0.300993	0.981474	0.991121	0.644783	0.691254	10	45	8	63.8		High
D3ZDW3	Tsc22d2	Rattus norvegicus	Protein Tsc22d2 OS=Rattus norvegicus GN=Tsc22d2 PE=1 SV=1	120.2	138.6	91.7	122.1	95.1	128.6	100	100	89	89.9	93.8	101.8	129.1	105.8	110.6	100	89.4	97.7	-0.29	-0.22	-0.16	-0.03	0.37	0.06	0.13	0.24	0.18	0.0780048	0.537959	0.923684	0.998613	0.744857	0.937706	0.799285	0.940989	0.959111	5	13	3	78.4		High
D4AA35	Asmtl	Rattus norvegicus	Protein Asmtl OS=Rattus norvegicus GN=Asmtl PE=1 SV=2	104.4	96.9	76.4	89	75.8	92.9	100	100	101.3	99.1	105	93.6	100.6	82.5	83.9	100	100.2	99.1	-0.29	-0.26	0	-0.01	0.01	0.03	-0.01	-0.28	-0.24	0.405683	0.427891	0.977898	0.994192	0.968336	0.986698	0.953629	0.949582	0.949911	2	5	2	24.2		High
O35977	Gfra2	Rattus norvegicus	Glial cell line derived neurotrophic factor family receptor alpha 2 OS=Rattus norvegicus GN=Gfra2 PE=2 SV=1	109	103.1	74.5	101.3	76	101	100	100	84.1	78.9	84.9	88.7	106	86.9	87.6	100	81.4	86.8	-0.29	-0.27	-0.3	-0.2	0.08	0.01	0.09	0.09	0.01	0.0344038	0.157327	0.357103	0.637669	0.965808	0.981865	0.78727	0.987951	0.999518	3	15	3	51.6		High
Q00493	Cpe	Mus musculus	Carboxypeptidase E OS=Mus musculus GN=Cpe PE=1 SV=2	68.2	58.3	44.2	60.7	42.8	59.1	100	100	56.4	51	61.3	77.8	63.1	51.8	50.3	100	53.7	69	-0.29	-0.33	-0.9	-0.53	-0.66	-0.04	0.36	-0.05	-0.46	0.0313639	0.0821226	1.25117e-15	6.03079e-06	0.696712	0.981865	2.15114e-15	0.996068	0.886883	18	106	6	53.2		High
Q6RJR6	Rtn3	Rattus norvegicus	Reticulon-3 OS=Rattus norvegicus GN=Rtn3 PE=1 SV=1	121.2	125.2	89.9	113.7	115.8	112.6	100	100	117.1	100.8	94.6	110.6	123.2	101.1	114.2	100	108.7	102.3	-0.28	-0.11	0.12	0.03	0.3	0.18	-0.09	-0.1	0.16	0.00778814	0.907316	0.556276	0.978882	0.910159	0.114381	0.273539	0.982783	0.966102	9	125	8	101.5		High
D3ZL21	LOC685619	Rattus norvegicus	Protein LOC685619 OS=Rattus norvegicus GN=LOC685619 PE=4 SV=3	84.7	114.9	60.9	107.7	61.8	100.9	100	100	102.8	115	104.9	102.4	98.6	81	79	100	108.7	103.7	-0.28	-0.32	0.12	0.05	-0.02	-0.04	-0.07	-0.42	-0.39	0.457993	0.283166	0.809167	0.977645	0.968707	0.977963	0.81462	0.863274	0.896886	3	5	3	28.8		High
Q91YT7	Ythdf2	Mus musculus	YTH domain-containing family protein 2 OS=Mus musculus GN=Ythdf2 PE=1 SV=1	50	74.2	35.1	71.3	38	72	100	100	79.4	72.4	87.5	73	60.9	50	52.3	100	75.8	79.9	-0.28	-0.22	-0.4	-0.32	-0.72	0.06	0.08	-0.6	-0.61	0.0448217	0.545634	0.072789	0.152804	0.606915	0.916354	0.831999	0.66728	0.701882	8	36	5	62.2		High
P13668	Stmn1	Rattus norvegicus	Stathmin OS=Rattus norvegicus GN=Stmn1 PE=1 SV=2	51.1	63	36.7	59	32.9	61.6	100	100	82.3	64.6	80.6	71.2	56.7	46.6	45	100	73	75.8	-0.28	-0.33	-0.45	-0.4	-0.82	-0.05	0.05	-0.65	-0.75	0.0306288	0.117562	0.00162052	0.00420885	0.46435	0.977963	0.797816	0.766526	0.665866	24	358	17	17.3		High
A0A0G2K0M8	Ncam1	Rattus norvegicus	Neural cell adhesion molecule 1 OS=Rattus norvegicus GN=Ncam1 PE=1 SV=1	86.7	93.4	58	94.3	56.5	87.8	100	100	113.4	85.6	100.2	93.4	89.9	74	70.4	100	98.5	96.7	-0.28	-0.35	-0.02	-0.05	-0.15	-0.07	-0.03	-0.41	-0.46	0.0321952	0.0763856	0.990792	0.978882	0.949769	0.923905	0.928898	0.902385	0.890472	52	788	19	108.5		High
D4A5L9	#N/A	Rattus norvegicus	Protein LOC679794 OS=Rattus norvegicus GN=LOC679794 PE=3 SV=1	147	98.8	97.9	100.3	103.2	98.3	100	100	96.5	109.1	84.6	118.5	120.5	99.1	100.7	100	102.6	100.1	-0.28	-0.26	0.04	0	0.27	0.02	-0.04	-0.05	0.01	0.0327654	0.315272	0.959893	0.999891	0.964232	0.91004	0.81462	0.997255	0.999518	11	125	6	11.6		High
Q5BJX4	Snx10	Rattus norvegicus	Protein Snx10 OS=Rattus norvegicus GN=Snx10 PE=2 SV=1	102.5	89.9	69.5	90.1	64.7	86.1	100	100	71.7	79.7	72	80.9	96	79.1	74.6	100	75.6	76.3	-0.28	-0.36	-0.4	-0.39	-0.06	-0.08	0.01	0.07	-0.03	0.439401	0.166298	0.302922	0.297285	0.986396	0.943758	0.991121	0.993611	0.999518	2	6	2	23.6		High
A0A0G2JVB0	Slc2a3	Rattus norvegicus	Protein LOC100909595 OS=Rattus norvegicus GN=Slc2a3 PE=1 SV=1	220.6	132.6	154.1	129.2	153	123.3	100	100	111.5	96.1	98.9	103.8	171.1	141.1	137.3	100	103.5	101.4	-0.28	-0.32	0.05	0.02	0.77	-0.04	-0.03	0.45	0.44	0.0267501	0.095792	0.912174	0.984633	0.631393	0.981865	0.819821	0.888708	0.89553	9	112	9	53.9		High
A0A0G2K0Q2	Kif5a	Rattus norvegicus	Kinesin heavy chain isoform 5A OS=Rattus norvegicus GN=Kif5a PE=1 SV=1	71.2	82.5	53.2	75.2	51.9	80.4	100	100	63	62	64.1	73.6	76.7	63.2	64.6	100	62.5	68.7	-0.28	-0.25	-0.68	-0.54	-0.38	0.03	0.14	0.02	-0.09	0.0277388	0.372919	1.70283e-10	2.3032e-06	0.886399	0.930634	0.0399946	0.999257	0.990961	50	308	35	116.9		High
P02683	Nsg1	Rattus norvegicus	Neuron-specific protein family member 1 OS=Rattus norvegicus GN=Nsg1 PE=2 SV=2	45.9	41.2	30.6	42.1	26.8	38.7	100	100	75.6	54.8	87.5	59.5	43.5	35.9	32.2	100	64.3	72.2	-0.28	-0.43	-0.64	-0.47	-1.2	-0.16	0.17	-0.84	-1.16	0.0414924	0.0187122	3.66399e-05	0.00138146	0.158602	0.664904	0.14498	0.448723	0.0872846	6	16	6	20.9		High
B0BN53	Haus7	Rattus norvegicus	Protein Haus7 OS=Rattus norvegicus GN=Haus7 PE=1 SV=1	81.5	104.7	62.4	93.4	57.4	94.5	100	100	89.4	93.7	88.5	100.5	92.4	76.3	73.7	100	91.5	94.3	-0.27	-0.33	-0.13	-0.08	-0.11	-0.05	0.04	-0.26	-0.36	0.468919	0.39135	0.977898	0.990287	0.994237	0.977489	0.994171	0.960196	0.929013	2	4	2	40.5		High
Q9ERA6	Tfip11	Mus musculus	Tuftelin-interacting protein 11 OS=Mus musculus GN=Tfip11 PE=1 SV=1	81.9	49.1	55.7	49.4	56.8	56.9	100	100	91.5	65.8	91.8	71.1	63.4	52.5	56.8	100	77.6	80.8	-0.27	-0.16	-0.37	-0.31	-0.66	0.12	0.06	-0.56	-0.51	0.229636	0.721937	0.169722	0.217653	0.784994	0.844791	0.967469	0.765216	0.843583	5	9	5	96.2	Phospho [S60(100)]	High
Q5M868	Gba2	Rattus norvegicus	Non-lysosomal glucosylceramidase OS=Rattus norvegicus GN=Gba2 PE=2 SV=2	83.3	61.5	58.2	60.4	62.2	52.6	100	100	106.7	79.7	83.8	94.7	71.6	59.3	57.2	100	92.2	89.1	-0.27	-0.32	-0.12	-0.17	-0.48	-0.05	-0.05	-0.64	-0.64	0.642149	0.576767	0.992004	0.960364	0.945819	0.971478	0.951618	0.752539	0.748388	4	7	4	102.7		High
P61148	Fgf1	Rattus norvegicus;Mus musculus	Fibroblast growth factor 1 OS=Mus musculus GN=Fgf1 PE=1 SV=1	218.4	194.8	146.8	198.7	138.9	190.4	100	100	95.4	78.6	88.9	80.1	206.2	170.8	162.6	100	86.6	84.4	-0.27	-0.34	-0.21	-0.25	1.04	-0.07	-0.04	0.98	0.95	0.00938061	0.0249409	0.75929	0.478196	0.267605	0.92813	0.829135	0.380374	0.327442	6	32	6	17.4		High
D3ZMJ7	Wnk2	Rattus norvegicus	Protein Wnk2 OS=Rattus norvegicus GN=Wnk2 PE=1 SV=2	73.6	74.7	60.7	62.2	79.4	65.5	100	100	86.6	79.8	95.9	79.8	74.1	61.4	72.1	100	83.2	87.5	-0.27	-0.04	-0.27	-0.19	-0.43	0.23	0.07	-0.44	-0.28	0.527005	0.982436	0.73084	0.853178	0.931321	0.58993	0.953401	0.862294	0.945541	13	35	4	218.2		High
Q3UV17	Krt76	Mus musculus	Keratin, type II cytoskeletal 2 oral OS=Mus musculus GN=Krt76 PE=1 SV=1	105.1	17.6	54.3	23.4	94.5	24.1	100	100	88.2	22	68.7	19.1	43	35.6	47.7	100	44.1	36.2	-0.27	0.15	-1.18	-1.47	-1.22	0.42	-0.28	-0.31	0.4	0.0505889	0.933459	1.25117e-15	9.9687e-16	0.146563	0.000225336	6.83482e-05	0.916518	0.860356	8	56	2	62.8		High
F1LRJ9	Selenbp1	Rattus norvegicus	Selenium-binding protein 1 OS=Rattus norvegicus GN=Selenbp1 PE=1 SV=2	178.7	128.1	136.6	115.2	197	143.2	100	100	104.7	108.1	110.1	111.8	151.3	125.4	167.9	100	106.4	111	-0.27	0.15	0.09	0.15	0.6	0.42	0.06	0.24	0.6	0.522029	0.973978	0.909624	0.89948	0.487451	0.0652363	0.989157	0.958792	0.691254	2	9	2	55.1		High
Q5RKG5	RGD1309594	Rattus norvegicus	Protein RGD1309594 OS=Rattus norvegicus GN=RGD1309594 PE=2 SV=1	114.9	135.7	84.5	127.5	89.5	140.6	100	100	103.4	88.3	88	99.6	124.9	103.8	112.2	100	95.6	93.6	-0.27	-0.15	-0.07	-0.09	0.32	0.11	-0.03	0.12	0.26	0.450675	0.850441	0.999675	0.987178	0.828346	0.943758	0.957891	0.976467	0.932494	3	4	3	28		High
M0R6B1	Caprin2	Rattus norvegicus	Protein Caprin2 OS=Rattus norvegicus GN=Caprin2 PE=4 SV=2	148.2	133.2	119.4	114.4	110.7	124.6	100	100	100.2	72	90.3	61.1	140.5	116.9	117.4	100	85	74.3	-0.27	-0.26	-0.24	-0.43	0.49	0.01	-0.19	0.46	0.66	0.622709	0.684319	0.926998	0.611177	0.731509	0.994985	0.791853	0.850183	0.691733	6	8	6	114.2		High
Q8VBT9	Aspscr1	Mus musculus	Tether containing UBX domain for GLUT4 OS=Mus musculus GN=Aspscr1 PE=1 SV=1	103.7	106.4	103.1	74.3	101.7	100.5	100	100	130.9	139.2	123.2	92.7	105.1	87.5	101.1	100	135	106.9	-0.26	-0.05	0.43	0.1	0.07	0.21	-0.34	-0.63	-0.08	0.686748	0.988399	0.244695	0.977645	0.95359	0.87438	0.344993	0.745552	0.993146	8	25	2	59.8		High
P07340	Atp1b1	Rattus norvegicus	Sodium/potassium-transporting ATPase subunit beta-1 OS=Rattus norvegicus GN=Atp1b1 PE=1 SV=1	170.1	163.3	126.2	153.1	141.7	147.9	100	100	101.1	102.3	92.5	109.2	166.7	139	144.8	100	101.7	100.5	-0.26	-0.2	0.02	0.01	0.74	0.06	-0.02	0.45	0.53	0.0689438	0.743229	0.990792	0.996707	0.748386	0.665802	0.963123	0.887051	0.837838	23	314	23	35.2		High
O35112	Alcam	Rattus norvegicus	CD166 antigen OS=Rattus norvegicus GN=Alcam PE=1 SV=1	247.3	102.7	172.6	102.5	182.8	94.7	100	100	113	103	103.1	110.7	159.4	133	131.6	100	107.9	106.8	-0.26	-0.28	0.11	0.1	0.67	-0.02	-0.01	0.3	0.3	0.0697533	0.331387	0.747061	0.876252	0.783529	0.986698	0.940162	0.949582	0.945541	23	168	6	65		High
D3ZAW4	Abhd4	Rattus norvegicus	Abhydrolase domain containing 4 (Predicted) OS=Rattus norvegicus GN=Abhd4 PE=1 SV=1	131	143.6	111.1	118.2	123.9	127.6	100	100	108.7	121.5	116	121.4	137.1	114.6	125.7	100	114.9	118.7	-0.26	-0.13	0.2	0.25	0.46	0.13	0.05	0	0.08	0.804282	0.950454	0.860953	0.843428	0.719922	0.958241	0.99432	0.999257	0.984266	2	4	2	40.3		High
P08592	App	Rattus norvegicus	Amyloid beta A4 protein OS=Rattus norvegicus GN=App PE=1 SV=2	71	56.9	49.7	56.8	51.3	53.4	100	100	57.9	47.8	62.6	53	63.5	53.1	52.4	100	52.6	57.6	-0.26	-0.28	-0.93	-0.8	-0.65	-0.02	0.13	0.01	-0.14	0.0762279	0.171301	1.25117e-15	2.1694e-14	0.729006	0.995398	0.149183	0.999257	0.983055	21	92	20	86.6		High
Q9JI90	Rnf14	Mus musculus	E3 ubiquitin-protein ligase RNF14 OS=Mus musculus GN=Rnf14 PE=1 SV=2	115.2	93	86.5	86.7	86.2	91.7	100	100	88	93.1	97.4	94.1	103.5	86.6	88.9	100	90.5	95.8	-0.26	-0.22	-0.14	-0.06	0.05	0.04	0.08	-0.06	-0.11	0.074724	0.322803	0.923684	0.984862	0.974321	0.946032	0.80361	0.987951	0.981325	8	44	8	54.9		High
F1LS42	Prkcb	Rattus norvegicus	Protein kinase C OS=Rattus norvegicus GN=Prkcb PE=1 SV=2	118.8	115.5	85.6	112.2	72.8	122	100	100	99.3	90.7	96.1	97.5	117.1	98	94.3	100	94.9	96.8	-0.26	-0.31	-0.08	-0.05	0.23	-0.06	0.03	0.05	-0.04	0.0630118	0.0552552	0.992004	0.994192	0.929652	0.964467	0.991121	0.999257	0.996522	16	57	9	76.7		High
G3V7A5	Ldlr	Rattus norvegicus	Low density lipoprotein receptor, isoform CRA_a OS=Rattus norvegicus GN=Ldlr PE=1 SV=1	214.4	166.2	142.4	175.5	134.7	169.5	100	100	81.7	76.4	76.1	73.1	188.8	158	151.1	100	79	74.6	-0.26	-0.32	-0.34	-0.42	0.92	-0.06	-0.08	1	1.02	0.0813116	0.10459	0.0104127	0.00060911	0.552097	0.939846	0.259472	0.447375	0.343766	21	124	20	96.6		High
A0A0G2K948	Dpf2	Rattus norvegicus	Protein Dpf2 OS=Rattus norvegicus GN=Dpf2 PE=1 SV=1	45.1	37	37.5	31.2	41.9	40	100	100	77.7	71.8	82.8	74.5	40.8	34.2	41	100	74.7	78.5	-0.26	0.01	-0.42	-0.35	-1.29	0.26	0.07	-1.13	-0.94	0.628055	0.99774	0.255659	0.421614	0.135858	0.737169	0.955933	0.229603	0.362644	2	6	2	45.8		High
P04642	Ldha	Rattus norvegicus	L-lactate dehydrogenase A chain OS=Rattus norvegicus GN=Ldha PE=1 SV=1	130.3	174	95.6	166.6	87.5	162	100	100	106.7	109.9	91.8	110.5	150.6	126.2	119.1	100	108.3	100.7	-0.26	-0.34	0.11	0.01	0.59	-0.08	-0.1	0.22	0.24	0.0841413	0.104063	0.827518	0.994192	0.859428	0.883386	0.270292	0.966624	0.955461	27	379	11	36.4		High
D3Z8L7	Rras	Rattus norvegicus	Ras-related protein R-Ras OS=Rattus norvegicus GN=Rras PE=1 SV=1	187.8	162.9	135.7	158.9	150.1	158.8	100	100	99.7	92.5	102	96.8	174.9	146.9	154.4	100	96	99.4	-0.25	-0.18	-0.06	-0.01	0.81	0.07	0.05	0.61	0.64	0.0805945	0.725828	0.978074	0.997411	0.507123	0.794251	0.898253	0.758733	0.703293	11	79	9	23.9		High
P15865	Hist1h1e	Rattus norvegicus	Histone H1.4 OS=Rattus norvegicus GN=Hist1h1e PE=1 SV=3	18.5	17.3	12.9	17.5	34.8	23.3	100	100	117.7	76.3	132.6	82.3	17.9	15.1	28.5	100	94.8	104.5	-0.25	0.67	-0.08	0.06	-2.48	0.92	0.14	-2.65	-1.87	0.0857726	8.12538e-09	0.925993	0.959494	4.05479e-05	1.27062e-15	0.0301247	3.94034e-05	0.00615225	21	325	3	22		High
P63168	Dynll1	Rattus norvegicus;Mus musculus	Dynein light chain 1, cytoplasmic OS=Mus musculus GN=Dynll1 PE=1 SV=1	78.5	95.5	61.4	86.1	83.6	99	100	100	128.8	133.5	107.4	137.5	86.6	72.7	91	100	131.1	121.5	-0.25	0.07	0.39	0.28	-0.21	0.32	-0.11	-0.85	-0.42	0.0491624	0.954046	0.000540189	0.0314929	0.968225	0.000707013	0.109485	0.475882	0.88345	5	71	3	10.4		High
F1LQU9	Sgsm3	Rattus norvegicus	Small G protein-signaling modulator 3 OS=Rattus norvegicus GN=Sgsm3 PE=1 SV=1	137.8	89.1	101.6	85.4	107.9	90.8	100	100	89.2	67.9	101.2	74.5	110.8	93.1	99	100	77.8	86.8	-0.25	-0.16	-0.36	-0.2	0.15	0.09	0.16	0.26	0.19	0.582182	0.781872	0.705636	0.921616	0.920052	0.977963	0.922275	0.949582	0.959779	5	7	5	86.8		High
A0A0H2UHU1	Rpl37a	Rattus norvegicus	60S ribosomal protein L37a OS=Rattus norvegicus GN=Rpl37a PE=3 SV=1	58.8	62.5	42.7	61	63.3	59.8	100	100	82.3	82.5	100.7	80.6	60.6	51	61.6	100	82.4	90.1	-0.25	0.02	-0.28	-0.15	-0.72	0.27	0.13	-0.69	-0.55	0.0278382	0.999034	0.0958254	0.723721	0.549322	0.00615046	0.15606	0.652752	0.799088	6	55	6	10.3		High
P04797	Gapdh	Rattus norvegicus	Glyceraldehyde-3-phosphate dehydrogenase OS=Rattus norvegicus GN=Gapdh PE=1 SV=3	143.9	223.7	111	205.7	115.6	220.1	100	100	114.6	139	100.6	145.5	179.4	151.1	159.5	100	126.2	121	-0.25	-0.17	0.34	0.28	0.84	0.08	-0.06	0.26	0.4	0.106173	0.887493	0.0431018	0.121018	0.642226	0.512571	0.692511	0.965659	0.90793	33	1102	12	35.8		High
F1M9I6	Tspan7	Rattus norvegicus	Tetraspanin OS=Rattus norvegicus GN=Tspan7 PE=1 SV=3	126.8	79.6	92.6	77.5	101.9	79.4	100	100	103.9	79.2	96.4	93.3	100.4	84.7	89.9	100	90.7	94.9	-0.25	-0.16	-0.14	-0.08	0.01	0.09	0.06	-0.1	-0.08	0.151913	0.742402	0.934905	0.980528	0.964938	0.887618	0.950188	0.989752	0.996197	4	25	4	26.8		High
Q8K356	Ly6h	Mus musculus	Lymphocyte antigen 6 complex, locus H OS=Mus musculus GN=Ly6h PE=1 SV=1	75.7	56.8	53.3	57.5	60.6	57	100	100	105.3	81.2	101.3	87.8	65.5	55.3	58.8	100	92.5	94.3	-0.24	-0.16	-0.11	-0.08	-0.61	0.09	0.03	-0.74	-0.68	0.10419	0.734091	0.966362	0.978882	0.731369	0.870796	0.990504	0.550279	0.593512	6	15	6	17		High
B5DEM5	Rpl14	Rattus norvegicus	60S ribosomal protein L14 OS=Rattus norvegicus GN=Rpl14 PE=1 SV=1	57.3	49.5	42	48.2	48.1	47	100	100	88.4	72.2	96.4	72.5	53.3	45	47.5	100	79.9	83.6	-0.24	-0.16	-0.32	-0.26	-0.91	0.08	0.07	-0.83	-0.82	0.0837244	0.813033	0.0440947	0.15365	0.468274	0.700843	0.706476	0.620461	0.593448	12	132	12	23.8		High
B9EHT4	Clip3	Rattus norvegicus;Mus musculus	CAP-Gly domain-containing linker protein 3 OS=Mus musculus GN=Clip3 PE=1 SV=1	72	71.9	51	72.7	63.5	71.7	100	100	72	77.6	91.8	89.1	72	60.9	67.5	100	74.7	90.4	-0.24	-0.09	-0.42	-0.15	-0.47	0.15	0.27	-0.3	-0.42	0.322873	0.884119	0.072789	0.891795	0.910774	0.772807	0.0460012	0.946167	0.89912	10	13	10	59.5		High
D3ZUT8	Ndrg4	Rattus norvegicus	Protein NDRG4 OS=Rattus norvegicus GN=Ndrg4 PE=1 SV=1	84.5	97.3	65.5	90.1	61.3	89	100	100	67.8	66.6	70.1	88.2	90.7	76.8	73.8	100	67.2	78.7	-0.24	-0.3	-0.57	-0.35	-0.14	-0.06	0.23	0.19	-0.09	0.126946	0.139304	9.06249e-08	0.0113076	0.974968	0.96472	1.91383e-05	0.969021	0.990436	12	85	3	44.3		High
P63095	Gnas	Rattus norvegicus;Mus musculus	Guanine nucleotide-binding protein G(s) subunit alpha isoforms short OS=Rattus norvegicus GN=Gnas PE=1 SV=1	118.3	131.1	93.1	119.6	94.4	132.4	100	100	111.5	118.8	98.1	124.3	124.6	105.5	111.8	100	115.1	110.4	-0.24	-0.16	0.2	0.14	0.32	0.08	-0.06	-0.13	0.02	0.0826913	0.642258	0.206238	0.504356	0.886399	0.732621	0.604359	0.977431	0.996397	22	358	2	45.6		High
P11762	Lgals1	Rattus norvegicus	Galectin-1 OS=Rattus norvegicus GN=Lgals1 PE=1 SV=2	147.6	177	112	167.3	109.8	164.9	100	100	107.2	102.7	104.3	101.9	161.6	136.9	134.6	100	104.9	103.1	-0.24	-0.26	0.07	0.04	0.69	-0.02	-0.03	0.38	0.38	0.13329	0.394752	0.937112	0.978882	0.785916	0.995768	0.931729	0.918238	0.911463	10	316	10	14.8		High
F1LRX2	Fhod3	Rattus norvegicus	Protein Fhod3 OS=Rattus norvegicus GN=Fhod3 PE=4 SV=2	91.8	98.9	78.7	83	94	87.3	100	100	100.1	73.9	125.5	65.3	95.3	80.8	90.6	100	86	90.6	-0.24	-0.07	-0.22	-0.14	-0.07	0.16	0.07	-0.09	0	0.716344	0.973978	0.925993	0.978882	0.980491	0.910368	0.989305	0.990303	0.999518	4	6	4	168.4		High
P25886	Rpl29	Rattus norvegicus	60S ribosomal protein L29 OS=Rattus norvegicus GN=Rpl29 PE=1 SV=3	51.3	48.2	38.7	46	39.3	44.9	100	100	90.5	77.8	101	74.1	49.7	42.2	42	100	83.9	86.5	-0.24	-0.24	-0.25	-0.21	-1.01	-0.01	0.04	-0.99	-1.04	0.10944	0.418053	0.19835	0.350787	0.363713	0.994581	0.886414	0.45128	0.330144	8	103	5	17.3		High
P70232	Chl1	Mus musculus	Neural cell adhesion molecule L1-like protein OS=Mus musculus GN=Chl1 PE=1 SV=2	153	174.8	112.1	172	121.5	159.4	100	100	92.4	96.4	71	103.3	163.6	138.8	139.2	100	94.3	85.6	-0.24	-0.23	-0.08	-0.22	0.71	0	-0.14	0.56	0.7	0.135739	0.293984	0.987714	0.567762	0.432119	0.986725	0.14888	0.770951	0.582673	24	185	5	135		High
Q5DQR4	Stxbp5l	Mus musculus	Syntaxin-binding protein 5-like OS=Mus musculus GN=Stxbp5l PE=1 SV=1	147.8	118.6	116.2	108.9	109.8	111.9	100	100	100.5	90.7	95.3	89.7	132.4	112.5	110.8	100	95.5	92.4	-0.24	-0.26	-0.07	-0.11	0.41	-0.02	-0.05	0.24	0.26	0.127538	0.204666	0.999527	0.954023	0.808078	0.994981	0.796199	0.964406	0.94015	14	37	13	131.8		High
P04762	Cat	Rattus norvegicus	Catalase OS=Rattus norvegicus GN=Cat PE=1 SV=3	97	69.8	69.6	70.2	81.2	67.8	100	100	98.2	86.5	96.3	92.6	82.3	69.9	74.2	100	92.2	94.5	-0.24	-0.15	-0.12	-0.08	-0.28	0.09	0.04	-0.4	-0.35	0.147759	0.950303	0.808996	0.93015	0.906765	0.440496	0.918811	0.911631	0.932494	27	329	11	59.7		High
D3ZSC8	Dnajc17	Rattus norvegicus	DnaJ homolog subfamily C member 17 OS=Rattus norvegicus GN=Dnajc17 PE=3 SV=1	25.1	53.1	27.8	34.8	18.8	47.4	100	100	67.6	96.2	78.1	104.6	36.5	31.1	29.8	100	80.6	90.4	-0.23	-0.29	-0.31	-0.15	-1.45	-0.06	0.16	-1.38	-1.6	0.877586	0.830609	0.865606	0.978882	0.201775	0.977963	0.928008	0.144069	0.03056	3	3	3	34.5		High
D4A038	Tram1l1	Rattus norvegicus	Translocating chain-associated membrane protein OS=Rattus norvegicus GN=Tram1l1 PE=3 SV=1	45.6	30.9	35.9	28.4	35.1	34.3	100	100	90.5	69.6	88.6	70.8	37.5	31.9	34.7	100	79.4	79.2	-0.23	-0.11	-0.33	-0.34	-1.41	0.12	0	-1.31	-1.19	0.615925	0.882859	0.527062	0.443798	0.0932516	0.943195	0.974073	0.122598	0.0930231	3	6	3	41		High
Q6ZWV7	Rpl35	Rattus norvegicus;Mus musculus	60S ribosomal protein L35 OS=Mus musculus GN=Rpl35 PE=1 SV=1	60.3	60.6	45.2	58.5	54.9	60.6	100	100	96.7	99.1	106.6	93.3	60.4	51.4	57.7	100	97.9	99.7	-0.23	-0.07	-0.03	0	-0.73	0.17	0.03	-0.93	-0.79	0.136966	0.999034	0.987714	0.9979	0.640247	0.19286	0.951618	0.516743	0.635838	7	88	5	14.5		High
P97546	Nptn	Rattus norvegicus	Neuroplastin OS=Rattus norvegicus GN=Nptn PE=1 SV=2	137.2	135.4	108	124.7	107.3	132.7	100	100	85.9	84.8	82.1	100	136.3	116.1	119.3	100	85.4	90.7	-0.23	-0.19	-0.23	-0.14	0.45	0.04	0.09	0.44	0.4	0.222845	0.642969	0.834756	0.954079	0.658018	0.97392	0.928008	0.824867	0.880027	11	95	2	43.9		High
Q1PBJ1	Mfge8	Rattus norvegicus	Lactadherin OS=Rattus norvegicus GN=Mfge8 PE=1 SV=1	240.8	156.4	169.4	161.3	193.6	181.5	100	100	105.6	160.1	109.9	133.6	194.1	165.3	187.5	100	130	121.2	-0.23	-0.05	0.38	0.28	0.96	0.18	-0.1	0.35	0.63	0.127801	0.999034	0.00084155	0.0379516	0.300993	0.107288	0.175116	0.916546	0.66805	15	69	15	53.1		High
P26453	Bsg	Rattus norvegicus	Basigin OS=Rattus norvegicus GN=Bsg PE=1 SV=2	186.6	181.5	137.4	179	137.6	172.6	100	100	100.2	81.8	91.5	85.9	184	156.8	154.1	100	90.6	88.7	-0.23	-0.26	-0.14	-0.17	0.88	-0.03	-0.03	0.79	0.8	0.171708	0.446861	0.664834	0.513714	0.608913	0.996471	0.82322	0.645919	0.597556	11	146	11	42.4	Phospho [S371(99.6)]	High
P62748	Hpcal1	Rattus norvegicus;Mus musculus	Hippocalcin-like protein 1 OS=Mus musculus GN=Hpcal1 PE=1 SV=2	138.1	121.4	107.3	113.7	117.8	112.5	100	100	98.3	91.2	99.6	94	129.5	110.5	115.1	100	94.7	96.8	-0.23	-0.17	-0.08	-0.05	0.37	0.06	0.03	0.22	0.25	0.148311	0.678548	0.939833	0.980528	0.886399	0.837651	0.961642	0.965659	0.942891	10	63	5	22.3		High
A0A0G2K2V3	Usp31	Rattus norvegicus	Protein Usp31 OS=Rattus norvegicus GN=Usp31 PE=3 SV=1	89.6	95.8	76.3	81.9	100.4	93.7	100	100	101.5	103.1	92.6	116.7	92.6	79.1	97	100	102.3	103.9	-0.23	0.07	0.03	0.06	-0.11	0.29	0.02	-0.37	-0.1	0.656688	0.999995	0.949286	0.965727	0.98545	0.393004	0.995905	0.899249	0.990436	7	12	7	133.4		High
M0RBL8	Tceal6	Rattus norvegicus	Protein LOC102548415 OS=Rattus norvegicus GN=Tceal6 PE=1 SV=1	109.2	161.8	77	167.5	63.1	153.2	100	100	86.2	89	114.2	80.2	132.9	113.6	98.3	100	87.6	95.7	-0.23	-0.44	-0.19	-0.06	0.41	-0.21	0.13	0.38	0.04	0.233071	0.0325633	0.906623	0.993383	0.696507	0.548679	0.81462	0.862124	0.993146	5	18	2	22.3		High
D4A7Z2	#N/A	Rattus norvegicus	Ribosomal protein L37 OS=Rattus norvegicus GN=LOC100360654 PE=3 SV=2	51.2	55.4	39.2	52.9	54	56.5	100	100	92	84.9	106.8	81.4	53.3	45.5	55.2	100	88.4	93.2	-0.23	0.05	-0.18	-0.1	-0.91	0.28	0.08	-0.96	-0.76	0.0732038	0.955976	0.463135	0.872413	0.381739	0.00195484	0.578764	0.444788	0.638791	5	43	5	11.1		High
D3ZKE1	Uvrag	Rattus norvegicus	Protein Uvrag OS=Rattus norvegicus GN=Uvrag PE=1 SV=3	108.6	62.1	87.6	56.3	99.5	54.9	100	100	109.4	112.2	88	95.4	82.1	70.2	73.9	100	110.8	91.6	-0.23	-0.15	0.15	-0.13	-0.28	0.07	-0.27	-0.66	-0.31	0.776906	0.912537	0.820624	0.978882	0.986154	0.981865	0.515711	0.717047	0.945541	2	4	2	78.1		High
Q3KR51	Nsg2	Rattus norvegicus	HMP19 protein, isoform CRA_a OS=Rattus norvegicus GN=Nsg2 PE=1 SV=1	79.2	67.3	57.3	68	61.4	72.3	100	100	104.3	86.4	106.5	95.8	73	62.4	66.6	100	94.9	101	-0.23	-0.13	-0.08	0.01	-0.45	0.09	0.09	-0.6	-0.6	0.259065	0.823199	0.995341	0.979006	0.934772	0.910044	0.860292	0.740182	0.747728	3	11	3	19		High
A0A0G2K9T1	Itch	Rattus norvegicus	E3 ubiquitin-protein ligase OS=Rattus norvegicus GN=Itch PE=1 SV=1	112.6	123.7	87.4	116.6	95.7	100.5	100	100	73.2	77.1	68.5	85.3	118	100.9	98.1	100	75.1	76.4	-0.23	-0.27	-0.41	-0.39	0.24	-0.04	0.03	0.43	0.36	0.294335	0.323883	0.328489	0.280905	0.850952	0.979942	0.994545	0.850449	0.899111	8	11	7	100.8		High
P11608	Mt-atp8	Rattus norvegicus	ATP synthase protein 8 OS=Rattus norvegicus GN=Mt-atp8 PE=1 SV=2	127.2	76.6	96.9	73.6	106	69.8	100	100	137.4	99.8	131.2	94.8	98.7	84.5	86	100	117.1	111.5	-0.23	-0.2	0.23	0.16	-0.02	0.03	-0.07	-0.47	-0.37	0.179611	0.419243	0.15704	0.449434	0.98909	0.965289	0.524589	0.8398	0.910942	3	14	3	7.6		High
A0A0R4J044	Pcbp4	Mus musculus	Poly(rC)-binding protein 4 OS=Mus musculus GN=Pcbp4 PE=1 SV=1	49.3	48.2	30.2	57.6	37.2	53	100	100	83.4	75.5	84.8	78.3	48.8	41.7	44.4	100	79.3	81.5	-0.22	-0.14	-0.33	-0.3	-1.04	0.09	0.04	-0.93	-0.88	0.626896	0.867997	0.538583	0.588616	0.371378	0.965309	0.991806	0.420985	0.379951	3	24	2	41.4		High
Q5XI55	Ngly1	Rattus norvegicus	Peptide-N(4)-(N-acetyl-beta-glucosaminyl)asparagine amidase OS=Rattus norvegicus GN=Ngly1 PE=2 SV=2	93.1	113.9	72.6	107.1	99.4	96.2	100	100	79.8	94.3	91.5	131.1	103	88.2	97.8	100	86.8	109.5	-0.22	-0.07	-0.2	0.13	0.04	0.15	0.34	0.02	-0.16	0.862837	0.995745	0.958177	0.961953	0.960941	0.94229	0.699818	0.994353	0.979063	4	6	4	74.6		High
D4AE02	#N/A	Rattus norvegicus	Protein Fam98b OS=Rattus norvegicus GN=Fam98b PE=1 SV=3	69.1	88	49.2	90.6	69.4	93.7	100	100	103.3	127.8	114.6	118.7	78	66.8	80.7	100	114.9	116.6	-0.22	0.05	0.2	0.22	-0.36	0.27	0.02	-0.78	-0.53	0.169289	0.999034	0.219475	0.15429	0.949224	0.0334328	0.999287	0.548143	0.809491	6	30	6	46.4		High
P43424	Galt	Rattus norvegicus	Galactose-1-phosphate uridylyltransferase OS=Rattus norvegicus GN=Galt PE=2 SV=1	153.4	115.9	103.7	125.8	97.4	130	100	100	74	93.2	81.8	88.7	133.3	114.2	112.5	100	83	85.2	-0.22	-0.24	-0.27	-0.23	0.41	-0.02	0.04	0.46	0.4	0.197091	0.372919	0.628195	0.607626	0.69869	0.994985	0.991806	0.818786	0.866539	4	12	4	43.3		High
P07943	Akr1b1	Rattus norvegicus	Aldose reductase OS=Rattus norvegicus GN=Akr1b1 PE=1 SV=3	259.8	353.6	187.7	359.3	157.2	349.2	100	100	93.5	101.4	91.6	100.1	303.1	259.7	234.3	100	97.4	95.8	-0.22	-0.37	-0.04	-0.06	1.6	-0.15	-0.02	1.42	1.29	0.203857	0.0475002	0.979546	0.961953	0.0699321	0.375577	0.925168	0.144069	0.127746	21	308	18	35.8		High
P70460	Vasp	Mus musculus	Vasodilator-stimulated phosphoprotein OS=Mus musculus GN=Vasp PE=1 SV=4	121.6	104.3	94.7	98.3	86.8	103.6	100	100	92.5	84.1	85.4	75.4	112.6	96.5	94.8	100	88.2	80.2	-0.22	-0.25	-0.18	-0.32	0.17	-0.03	-0.14	0.13	0.24	0.150761	0.211722	0.83807	0.156434	0.949224	0.994981	0.0984483	0.985143	0.947799	12	74	6	39.6		High
A0A0G2K5G9	Ik	Rattus norvegicus	Protein Red OS=Rattus norvegicus GN=Ik PE=1 SV=1	53.3	58.6	41.1	55.8	45.9	61.1	100	100	85.9	86.1	90.4	92.8	55.9	47.9	52.9	100	86	91.6	-0.22	-0.08	-0.22	-0.13	-0.84	0.14	0.09	-0.84	-0.79	0.130089	0.942685	0.318113	0.768128	0.481604	0.441494	0.604359	0.46969	0.496688	15	41	15	65.8		High
A0A0G2JXJ7	Esyt1	Rattus norvegicus	Extended synaptotagmin-1 OS=Rattus norvegicus GN=Esyt1 PE=1 SV=1	128.8	125.6	90.6	131.4	95.7	120.8	100	100	96.6	87.4	100.4	104.4	127.2	109.1	107.5	100	91.9	102.4	-0.22	-0.24	-0.12	0.03	0.35	-0.02	0.16	0.25	0.07	0.163258	0.188858	0.946111	0.974885	0.840784	0.994981	0.355381	0.952353	0.98785	51	590	2	121.1		High
M0R7B4	Hist1h1d	Rattus norvegicus	Protein LOC684828 OS=Rattus norvegicus GN=LOC684828 PE=1 SV=2	12.5	9.6	9.2	9.6	10.6	10	100	100	112.7	73.5	120.9	84.2	11	9.4	10.3	100	91	100.9	-0.22	-0.09	-0.14	0.01	-3.19	0.14	0.15	-3.27	-3.29	0.188365	0.900697	0.705286	0.994192	5.26927e-08	0.550179	0.0219642	2.38901e-08	6.31752e-09	20	267	8	22.2		High
Q5RJK8	Acbd6	Rattus norvegicus	Acyl-CoA-binding domain-containing protein 6 OS=Rattus norvegicus GN=Acbd6 PE=1 SV=1	94.2	136.5	74.6	127.1	80	129.9	100	100	89.3	109.7	96.6	102.3	113.4	97.4	101.9	100	99	99.4	-0.22	-0.15	-0.01	-0.01	0.18	0.07	0.01	-0.02	0.04	0.456243	0.755468	0.983982	0.994192	0.91778	0.937706	0.982681	0.999264	0.993146	4	14	4	30.8		High
F7ES73	Nub1	Rattus norvegicus	Protein Nub1 OS=Rattus norvegicus GN=Nub1 PE=1 SV=1	91.5	104.6	69.1	102.1	64.7	110.5	100	100	83.8	104.9	86.1	106.1	97.8	84	84.6	100	93.8	95.6	-0.22	-0.21	-0.09	-0.07	-0.03	0.01	0.03	-0.16	-0.18	0.128658	0.320497	0.948162	0.978882	0.994617	0.977963	0.989805	0.972794	0.969811	14	42	14	70		High
M0R9X8	Dync1h1	Rattus norvegicus	Cytoplasmic dynein 1 heavy chain 1 OS=Rattus norvegicus GN=Dync1h1 PE=1 SV=2	104.1	132.5	80.4	126.6	82.9	127.3	100	100	98.7	103.6	98.7	104.1	117.5	100.9	102.8	100	101.2	101.4	-0.22	-0.19	0.02	0.02	0.23	0.03	0	0	0.02	0.225357	0.796593	0.992945	0.991804	0.977557	0.891856	0.999287	0.999826	0.999518	314	3598	314	531.7		High
D3ZGT6	P4ha2	Rattus norvegicus	Procollagen-proline, 2-oxoglutarate 4-dioxygenase (Proline 4-hydroxylase), alpha II polypeptide (Predicted), isoform CRA_a OS=Rattus norvegicus GN=P4ha2 PE=1 SV=1	49.6	43.6	38.1	41.9	46.2	44.6	100	100	97.2	80.8	100.1	89.7	46.5	40	45.4	100	88.6	94.7	-0.22	-0.03	-0.17	-0.08	-1.11	0.18	0.1	-1.15	-1.06	0.618306	0.988624	0.866741	0.978882	0.31195	0.658548	0.863164	0.177471	0.204053	5	7	5	60.8		High
B1AXZ5	Elavl2	Mus musculus	ELAV-like protein OS=Mus musculus GN=Elavl2 PE=1 SV=1	57.7	64.3	44.4	62	42	59.5	100	100	95.6	100.7	95.4	107.1	60.9	52.4	50	100	98.1	101.1	-0.22	-0.29	-0.03	0.02	-0.71	-0.07	0.04	-0.9	-1.02	0.236226	0.286248	0.986271	0.994192	0.562211	0.924342	0.875315	0.542388	0.357309	20	305	7	42.6		High
E9QN59	Mapk10	Mus musculus	Mitogen-activated protein kinase OS=Mus musculus GN=Mapk10 PE=1 SV=1	102.9	97.6	79.2	94.1	84.3	96	100	100	92.5	79.8	97.6	85.3	100.2	86.3	90	100	85.9	91.3	-0.22	-0.16	-0.22	-0.13	0	0.06	0.09	0.01	-0.02	0.132282	0.641533	0.704963	0.919348	0.986154	0.896247	0.819821	0.999264	0.999518	11	61	2	55.7		High
F1LQS9	Arhgef11	Rattus norvegicus	Rho guanine nucleotide exchange factor 11 OS=Rattus norvegicus GN=Arhgef11 PE=1 SV=3	129.6	121	105.2	110.5	93.5	113.5	100	100	102.2	76.7	106.9	70.6	125.2	107.9	103	100	88.5	86.8	-0.22	-0.28	-0.18	-0.2	0.32	-0.07	-0.03	0.29	0.25	0.407911	0.290183	0.922775	0.853178	0.798192	0.977963	0.928008	0.939395	0.946252	11	21	4	168.5		High
P60469	Ppfia3	Mus musculus	Liprin-alpha-3 OS=Mus musculus GN=Ppfia3 PE=1 SV=2	109	140.4	93.4	122	86.7	137.8	100	100	86.4	80.1	88.5	84.5	123.7	106.7	109.3	100	83.2	86.5	-0.21	-0.18	-0.26	-0.21	0.31	0.03	0.06	0.36	0.34	0.562021	0.740407	0.757637	0.86552	0.845205	0.976108	0.981392	0.911109	0.907067	55	263	2	133.3		High
D4A652	Zc3h14	Rattus norvegicus	Zinc finger CCCH domain-containing protein 14 OS=Rattus norvegicus GN=Zc3h14 PE=1 SV=3	51.1	51.2	35.8	54.4	48.8	54.1	100	100	86.4	60.7	83.3	63.2	51.1	44.1	51.4	100	72.4	72.6	-0.21	0.01	-0.47	-0.46	-0.97	0.22	0	-0.72	-0.5	0.563992	0.999034	0.0331365	0.00973126	0.458292	0.500372	0.981076	0.615902	0.829682	8	17	8	82.5		High
B5DFJ7	Tmem9	Rattus norvegicus	Protein Tmem9 OS=Rattus norvegicus GN=Tmem9 PE=2 SV=1	77.2	56.8	58.6	55.8	65.3	66	100	100	95.4	77	97.5	75.5	66.2	57.2	65.6	100	85.7	85.8	-0.21	-0.01	-0.22	-0.22	-0.6	0.2	0	-0.58	-0.39	0.719355	0.991085	0.895464	0.88654	0.88187	0.87405	0.986157	0.75976	0.90793	3	10	2	20.6		High
B0K026	Letmd1	Rattus norvegicus	Letmd1 protein OS=Rattus norvegicus GN=Letmd1 PE=1 SV=1	135.5	97.2	98	100.3	120.7	103.4	100	100	100.9	113.5	98.8	113.7	114.8	99.1	111.7	100	107	106	-0.21	-0.04	0.1	0.08	0.2	0.17	-0.01	-0.11	0.08	0.384046	0.975183	0.844843	0.921616	0.880389	0.693085	0.960573	0.985866	0.985099	8	24	8	43.1		High
P97534	Fkbp1b	Rattus norvegicus	Peptidyl-prolyl cis-trans isomerase FKBP1B OS=Rattus norvegicus GN=Fkbp1b PE=1 SV=3	221	194.6	167	192.3	152.9	189.9	100	100	131.7	94.5	94.8	92.9	207.4	179.2	170.4	100	111.6	93.9	-0.21	-0.28	0.16	-0.09	1.05	-0.07	-0.25	0.68	0.86	0.160686	0.124741	0.483842	0.978882	0.106402	0.930807	0.00121882	0.655012	0.371959	2	7	2	11.8		High
Q5Q0U0	Slc17a5	Rattus norvegicus	Protein Slc17a5 OS=Rattus norvegicus GN=Slc17a5 PE=1 SV=1	113.1	111	83.2	112.7	97.4	115.8	100	100	99	102.3	97.6	97.7	112	96.8	106.2	100	100.6	97.7	-0.21	-0.08	0.01	-0.03	0.16	0.13	-0.04	-0.06	0.12	0.427376	0.933459	0.956828	0.999905	0.90813	0.797616	0.897646	0.997255	0.978154	5	11	5	54.3		High
D3Z4E2	Nrn1	Mus musculus	Neuritin OS=Mus musculus GN=Nrn1 PE=1 SV=1	142	86.9	109.6	84.1	96.4	84.1	100	100	140.5	93.2	108.2	97.2	111.1	96	90	100	114.4	102.6	-0.21	-0.3	0.19	0.04	0.15	-0.09	-0.16	-0.25	-0.19	0.162638	0.0772803	0.208221	0.948262	0.955177	0.885926	0.00825659	0.949582	0.969543	2	20	2	17		High
P29418	Atp5f1e	Rattus norvegicus	ATP synthase subunit epsilon, mitochondrial OS=Rattus norvegicus GN=Atp5e PE=1 SV=2	94	76.2	76	70.4	92.8	76.2	100	100	130	143.3	110	154.4	84.6	73.1	84.1	100	136.5	130.3	-0.21	-0.01	0.45	0.38	-0.24	0.2	-0.07	-0.9	-0.63	0.0998328	0.999995	4.60538e-05	0.0013784	0.950116	0.0828788	0.553422	0.428798	0.714106	4	39	4	5.8		High
P04906	Gstp1	Rattus norvegicus	Glutathione S-transferase P OS=Rattus norvegicus GN=Gstp1 PE=1 SV=2	234.1	302.5	178.6	296.4	162.6	301.1	100	100	97.3	95.2	92.4	94	266.1	230.1	221.3	100	96.2	93.2	-0.21	-0.27	-0.06	-0.1	1.41	-0.06	-0.05	1.26	1.25	0.273875	0.38452	0.95345	0.873179	0.158602	0.964122	0.808028	0.222934	0.153865	15	409	15	23.4		High
Q63396	Sub1	Rattus norvegicus	Activated RNA polymerase II transcriptional coactivator p15 OS=Rattus norvegicus GN=Sub1 PE=1 SV=3	51.1	54.7	38.7	54	36.7	52.1	100	100	88.5	95.5	105.3	100.1	52.9	45.7	43.7	100	92	102.7	-0.21	-0.27	-0.12	0.04	-0.92	-0.06	0.16	-1.01	-1.23	0.187312	0.253727	0.794558	0.978882	0.480752	0.932035	0.0231995	0.443616	0.172275	14	115	14	14.4		High
Q5GH59	Xkr4	Rattus norvegicus	XK-related protein 4 OS=Rattus norvegicus GN=Xkr4 PE=2 SV=1	86.4	252.7	58.6	278.7	72.2	182.1	100	100	108.7	216.2	97.3	166.7	147.7	127.8	114.7	100	153.3	127.3	-0.21	-0.37	0.62	0.35	0.56	-0.16	-0.27	-0.26	-0.15	0.883013	0.684319	0.201844	0.708617	0.657227	0.917045	0.671759	0.96652	0.98785	2	6	2	72.7		High
Q9CY57	Chtop	Mus musculus	Chromatin target of PRMT1 protein OS=Mus musculus GN=Chtop PE=1 SV=2	38.1	38.8	29.4	37.6	29.1	35.5	100	100	55.3	60	58.5	58.8	38.5	33.3	32.2	100	57.6	58.7	-0.21	-0.26	-0.8	-0.77	-1.38	-0.05	0.03	-0.79	-0.87	0.227423	0.206468	1.52669e-13	1.66266e-13	0.0755702	0.967421	0.99432	0.564487	0.430507	5	35	5	26.6		High
O08835	Syt11	Rattus norvegicus	Synaptotagmin-11 OS=Rattus norvegicus GN=Syt11 PE=2 SV=2	110.1	87.7	84	86	82.1	92.1	100	100	75	70.1	73.5	68.6	98.2	85	87	100	72.5	71	-0.21	-0.18	-0.46	-0.49	-0.03	0.03	-0.03	0.23	0.29	0.11808	0.638076	0.000147369	1.05929e-05	0.998495	0.905233	0.8064	0.965659	0.927204	12	57	12	48.2		High
D3ZLU0	C2cd4c	Rattus norvegicus	Protein C2cd4c OS=Rattus norvegicus GN=C2cd4c PE=1 SV=1	156.4	284.6	116.1	287	120.2	261.1	100	100	96.1	85.8	97.7	96.1	211	182.5	177.2	100	90.8	96.9	-0.21	-0.25	-0.14	-0.05	1.08	-0.04	0.09	1.01	0.87	0.682155	0.548409	0.986271	0.9979	0.224651	0.97821	0.981206	0.302209	0.437535	2	4	2	44.9		High
Q71TY3	Rps27	Rattus norvegicus;Mus musculus	40S ribosomal protein S27 OS=Rattus norvegicus GN=Rps27 PE=1 SV=3	64.7	73.7	50.8	70.3	70.7	74.4	100	100	93.5	97.3	104.5	97.6	69	59.8	72.6	100	95.4	101	-0.21	0.07	-0.07	0.01	-0.53	0.28	0.08	-0.67	-0.48	0.113894	0.952392	0.973388	0.983214	0.814502	0.00446283	0.650959	0.665164	0.84459	4	55	2	9.5		High
D3ZUQ0	Rilpl1	Rattus norvegicus	RILP-like protein 1 OS=Rattus norvegicus GN=Rilpl1 PE=1 SV=1	148.2	158.8	110.3	160.2	106.6	163.7	100	100	96.5	102.3	100.5	97.2	153.4	132.9	132.1	100	99.4	98.8	-0.21	-0.22	-0.01	-0.02	0.62	-0.01	-0.01	0.42	0.42	0.158881	0.270744	0.977898	0.994192	0.638942	0.994985	0.953277	0.887051	0.875758	11	35	11	47.3		High
J3QJW3	Cadps	Mus musculus	Calcium-dependent secretion activator 1 OS=Mus musculus GN=Cadps PE=1 SV=1	127.4	133.3	103.4	123.4	101.6	125	100	100	96.7	96.1	94.6	98.3	130.3	113	112.7	100	96.4	96.4	-0.21	-0.21	-0.05	-0.05	0.38	0	0	0.23	0.22	0.29649	0.717714	0.956493	0.978882	0.946184	0.97392	0.996394	0.96652	0.960138	46	297	7	153.1		High
P62746	Rhob	Rattus norvegicus;Mus musculus	Rho-related GTP-binding protein RhoB OS=Mus musculus GN=Rhob PE=1 SV=1	116	137	95.3	125.3	100.3	126.3	100	100	89.3	102.3	91.4	111.4	126.1	109.3	112.6	100	95.6	100.9	-0.21	-0.16	-0.07	0.01	0.33	0.04	0.08	0.19	0.16	0.111975	0.609079	0.994884	0.978882	0.880389	0.906627	0.81103	0.971521	0.967821	8	64	6	22.1		High
D4A7E9	Stoml1	Rattus norvegicus	Protein Stoml1 OS=Rattus norvegicus GN=Stoml1 PE=4 SV=1	70.9	49.2	69.2	37.9	48.1	38.2	100	100	84.4	49.2	93.2	60.2	59.1	51.2	42.9	100	64.4	74.9	-0.21	-0.46	-0.63	-0.42	-0.76	-0.26	0.22	-0.33	-0.81	0.755459	0.253301	0.110007	0.391584	0.815866	0.635434	0.797816	0.93423	0.590729	3	5	3	42.9		High
G3V805	Tprkb	Rattus norvegicus	Protein LOC103690067 OS=Rattus norvegicus GN=Tprkb PE=1 SV=1	73.5	139.5	56.4	136.5	56.7	137	100	100	98.7	123.4	98.9	117.7	101.2	87.8	88.2	100	110.4	107.9	-0.21	-0.2	0.14	0.11	0.02	0.01	-0.03	-0.33	-0.29	0.334286	0.591266	0.556976	0.789868	0.960941	0.994985	0.891793	0.927851	0.947799	2	8	2	19.5		High
P32089	Slc25a1	Rattus norvegicus	Tricarboxylate transport protein, mitochondrial OS=Rattus norvegicus GN=Slc25a1 PE=1 SV=1	200.9	131.1	156.4	126.7	174.7	116.7	100	100	95.4	93	93.1	100.2	162.3	140.8	142.8	100	94.2	96.6	-0.21	-0.18	-0.09	-0.05	0.7	0.02	0.04	0.58	0.56	0.30145	0.836745	0.901954	0.978882	0.782518	0.903943	0.925829	0.821747	0.809491	14	232	14	33.8		High
D3YU11	Celf6	Mus musculus	CUGBP Elav-like family member 6 OS=Mus musculus GN=Celf6 PE=1 SV=1	77.7	61.4	62	57.9	51.2	48.4	100	100	72.5	58.9	74.4	67.9	69.1	59.9	49.8	100	65.3	71.1	-0.2	-0.47	-0.61	-0.49	-0.53	-0.27	0.12	-0.12	-0.51	0.183312	0.00240528	0.000310431	0.00194074	0.808078	0.0969307	0.547155	0.973599	0.796101	10	28	5	50.4		High
G3V7W8	RGD621098	Rattus norvegicus	Protein RGD621098 OS=Rattus norvegicus GN=RGD621098 PE=1 SV=1	131.2	145.3	108.5	132.4	114.3	137.4	100	100	99.5	90.1	111.8	110.1	138.1	119.8	125.3	100	94.7	110.9	-0.2	-0.14	-0.08	0.15	0.47	0.06	0.23	0.34	0.18	0.693503	0.839917	0.999675	0.948262	0.746115	0.981865	0.801139	0.911631	0.962123	3	5	3	47.4		High
B4F795	Slc44a2	Rattus norvegicus	Choline transporter-like protein 2 OS=Rattus norvegicus GN=Slc44a2 PE=2 SV=1	176.4	126.2	135.8	123.5	140.8	128.2	100	100	101.2	104.1	98.1	110.7	149.2	129.5	134.4	100	102.6	104.2	-0.2	-0.15	0.04	0.06	0.58	0.05	0.02	0.34	0.37	0.110571	0.755468	0.914523	0.932944	0.677649	0.87405	0.993447	0.927851	0.895047	10	44	4	79.8		High
Q5I034	#N/A	Rattus norvegicus	Uncharacterized protein C12orf43 homolog OS=Rattus norvegicus PE=1 SV=1	52.2	60.4	39.8	59.7	34.2	52.2	100	100	41.4	34.5	48.7	36.5	56.1	48.7	42.3	100	37.8	42.2	-0.2	-0.41	-1.4	-1.24	-0.83	-0.2	0.16	0.37	0	0.692521	0.190691	6.50825e-09	2.38579e-07	0.558696	0.773599	0.919554	0.897055	0.999055	5	14	5	30		High
Q8R4A1	Ero1a	Rattus norvegicus	ERO1-like protein alpha OS=Rattus norvegicus GN=Ero1a PE=1 SV=1	135.3	107.1	109.2	100.3	111.2	100	100	100	109	102.5	106.4	108.1	120.4	104.6	105.4	100	105.7	107.2	-0.2	-0.19	0.08	0.1	0.27	0.01	0.02	-0.01	-0.02	0.251199	0.674193	0.812702	0.799063	0.9466	0.977963	0.988651	0.999264	0.999938	15	98	15	54		High
A0A0G2K6E5	Grk6	Rattus norvegicus	Protein-serine/threonine kinase OS=Rattus norvegicus GN=Grk6 PE=1 SV=1	89.9	71.3	70.7	68.4	63.6	72.6	100	100	97.5	92.3	99.6	93.6	80	69.5	68	100	94.9	96.6	-0.2	-0.24	-0.08	-0.05	-0.32	-0.03	0.03	-0.45	-0.51	0.683566	0.626772	0.997668	0.995886	0.969604	0.979942	0.999798	0.857434	0.818156	8	11	8	67.1		High
G3V6I8	Slc7a3	Rattus norvegicus	Cationic amino acid transporter 3 OS=Rattus norvegicus GN=Slc7a3 PE=4 SV=1	103.1	100.2	81.3	96.1	82	91.6	100	100	105.3	94.6	97.7	110.2	101.7	88.4	86.7	100	99.8	103.7	-0.2	-0.23	0	0.05	0.02	-0.03	0.06	-0.18	-0.26	0.194162	0.204517	0.967163	0.919626	0.979498	0.991176	0.928008	0.968592	0.948089	6	19	6	67.4		High
F1M2Y4	Slc29a4	Rattus norvegicus	Protein Slc29a4 OS=Rattus norvegicus GN=Slc29a4 PE=4 SV=1	97.2	75.9	77.8	71.8	56.9	52.5	100	100	142.3	100	89.7	85.7	85.9	74.7	54.7	100	119.3	87.7	-0.2	-0.65	0.25	-0.19	-0.22	-0.45	-0.44	-0.68	-0.68	0.883013	0.131392	0.751499	0.977041	0.994617	0.304563	0.216349	0.730716	0.727008	2	5	2	52.6		High
Q9JI92	Sdcbp	Rattus norvegicus	Syntenin-1 OS=Rattus norvegicus GN=Sdcbp PE=1 SV=1	110.7	81.2	80.8	84.2	83.6	95	100	100	100	112.4	101.7	111.7	94.8	82.5	89.1	100	106	106.6	-0.2	-0.09	0.08	0.09	-0.08	0.11	0.01	-0.36	-0.26	0.252755	0.893382	0.76354	0.830651	0.999604	0.677019	0.980886	0.888411	0.947794	5	20	5	32.4		High
G3V6Y9	Ppig	Rattus norvegicus	Peptidyl-prolyl cis-trans isomerase G OS=Rattus norvegicus GN=Ppig PE=1 SV=1	40	35.5	31	34.7	39.2	36.8	100	100	87.3	69.3	96.5	74.8	37.6	32.8	38	100	77.8	84.9	-0.2	0.01	-0.36	-0.24	-1.41	0.21	0.13	-1.25	-1.16	0.237349	0.999995	0.0121964	0.199032	0.0704231	0.200749	0.238871	0.144069	0.152203	12	42	12	88.3	Phospho [S685(100)]	High
Q62950	Crmp1	Rattus norvegicus	Dihydropyrimidinase-related protein 1 OS=Rattus norvegicus GN=Crmp1 PE=1 SV=1	91.1	124.2	72.4	118.5	71.6	122.6	100	100	100.7	98.5	93.2	107.6	106.4	92.6	93.7	100	99.6	100.1	-0.2	-0.18	-0.01	0	0.09	0.02	0.01	-0.11	-0.1	0.190129	0.57592	0.992004	0.991804	0.981341	0.947517	0.991311	0.98682	0.993146	36	747	2	62.2	Phospho [T509(100)]	High
A0A0G2K9F7	Zmynd8	Rattus norvegicus	Protein Zmynd8 OS=Rattus norvegicus GN=Zmynd8 PE=1 SV=1	36.5	34.4	26.4	36.1	27	33.4	100	100	66.8	46.6	67	52	35.5	30.9	30	100	55.8	59	-0.2	-0.24	-0.84	-0.76	-1.5	-0.04	0.08	-0.85	-0.97	0.724428	0.585644	4.7317e-07	1.37246e-07	0.0559381	0.977963	0.936725	0.491046	0.275422	10	18	10	130		High
D3ZYS1	Purg	Rattus norvegicus	Protein Purg OS=Rattus norvegicus GN=Purg PE=1 SV=1	227.4	145.7	167.6	150.3	159	132	100	100	103.2	88	102.1	75.4	182	158.7	144.8	100	95.3	87.7	-0.2	-0.33	-0.07	-0.19	0.86	-0.13	-0.12	0.74	0.72	0.439311	0.151883	0.9988	0.919626	0.267605	0.891454	0.684077	0.60251	0.566982	8	19	6	39.8	Phospho [S160(99.3); S164(100); S167(100)]	High
P23764	Gpx3	Rattus norvegicus	Glutathione peroxidase 3 OS=Rattus norvegicus GN=Gpx3 PE=2 SV=2	110.2	114.2	85.8	111.6	88.9	108.2	100	100	70.2	65.4	73.8	80.3	112.2	97.9	98	100	67.8	77	-0.2	-0.19	-0.56	-0.38	0.17	0	0.18	0.53	0.35	0.136348	0.467296	5.77382e-06	0.00940676	0.960941	0.979942	0.0371209	0.811978	0.900476	9	45	9	25.4		High
P62254	Ube2g1	Rattus norvegicus;Mus musculus	Ubiquitin-conjugating enzyme E2 G1 OS=Mus musculus GN=Ube2g1 PE=1 SV=3	75.2	147.4	69.1	122.1	75.8	125.7	100	100	90.2	124.4	94.8	128.2	105.3	91.8	97.6	100	105.9	110.2	-0.2	-0.11	0.08	0.14	0.07	0.09	0.06	-0.21	-0.18	0.724428	0.89297	0.906623	0.863328	0.945819	0.94229	0.977327	0.96652	0.977112	4	7	4	19.5		High
M0RDU8	Scd2	Rattus norvegicus	Acyl-CoA desaturase 2 OS=Rattus norvegicus GN=Scd2 PE=3 SV=2	39.5	20.1	26.6	22.7	23.6	21	100	100	44.5	23.2	41.9	31.8	28.2	24.6	22.3	100	32.2	36.5	-0.2	-0.34	-1.64	-1.46	-1.83	-0.14	0.18	-0.39	-0.71	0.200364	0.0763699	1.25117e-15	9.9687e-16	0.011576	0.666348	0.0737937	0.878791	0.571147	4	13	3	41		High
Q642E5	Mvd	Rattus norvegicus	Diphosphomevalonate decarboxylase OS=Rattus norvegicus GN=Mvd PE=1 SV=1	71.1	115.8	57.6	108.9	56.5	104.6	100	100	95.5	119.4	98.8	114.9	90.7	79.2	76.9	100	106.8	106.5	-0.2	-0.24	0.09	0.09	-0.14	-0.04	0	-0.43	-0.47	0.305603	0.39599	0.880586	0.901224	0.959461	0.981865	0.991121	0.896547	0.881591	18	224	18	43.9		High
F1M110	Nmt2	Rattus norvegicus	Glycylpeptide N-tetradecanoyltransferase OS=Rattus norvegicus GN=Nmt2 PE=1 SV=3	90.1	127	71.5	122.1	68.9	115.8	100	100	88.7	84.1	96.3	80.8	107	93.4	89.3	100	86.4	88.2	-0.2	-0.26	-0.21	-0.18	0.1	-0.06	0.03	0.11	0.02	0.146117	0.214286	0.400108	0.611177	0.972402	0.941472	0.98595	0.986542	0.997013	16	49	12	60.4		High
Q7TNK0	Serinc1	Rattus norvegicus	Serine incorporator 1 OS=Rattus norvegicus GN=Serinc1 PE=1 SV=1	88.6	67.7	64.6	70.8	61.7	70.8	100	100	100.7	91.4	103.4	105.4	77.4	67.7	66.1	100	96	104.4	-0.2	-0.23	-0.06	0.06	-0.37	-0.03	0.12	-0.5	-0.66	0.226224	0.370355	0.999675	0.917158	0.913437	0.981865	0.49744	0.797623	0.641929	6	22	6	50.5		High
D3ZD18	Stk32a	Rattus norvegicus	Protein Stk32a OS=Rattus norvegicus GN=Stk32a PE=3 SV=1	131.8	105.6	103.9	102.3	90	99.1	100	100	84.4	70.4	83.8	72.7	118	103.1	94.4	100	77.1	78.1	-0.19	-0.32	-0.38	-0.36	0.24	-0.13	0.02	0.42	0.27	0.232068	0.102292	0.110383	0.15365	0.910413	0.732621	0.991121	0.861583	0.928301	8	24	8	46.3		High
O35095	Ncdn	Rattus norvegicus	Neurochondrin OS=Rattus norvegicus GN=Ncdn PE=1 SV=2	128.9	142.2	99.3	141.1	98.2	141.5	100	100	93.4	96.9	92.1	103.5	135.4	118.4	117.9	100	95.1	97.6	-0.19	-0.2	-0.07	-0.03	0.44	-0.01	0.04	0.32	0.27	0.256413	0.467296	0.951276	0.989983	0.840709	0.985062	0.942061	0.935656	0.932792	14	70	14	78.9		High
F1LUE2	Camk2b	Rattus norvegicus	Calcium/calmodulin-dependent protein kinase II, beta, isoform CRA_c OS=Rattus norvegicus GN=Camk2b PE=1 SV=2	107.6	112.2	85.5	107.9	87.7	106.5	100	100	90.8	92.3	97.1	103.4	109.9	96	96.6	100	91.6	100.2	-0.19	-0.19	-0.13	0	0.14	0.01	0.13	0.07	-0.05	0.305882	0.701886	0.728435	0.9979	0.980491	0.971679	0.0649221	0.993611	0.9974	23	245	11	72.8		High
P83883	Rpl36a	Rattus norvegicus;Mus musculus	60S ribosomal protein L36a OS=Rattus norvegicus GN=Rpl36a PE=1 SV=2	67.6	74.5	53.1	72.5	58.8	73.3	100	100	90.2	97.5	101.3	87.3	71	62.1	65.7	100	93.8	94.1	-0.19	-0.11	-0.09	-0.09	-0.49	0.08	0	-0.6	-0.52	0.147531	0.867997	0.910306	0.938792	0.811231	0.704309	0.990504	0.755313	0.821715	5	50	5	12.4		High
P12839	Nefm	Rattus norvegicus	Neurofilament medium polypeptide OS=Rattus norvegicus GN=Nefm PE=1 SV=4	115.8	113.6	94	107.1	90.7	100.9	100	100	95.7	66.9	84.4	73.2	114.7	100.3	95.6	100	80	78.6	-0.19	-0.26	-0.32	-0.35	0.2	-0.07	-0.03	0.33	0.28	0.390466	0.409667	0.0569567	0.0209684	0.987707	0.924779	0.931729	0.946167	0.947794	111	2555	104	95.7		High
P20673	Asl	Rattus norvegicus	Argininosuccinate lyase OS=Rattus norvegicus GN=Asl PE=2 SV=1	241.2	218.5	189.6	212.6	181.4	220.5	100	100	88.8	92.3	86.6	92.5	229.6	200.8	200	100	90.5	89.5	-0.19	-0.2	-0.14	-0.16	1.2	-0.01	-0.02	1.15	1.16	0.390966	0.765099	0.707391	0.613206	0.317621	0.977963	0.955933	0.305276	0.213006	26	266	14	51.5		High
D3ZZK1	#N/A	Rattus norvegicus	Protein LOC100359563 OS=Rattus norvegicus GN=LOC100359563 PE=3 SV=1	59.7	68.2	47.5	65.5	61.1	66.3	100	100	93	106.4	103.6	101.2	63.8	55.8	63.6	100	99.5	102.4	-0.19	0	-0.01	0.03	-0.65	0.19	0.04	-0.83	-0.69	0.155931	0.999995	0.993066	0.977645	0.626451	0.0500765	0.922275	0.562799	0.701882	5	70	3	13.3		High
D4A1V8	Dzip3	Rattus norvegicus	Protein Dzip3 OS=Rattus norvegicus GN=Dzip3 PE=1 SV=3	65.6	83.9	67.3	62.6	60.9	71.2	100	100	98.6	108	99.7	109.7	74.2	64.9	65.9	100	103.2	104.6	-0.19	-0.17	0.04	0.07	-0.43	0.02	0.02	-0.67	-0.67	0.699997	0.825885	0.940018	0.96808	0.931321	0.996471	0.99432	0.694615	0.665846	5	10	5	133.9		High
A0A0G2K7B3	LOC100911576	Rattus norvegicus	Heterogeneous nuclear ribonucleoprotein C OS=Rattus norvegicus GN=LOC100911576 PE=1 SV=1	34.8	29.9	27.2	29.3	26.8	26.1	100	100	63	60.1	64.4	61.7	32.3	28.2	26.4	100	61.5	63	-0.19	-0.29	-0.7	-0.67	-1.63	-0.09	0.03	-1.12	-1.25	0.396044	0.27094	3.07962e-08	1.61798e-08	0.0245588	0.82129	0.922275	0.331412	0.158976	21	281	21	33		High
G3V9U0	Acss2	Rattus norvegicus	Acyl-CoA synthetase short-chain family member 2 (Predicted) OS=Rattus norvegicus GN=Acss2 PE=1 SV=1	145.3	180	125	160.2	117.2	164.3	100	100	91	114.8	93.2	116.6	161.7	141.5	138.8	100	102.2	104.3	-0.19	-0.22	0.03	0.06	0.69	-0.03	0.03	0.47	0.41	0.398893	0.653329	0.986271	0.965727	0.785282	0.999628	0.936871	0.877469	0.900121	26	223	26	78.8		High
D4AEC9	#N/A	Rattus norvegicus	Protein LOC100360330 OS=Rattus norvegicus GN=LOC100360330 PE=4 SV=3	103.2	111.9	79.4	111.5	94	97	100	100	89.2	67.9	110	83.8	107.5	94.1	95.5	100	77.8	96	-0.19	-0.17	-0.36	-0.06	0.1	0.02	0.3	0.27	-0.01	0.778821	0.847204	0.735499	0.991015	0.942824	0.999729	0.664114	0.949582	0.999518	2	3	2	42.4		High
D3ZRN3	Actbl2	Rattus norvegicus	Protein Actbl2 OS=Rattus norvegicus GN=Actbl2 PE=1 SV=1	87.2	76.8	80.8	63.7	89.6	63.2	100	100	83.5	71.9	66	73.1	81.9	71.7	75.3	100	77.5	69.5	-0.19	-0.12	-0.37	-0.53	-0.29	0.07	-0.16	-0.11	0.12	0.410596	0.842962	0.169546	0.00169438	0.970366	0.945642	0.350263	0.988119	0.978154	16	725	3	41.9		High
D4A769	Samd4b	Rattus norvegicus	Protein Samd4b OS=Rattus norvegicus GN=Samd4b PE=1 SV=1	83.6	133.9	78	110.2	92.4	123.6	100	100	98.2	114	113.7	128.4	105.8	92.7	106.8	100	105.8	120.8	-0.19	0.01	0.08	0.27	0.08	0.2	0.19	-0.19	-0.18	0.79123	0.999034	0.932051	0.801295	0.949769	0.861334	0.874231	0.972721	0.978154	2	4	2	74.9		High
Q5XI97	Aarsd1	Rattus norvegicus	Alanyl-tRNA editing protein Aarsd1 OS=Rattus norvegicus GN=Aarsd1 PE=1 SV=1	59.8	77.5	47.8	74.5	53.8	78.5	100	100	96.5	98.7	97.5	98.8	68.1	59.7	64.9	100	97.6	98.1	-0.19	-0.07	-0.03	-0.03	-0.56	0.12	0.01	-0.71	-0.6	0.239118	0.966996	0.993066	0.992621	0.781376	0.475609	0.990504	0.624752	0.769124	12	38	12	45.1		High
G3V6X7	LOC108348172	Rattus norvegicus	Proprotein convertase subtilisin/kexin type 1 inhibitor OS=Rattus norvegicus GN=LOC103690091 PE=4 SV=1	66.1	40.2	48.8	41.8	43.5	39.1	100	100	63.6	38.6	72.8	54.7	51.5	45.2	41.3	100	49.6	63.1	-0.19	-0.32	-1.01	-0.66	-0.96	-0.13	0.35	-0.13	-0.61	0.240798	0.0546814	1.25117e-15	1.00647e-09	0.331907	0.682748	3.78139e-11	0.973979	0.726123	7	72	7	27.5		High
Q5XIU4	Bcap29	Rattus norvegicus	B-cell receptor-associated protein 29 OS=Rattus norvegicus GN=Bcap29 PE=1 SV=1	134.5	141.6	105.8	138.5	112.4	138.4	100	100	111.6	90.3	102.7	96.5	138	121.1	124.7	100	100.4	99.6	-0.19	-0.15	0.01	-0.01	0.46	0.04	-0.01	0.27	0.33	0.163111	0.762346	0.973696	0.994192	0.805077	0.900751	0.925829	0.952487	0.910328	11	49	11	28.2		High
Q4QRB4	Tubb3	Rattus norvegicus;Mus musculus	Tubulin beta-3 chain OS=Rattus norvegicus GN=Tubb3 PE=1 SV=1	107.6	152.4	87.6	144.1	91.5	146.1	100	100	107.5	110.8	91.3	119.9	128	112.4	115.6	100	109.1	104.6	-0.19	-0.15	0.13	0.07	0.36	0.04	-0.06	0.04	0.14	0.42668	0.95055	0.783046	0.962359	0.952721	0.809969	0.692511	0.997452	0.978591	33	2294	15	50.4		High
D3ZFB6	Prrt2	Rattus norvegicus	Proline-rich transmembrane protein 2 OS=Rattus norvegicus GN=Prrt2 PE=1 SV=1	194.1	102.7	129.5	118.5	133	106.7	100	100	104.4	62.6	92	70.5	141.2	123.9	119.1	100	80.8	80.5	-0.19	-0.24	-0.31	-0.31	0.5	-0.06	0	0.62	0.56	0.796447	0.742402	0.862051	0.834474	0.72267	0.972763	0.989157	0.727053	0.788076	4	8	4	35.8		High
P97532	Mpst	Rattus norvegicus	3-mercaptopyruvate sulfurtransferase OS=Rattus norvegicus GN=Mpst PE=1 SV=3	112	100.1	85.3	101.2	91.5	98.8	100	100	98.9	79	94.5	88.2	105.8	92.9	95.1	100	88.4	91.3	-0.19	-0.16	-0.18	-0.13	0.08	0.03	0.05	0.07	0.06	0.176078	0.709767	0.59248	0.823663	0.97771	0.9323	0.928008	0.995291	0.9889	7	66	7	32.9		High
Q61701	Elavl4	Rattus norvegicus;Mus musculus	ELAV-like protein 4 OS=Mus musculus GN=Elavl4 PE=1 SV=1	74.5	74.7	60.4	71.1	55.6	69.5	100	100	87.7	81.9	88.5	87.8	74.6	65.5	62.2	100	84.7	88.2	-0.19	-0.26	-0.24	-0.18	-0.42	-0.07	0.06	-0.37	-0.5	0.224148	0.131392	0.207872	0.44294	0.880026	0.923905	0.887108	0.895457	0.822285	20	268	7	42.3	Phospho [S38(100)]	High
Q3TLP8	Rac1	Mus musculus	Putative uncharacterized protein OS=Mus musculus GN=Rac1 PE=1 SV=1	137.3	202.8	117.4	183.1	115.8	202.5	100	100	116	153.9	102	153.7	166.9	146.6	153.2	100	133.6	125.2	-0.19	-0.12	0.42	0.32	0.74	0.06	-0.09	0.13	0.29	0.382202	0.952392	0.000190454	0.0232	0.691268	0.652417	0.156135	0.981839	0.946252	10	122	5	23.4		High
P04925	Prnp	Mus musculus	Major prion protein OS=Mus musculus GN=Prnp PE=1 SV=2	115.8	93.8	92.4	90.9	93.1	89.7	100	100	84	64.5	73.8	65.7	104.2	91.6	91.4	100	73.6	69.6	-0.19	-0.19	-0.44	-0.52	0.06	0	-0.08	0.32	0.39	0.181758	0.542626	0.000280822	3.00356e-06	0.989043	0.987424	0.323215	0.939083	0.881022	6	66	6	28		High
P57722	Pcbp3	Mus musculus	Poly(rC)-binding protein 3 OS=Mus musculus GN=Pcbp3 PE=1 SV=3	79.1	105.9	65.2	99.4	61.7	100	100	100	88.4	89.5	96.4	90.2	91.6	80.5	78.5	100	89	93.2	-0.19	-0.22	-0.17	-0.1	-0.13	-0.04	0.07	-0.14	-0.25	0.365413	0.410867	0.556276	0.901224	0.968707	0.981865	0.742221	0.977431	0.960138	16	207	7	39.3		High
D3ZC98	Ccnt1	Rattus norvegicus	Cyclin T1 (Predicted) OS=Rattus norvegicus GN=Ccnt1 PE=3 SV=1	50.7	61.9	39.3	61.8	42.9	62.6	100	100	99.3	85.5	95.6	100.7	56	49.3	51.8	100	92.1	98.1	-0.18	-0.11	-0.12	-0.03	-0.84	0.07	0.09	-0.9	-0.92	0.724428	0.934074	0.977898	0.998613	0.638942	0.977963	0.925168	0.420985	0.315438	4	6	2	73.1		High
G3V8W2	Cds2	Rattus norvegicus	Phosphatidate cytidylyltransferase OS=Rattus norvegicus GN=Cds2 PE=1 SV=1	166.1	125.3	134.7	119.8	139.6	119.8	100	100	94.9	84.2	98.9	88.3	144.3	127	129.3	100	89.4	93.4	-0.18	-0.16	-0.16	-0.1	0.53	0.03	0.06	0.51	0.47	0.379582	0.78314	0.665307	0.928982	0.805077	0.94229	0.803066	0.835157	0.843583	11	77	10	51.4		High
P20070	Cyb5r3	Rattus norvegicus	NADH-cytochrome b5 reductase 3 OS=Rattus norvegicus GN=Cyb5r3 PE=1 SV=2	132.7	113.4	106.2	110	109.4	109.3	100	100	102.9	102.3	102.1	110.2	122.7	108.1	109.3	100	102.6	106.1	-0.18	-0.17	0.04	0.08	0.29	0.02	0.05	0.07	0.04	0.468908	0.904799	0.980246	0.919348	0.967239	0.919103	0.85239	0.992486	0.994808	19	218	7	34.2		High
Q8VEK3	Hnrnpu	Mus musculus	Heterogeneous nuclear ribonucleoprotein U OS=Mus musculus GN=Hnrnpu PE=1 SV=1	40.4	36.1	33.2	34.1	41.1	34.6	100	100	90.6	80.6	93.6	89.9	38.2	33.6	37.7	100	85.5	91.7	-0.18	-0.02	-0.23	-0.12	-1.39	0.16	0.1	-1.35	-1.28	0.468908	0.973978	0.308029	0.784648	0.0684341	0.0340812	0.344993	0.159547	0.141593	41	427	41	87.9		High
E9PYB0	Ahnak2	Mus musculus	Protein Ahnak2 (Fragment) OS=Mus musculus GN=Ahnak2 PE=1 SV=8	152.5	193.9	137.6	166.9	133.4	164.2	100	100	87	113.9	87	109.2	172	151.5	148	100	99.5	97.5	-0.18	-0.22	-0.01	-0.04	0.78	-0.03	-0.03	0.61	0.6	0.380513	0.537959	0.977898	0.999905	0.268386	0.981865	0.928008	0.657761	0.703039	7	39	4	182.5		High
G3X9Z6	Stmn4	Mus musculus	Stathmin-4 OS=Mus musculus GN=Stmn4 PE=1 SV=1	72.6	50.1	53.2	53.2	46.3	53.2	100	100	56	50.6	48.9	49.3	60.3	53.2	49.6	100	53.2	49.1	-0.18	-0.28	-0.91	-1.03	-0.73	-0.1	-0.12	0	0.01	0.246925	0.167064	4.74514e-09	9.9687e-16	0.48468	0.861334	0.361624	0.999264	0.997234	7	39	4	25.4		High
G3V774	Fbxo2	Rattus norvegicus	F-box only protein 2 OS=Rattus norvegicus GN=Fbxo2 PE=4 SV=1	319.2	280.4	277.4	250.8	261.4	240.3	100	100	100.1	91.2	101.5	87.4	299.2	263.7	250.6	100	95.6	94.2	-0.18	-0.26	-0.07	-0.09	1.58	-0.07	-0.02	1.46	1.41	0.366594	0.205655	0.995259	0.965727	0.0222592	0.914114	0.885905	0.0716463	0.0324232	8	50	8	33.7		High
P04256	Hnrnpa1	Rattus norvegicus	Heterogeneous nuclear ribonucleoprotein A1 OS=Rattus norvegicus GN=Hnrnpa1 PE=1 SV=3	40.3	41	32.6	39.4	35.4	40	100	100	91.4	91.3	92.3	101.1	40.6	35.8	37.6	100	91.4	96.6	-0.18	-0.11	-0.13	-0.05	-1.3	0.07	0.08	-1.35	-1.36	0.369997	0.970162	0.757308	0.978882	0.10153	0.676509	0.584048	0.156701	0.0985929	22	405	15	34.2		High
O35353	Gnb4	Rattus norvegicus	Guanine nucleotide-binding protein subunit beta-4 OS=Rattus norvegicus GN=Gnb4 PE=2 SV=4	167.4	154.3	135.6	148.2	138.8	147.5	100	100	99.7	87.2	95.9	95.3	160.7	141.8	143.1	100	93.2	95.6	-0.18	-0.17	-0.1	-0.07	0.68	0.01	0.04	0.61	0.58	0.162602	0.586877	0.974459	0.983214	0.549719	0.970129	0.986814	0.755313	0.744835	11	190	6	37.3		High
Q6AXX4	Utp3	Rattus norvegicus	Something about silencing protein 10 OS=Rattus norvegicus GN=Utp3 PE=1 SV=1	56.1	56.6	36.3	67.9	45	66.5	100	100	60.5	65.9	65.5	76.8	56.3	49.7	54.7	100	63.1	70.9	-0.18	-0.04	-0.66	-0.5	-0.83	0.14	0.17	-0.35	-0.38	0.836937	0.990793	0.0861305	0.280905	0.769268	0.94229	0.911307	0.921421	0.921961	4	5	4	53.9		High
P11980	Pkm	Rattus norvegicus	Pyruvate kinase PKM OS=Rattus norvegicus GN=Pkm PE=1 SV=3	172.9	235.3	142.5	222.4	157.2	233.5	100	100	104.4	106.2	95.2	106.7	201.7	178	191.6	100	105.3	100.8	-0.18	-0.07	0.07	0.01	1.01	0.11	-0.06	0.76	0.93	0.489894	0.999995	0.926514	0.994192	0.483815	0.268157	0.684077	0.676333	0.447172	50	1213	11	57.8		High
G3V9S0	Cyb5r1	Rattus norvegicus	NADH-cytochrome b5 reductase OS=Rattus norvegicus GN=Cyb5r1 PE=1 SV=1	203	159.8	167.9	150.5	177.3	148.9	100	100	101.2	92.9	96.9	100.4	180.1	159	162.5	100	97	98.6	-0.18	-0.15	-0.04	-0.02	0.85	0.03	0.02	0.71	0.72	0.424508	0.861705	0.990792	0.999535	0.472839	0.927176	0.982407	0.663423	0.629218	13	85	13	34.2		High
Q78P75	Dynll2	Rattus norvegicus;Mus musculus	Dynein light chain 2, cytoplasmic OS=Rattus norvegicus GN=Dynll2 PE=1 SV=1	149.9	160	120.3	155.5	124.7	152	100	100	87.3	88.9	92.7	88.8	154.9	136.8	137.6	100	88.1	90.7	-0.18	-0.17	-0.18	-0.14	0.63	0.01	0.04	0.63	0.6	0.331802	0.672129	0.530111	0.723875	0.671426	0.970615	0.949418	0.733489	0.6958	5	60	3	10.3		High
A0A0G2JZJ9	#N/A	Rattus norvegicus	Uncharacterized protein OS=Rattus norvegicus PE=4 SV=1	70.5	41.1	55	41.1	53.1	40.1	100	100	101.8	107	98.2	113.6	53.9	47.6	46.2	100	104.4	105.6	-0.18	-0.22	0.06	0.08	-0.89	-0.04	0.02	-1.13	-1.19	0.408861	0.529771	0.861226	0.874625	0.389516	0.977963	0.994881	0.155376	0.0872846	3	11	3	12.7		High
D3ZBW3	Tmem201	Rattus norvegicus	Protein Tmem201 OS=Rattus norvegicus GN=Tmem201 PE=1 SV=2	73.3	65.6	65.9	56.9	74.9	64.5	100	100	99	76.1	87.9	88.8	69.3	61.2	69.5	100	86.8	88.4	-0.18	0	-0.2	-0.18	-0.53	0.18	0.03	-0.5	-0.35	0.73171	0.999034	0.878772	0.915773	0.88187	0.846669	0.999895	0.835929	0.927976	4	13	4	67.9		High
Q5XIA4	Cnot10	Rattus norvegicus	CCR4-NOT transcription complex subunit 10 OS=Rattus norvegicus GN=Cnot10 PE=2 SV=1	50.4	69.1	38	71.6	50.6	68.5	100	100	72.1	107	82.2	108.2	59	52.1	58.9	100	87.8	94.3	-0.18	0	-0.19	-0.09	-0.76	0.18	0.1	-0.75	-0.68	0.755412	0.996658	0.922775	0.989736	0.683818	0.894196	0.925168	0.619614	0.684088	10	13	10	81.8		High
M0R9R3	Adra2a	Rattus norvegicus	Adrenergic receptor, alpha 2a OS=Rattus norvegicus GN=Adra2a PE=1 SV=1	104.1	144.5	84.3	139.3	96	135.3	100	100	103.4	75.5	102	78	122.7	108.4	114	100	88.4	89.2	-0.18	-0.11	-0.18	-0.17	0.29	0.07	0.01	0.29	0.35	0.776906	0.883885	0.961539	0.953917	0.864925	0.981865	0.991121	0.939375	0.908227	4	15	4	50.6		High
O08565	Cxcr4	Rattus norvegicus	C-X-C chemokine receptor type 4 OS=Rattus norvegicus GN=Cxcr4 PE=2 SV=1	82.6	43.3	52.1	53.6	63.1	60.3	100	100	103.9	124.5	105.5	141.7	59.8	52.8	61.7	100	113.7	122.3	-0.18	0.04	0.19	0.29	-0.74	0.22	0.1	-1.11	-0.99	0.841172	0.999995	0.709263	0.588119	0.835397	0.841219	0.957891	0.238209	0.29573	2	3	2	39.3		High
P85108	Tubb2a	Rattus norvegicus;Mus musculus	Tubulin beta-2A chain OS=Rattus norvegicus GN=Tubb2a PE=1 SV=1	111.7	155	91.1	148.5	91.4	151.8	100	100	106.6	110	96.8	118	131.6	116.3	117.8	100	108.3	106.9	-0.18	-0.16	0.11	0.1	0.4	0.02	-0.02	0.1	0.14	0.512492	0.932597	0.827518	0.895642	0.945819	0.910283	0.95965	0.987951	0.978591	34	2902	2	49.9		High
D3ZYR4	Sema4d	Rattus norvegicus	Protein Sema4d OS=Rattus norvegicus GN=Sema4d PE=1 SV=3	97.8	91.7	84.4	83.1	108.6	87.6	100	100	100.5	82.8	68.7	96.5	94.7	83.7	97.5	100	91.2	81.4	-0.18	0.04	-0.13	-0.3	-0.08	0.22	-0.16	-0.12	0.26	0.740782	0.999098	0.987714	0.755123	0.97771	0.814965	0.729172	0.981839	0.932494	5	11	2	95.5		High
P30835	Pfkl	Rattus norvegicus	ATP-dependent 6-phosphofructokinase, liver type OS=Rattus norvegicus GN=Pfkl PE=1 SV=3	135.8	147.1	109.9	142.2	123.5	145.8	100	100	106.2	106	101.9	109.4	141.3	125	134.2	100	106.1	105.6	-0.18	-0.07	0.09	0.08	0.5	0.1	-0.01	0.24	0.35	0.461843	0.999098	0.797741	0.925534	0.881215	0.379522	0.955933	0.965988	0.931941	28	234	21	85.3		High
P69897	Tubb5	Rattus norvegicus;Mus musculus	Tubulin beta-5 chain OS=Rattus norvegicus GN=Tubb5 PE=1 SV=1	76.7	114.7	61.7	111.7	64.4	112.1	100	100	107	119	100	129.9	93.8	83	84.9	100	112.9	114	-0.18	-0.14	0.17	0.19	-0.09	0.03	0.01	-0.44	-0.42	0.523709	0.952392	0.567979	0.457006	0.964232	0.856998	0.985642	0.892875	0.900157	31	2706	6	49.6		High
E0CX20	#N/A	Rattus norvegicus;Mus musculus	Protein BUD31 homolog OS=Mus musculus GN=Bud31 PE=1 SV=1	44.9	41	35.5	40.7	45.6	44.3	100	100	79.9	65.8	93.2	75.1	42.9	38	44.9	100	72.5	83.7	-0.18	0.07	-0.46	-0.26	-1.22	0.24	0.21	-0.93	-0.9	0.502557	0.999098	0.022562	0.378627	0.139777	0.382508	0.0770901	0.360839	0.315438	5	23	5	17		High
P08009	Gstm3	Rattus norvegicus	Glutathione S-transferase Yb-3 OS=Rattus norvegicus GN=Gstm3 PE=1 SV=2	167.1	207	137.9	196.9	130.7	197.1	100	100	96.9	105.9	90.8	107.3	186	164.8	160.5	100	101.3	98.7	-0.17	-0.21	0.02	-0.02	0.9	-0.04	-0.04	0.7	0.7	0.535567	0.619945	0.973696	0.994192	0.580491	0.988967	0.767023	0.727053	0.699007	19	132	9	25.7		High
F1LMV9	Coro2b	Rattus norvegicus	Coronin OS=Rattus norvegicus GN=Coro2b PE=3 SV=3	110.2	109.6	90	105.4	88.7	110	100	100	104.7	106.3	100.7	108.7	109.9	97.4	98.8	100	105.5	104.6	-0.17	-0.15	0.08	0.07	0.14	0.02	-0.01	-0.12	-0.08	0.41974	0.842525	0.848967	0.955969	0.986154	0.927509	0.940187	0.986311	0.991632	20	133	20	54.9		High
A0A0G2KA95	L1cam	Rattus norvegicus	Neural cell adhesion molecule L1 OS=Rattus norvegicus GN=L1cam PE=1 SV=1	125.8	103.7	101.6	100.9	103.6	95.8	100	100	101.7	87.4	87.9	92.4	114.2	101.3	99.6	100	94.3	90.1	-0.17	-0.2	-0.09	-0.15	0.19	-0.02	-0.06	0.1	0.14	0.540162	0.771455	0.901719	0.670659	0.98909	0.994985	0.672216	0.987951	0.978591	40	542	4	149		High
P97300	Nptn	Mus musculus	Neuroplastin OS=Mus musculus GN=Nptn PE=1 SV=3	147.2	107.9	119.9	104.1	136.5	102	100	100	109.3	87.3	103.1	97.3	126	111.7	118	100	97.7	100.1	-0.17	-0.1	-0.03	0	0.33	0.08	0.04	0.19	0.24	0.455443	0.952208	0.993066	0.992811	0.918768	0.739348	0.94898	0.967384	0.947794	11	103	2	44.3		High
Q64542	Atp2b4	Rattus norvegicus	Plasma membrane calcium-transporting ATPase 4 OS=Rattus norvegicus GN=Atp2b4 PE=1 SV=1	174.8	140.6	141.3	136.7	144.5	133.2	100	100	94.2	79.8	91	83.1	156.7	139	138.7	100	86.7	86.9	-0.17	-0.18	-0.21	-0.2	0.65	0	0	0.68	0.67	0.546858	0.862922	0.310257	0.325779	0.814262	0.972063	0.990504	0.743167	0.727818	40	311	23	133	Phospho [S328(100)]	High
P43278	H1f0	Rattus norvegicus	Histone H1.0 OS=Rattus norvegicus GN=H1f0 PE=2 SV=2	39.2	51.4	30.3	52.2	60.6	64.9	100	100	104.3	85.8	133.8	93	44.9	39.8	62.7	100	94.6	111.5	-0.17	0.48	-0.08	0.16	-1.16	0.66	0.24	-1.25	-0.83	0.237349	2.09204e-05	0.925993	0.586052	0.148995	1.27062e-15	9.03249e-07	0.163714	0.598114	8	78	8	20.9		High
A0A0G2K7G2	Agfg2	Rattus norvegicus	Protein Agfg2 OS=Rattus norvegicus GN=Agfg2 PE=1 SV=1	130.4	135.9	109.7	127	98.9	112.8	100	100	97.5	86.3	97.9	90.9	133.1	118	105.6	100	91.7	94.4	-0.17	-0.33	-0.12	-0.08	0.41	-0.16	0.04	0.36	0.16	0.290046	0.0909264	0.954904	0.978882	0.725851	0.56545	0.989805	0.887051	0.961314	5	24	4	50.1		High
P68369	Tuba1a	Rattus norvegicus;Mus musculus	Tubulin alpha-1A chain OS=Mus musculus GN=Tuba1a PE=1 SV=1	108.4	151.5	88.3	146.4	88.5	146.1	100	100	101.3	110.5	92.4	116	128.1	113.7	113.7	100	105.8	103.5	-0.17	-0.17	0.08	0.05	0.36	0	-0.03	0.1	0.14	0.550513	0.878464	0.918865	0.978882	0.952721	0.96472	0.919554	0.987951	0.978591	38	2789	3	50.1		High
Q9Z103	Adnp	Mus musculus	Activity-dependent neuroprotector homeobox protein OS=Mus musculus GN=Adnp PE=1 SV=2	57.3	30.2	47.1	28.9	54.9	28.3	100	100	62.4	35.7	60.5	32.9	41.6	36.9	39.5	100	47.2	44.6	-0.17	-0.08	-1.08	-1.17	-1.27	0.1	-0.08	-0.35	-0.18	0.850212	0.969748	9.32697e-05	3.07814e-06	0.36481	0.97515	0.928008	0.918899	0.977112	5	9	5	124.2		High
P19527	Nefl	Rattus norvegicus	Neurofilament light polypeptide OS=Rattus norvegicus GN=Nefl PE=1 SV=3	169.1	159	139.6	151.5	139.5	148.9	100	100	116.9	81.2	94.6	89.3	164	145.5	144.1	100	97.4	91.9	-0.17	-0.19	-0.04	-0.12	0.71	-0.01	-0.08	0.58	0.65	0.551445	0.832379	0.977898	0.793635	0.768783	0.982523	0.48547	0.822775	0.744835	62	1347	57	61.3		High
Q9JJ54	Hnrnpd	Rattus norvegicus	Heterogeneous nuclear ribonucleoprotein D0 OS=Rattus norvegicus GN=Hnrnpd PE=1 SV=2	41.7	47.8	33.7	46.7	35.6	47.2	100	100	93	90.2	96	92.9	44.7	39.7	41	100	91.6	94.5	-0.17	-0.12	-0.13	-0.08	-1.16	0.05	0.04	-1.21	-1.2	0.501442	0.952325	0.7701	0.929484	0.180618	0.851956	0.868006	0.258772	0.190919	21	221	4	38.2	Phospho [S80(99.4)]	High
M0RDN9	Usp19	Rattus norvegicus	Ubiquitin carboxyl-terminal hydrolase 19 OS=Rattus norvegicus GN=Usp19 PE=1 SV=1	80.4	61.4	67.2	57.9	67.2	61.5	100	100	71.7	81.4	80.2	87.5	70.2	62.4	64.3	100	76.4	83.8	-0.17	-0.13	-0.39	-0.26	-0.51	0.04	0.13	-0.29	-0.38	0.776854	0.84958	0.351341	0.726701	0.889795	0.981865	0.798094	0.94088	0.900476	8	13	8	150.2		High
B5DEG7	Champ1	Rattus norvegicus	Protein Champ1 OS=Rattus norvegicus GN=Champ1 PE=1 SV=1	33.6	26.2	27.5	25.2	20.9	23.6	100	100	58.2	28.9	52.7	31.4	29.6	26.3	22.2	100	41	40.7	-0.17	-0.42	-1.29	-1.3	-1.75	-0.25	-0.01	-0.64	-0.87	0.802167	0.201615	4.36989e-12	3.99185e-12	0.0245588	0.715223	0.973064	0.710395	0.400379	2	6	2	87.3		High
A0A0A0MXZ0	Isca1	Rattus norvegicus	Iron-sulfur cluster assembly 1 homolog, mitochondrial OS=Rattus norvegicus GN=Isca1 PE=1 SV=1	66.3	69.1	53.7	67.4	62.4	69.3	100	100	103.2	102.9	84	107.7	67.7	60.1	65.8	100	103.1	95.1	-0.17	-0.04	0.04	-0.07	-0.56	0.13	-0.12	-0.78	-0.53	0.777893	0.987264	0.946966	0.991804	0.845205	0.934375	0.672388	0.588951	0.823259	3	6	3	14.1		High
A0A0H2UHT3	Mrpl22	Rattus norvegicus	39S ribosomal protein L22, mitochondrial OS=Rattus norvegicus GN=Mrpl22 PE=1 SV=1	121.6	81.8	100.8	77.9	122.5	96.6	100	100	119.9	120	113.7	110.5	99.7	88.6	108.8	100	120	112.1	-0.17	0.13	0.26	0.16	0	0.3	-0.1	-0.44	-0.04	0.776783	0.999034	0.517456	0.850499	0.964232	0.584232	0.819821	0.878791	0.999518	4	8	4	25.8		High
P43138	Apex1	Rattus norvegicus	DNA-(apurinic or apyrimidinic site) lyase OS=Rattus norvegicus GN=Apex1 PE=1 SV=2	65	65.8	48.3	70	47.8	71.5	100	100	100.6	104.4	116.9	103.1	65.4	58.1	58.5	100	102.5	109.8	-0.17	-0.16	0.04	0.14	-0.61	0.01	0.1	-0.82	-0.91	0.345266	0.621454	0.938921	0.601851	0.693607	0.977963	0.445336	0.493339	0.331939	11	41	11	35.5		High
A0A0G2JZB7	Nav3	Rattus norvegicus	Protein Nav3 OS=Rattus norvegicus GN=Nav3 PE=4 SV=1	89.4	81.3	70.8	81	75.2	92.3	100	100	87.8	89	89.8	90.2	85.2	75.8	83.3	100	88.4	90	-0.17	-0.03	-0.18	-0.15	-0.23	0.14	0.03	-0.22	-0.11	0.784413	0.988624	0.920802	0.951246	0.989273	0.880087	0.999895	0.965659	0.98785	6	9	5	241.4		High
Q5BJV6	Moap1	Rattus norvegicus	Modulator of apoptosis 1 OS=Rattus norvegicus GN=Moap1 PE=2 SV=1	74.4	79.7	65.5	71.5	71.1	83.2	100	100	104	96.7	94.5	99.9	77	68.4	76.9	100	100.3	97.1	-0.17	0	0	-0.04	-0.38	0.17	-0.05	-0.55	-0.34	0.770423	0.999026	0.980767	0.998613	0.959461	0.906627	0.928008	0.805966	0.935497	3	7	2	39.4		High
Q99J95	Cdk9	Rattus norvegicus;Mus musculus	Cyclin-dependent kinase 9 OS=Mus musculus GN=Cdk9 PE=1 SV=1	71.5	84	61.4	77.3	71.9	96.1	100	100	91.1	102.8	100.3	95.6	77.5	68.9	83.1	100	96.8	97.9	-0.17	0.1	-0.05	-0.03	-0.37	0.27	0.02	-0.49	-0.24	0.776906	0.999098	0.999675	0.999891	0.959461	0.664018	0.991121	0.844196	0.960138	7	19	6	42.7		High
D3ZUJ9	Snx8	Rattus norvegicus	Protein Snx8 OS=Rattus norvegicus GN=Snx8 PE=4 SV=1	83.4	98.9	70.8	92.1	83.3	112.3	100	100	101.4	105	100.3	104.9	90.8	80.7	96.7	100	103.2	102.6	-0.17	0.09	0.05	0.04	-0.14	0.26	-0.01	-0.35	-0.08	0.787782	0.999995	0.950644	0.979006	0.996632	0.682547	0.975707	0.921528	0.993146	3	5	3	52.6		High
O35276	Nrp2	Rattus norvegicus	Neuropilin-2 OS=Rattus norvegicus GN=Nrp2 PE=2 SV=1	80.2	82.6	65.8	79.6	63.3	81.8	100	100	81.8	68.6	83.8	73	81.4	72.4	71.9	100	74.9	78.2	-0.17	-0.18	-0.42	-0.35	-0.3	-0.01	0.06	-0.05	-0.12	0.362079	0.530176	0.0309358	0.0385463	0.962279	0.995398	0.911749	0.993611	0.980036	17	48	17	103.8		High
P35739	Ntrk1	Rattus norvegicus	High affinity nerve growth factor receptor OS=Rattus norvegicus GN=Ntrk1 PE=1 SV=1	93	85.7	73.2	86.3	81.3	95.4	100	100	91.5	80	78.7	90.6	89.3	79.5	88.1	100	85.5	84.4	-0.17	-0.02	-0.23	-0.24	-0.16	0.15	-0.02	-0.11	0.06	0.751788	0.997589	0.834392	0.751183	0.997487	0.791066	0.949418	0.986542	0.990436	7	17	7	87.8		High
A0A0G2JV19	Tgfbrap1	Rattus norvegicus	Protein Tgfbrap1 OS=Rattus norvegicus GN=Tgfbrap1 PE=1 SV=1	141	113.9	106.9	119.1	114.7	106.1	100	100	77.3	62.3	101.2	72.6	126.7	112.8	110.3	100	69.4	85.8	-0.17	-0.2	-0.53	-0.22	0.34	-0.03	0.31	0.7	0.36	0.760131	0.742402	0.297233	0.885056	0.811231	0.981865	0.549405	0.631005	0.891999	3	4	3	97.3		High
P21531	Rpl3	Rattus norvegicus	60S ribosomal protein L3 OS=Rattus norvegicus GN=Rpl3 PE=1 SV=3	59.3	65.2	48.3	63.5	61.2	64.8	100	100	93.5	98.6	103	96.5	62.2	55.4	63	100	96.1	99.7	-0.17	0.02	-0.06	0	-0.68	0.19	0.05	-0.79	-0.66	0.593203	0.89297	0.948914	0.9979	0.591806	0.0135626	0.80361	0.646452	0.744835	31	319	31	46.1		High
F1LQG5	Slc10a4	Rattus norvegicus	Sodium/bile acid cotransporter 4 OS=Rattus norvegicus GN=Slc10a4 PE=4 SV=1	188	153.3	165.5	138.3	176	134.2	100	100	95.2	84.6	91.5	93.6	169.8	151.2	153.7	100	89.8	92.6	-0.17	-0.14	-0.16	-0.11	0.76	0.02	0.04	0.75	0.73	0.297979	0.742791	0.875799	0.939781	0.480829	0.953438	0.968752	0.60251	0.558211	3	19	3	46.5		High
Q66HM7	Ssb	Rattus norvegicus	Lupus La protein homolog OS=Rattus norvegicus GN=Ssb PE=1 SV=1	43.6	48.5	34.7	48.3	32.2	46.7	100	100	101	101.2	103.3	102.5	46	41	38.7	100	101.1	102.9	-0.17	-0.25	0.02	0.04	-1.12	-0.08	0.03	-1.3	-1.41	0.450675	0.380375	0.993066	0.978882	0.232921	0.896001	0.951473	0.188926	0.0872846	32	197	32	47.8		High
A0A0G2K8N6	Ankmy2	Rattus norvegicus	Protein Ankmy2 OS=Rattus norvegicus GN=Ankmy2 PE=1 SV=1	86.7	99.5	71.3	96.1	72.4	101.7	100	100	92	100.8	95.8	92.4	92.9	82.8	85.8	100	96.3	94.1	-0.17	-0.12	-0.05	-0.09	-0.11	0.05	-0.03	-0.22	-0.13	0.362167	0.828458	0.991161	0.960606	0.993949	0.885926	0.797816	0.963698	0.978591	12	42	12	48.3		High
Q9CR56	Nkiras2	Rattus norvegicus;Mus musculus	NF-kappa-B inhibitor-interacting Ras-like protein 2 OS=Mus musculus GN=Nkiras2 PE=1 SV=1	117.3	120.1	91.9	121.7	83.1	120.7	100	100	96.4	110.6	115	126.1	118.7	105.8	100.2	100	103.3	120.4	-0.17	-0.24	0.05	0.27	0.25	-0.08	0.22	0.03	-0.27	0.778092	0.599326	0.950424	0.62897	0.85986	0.943728	0.622858	0.995651	0.953924	3	7	3	21.5		High
Q4FZU3	Nsrp1	Rattus norvegicus	Nuclear speckle splicing regulatory protein 1 OS=Rattus norvegicus GN=Nsrp1 PE=1 SV=1	51.1	39.3	44.6	35.8	43.6	44.1	100	100	83.5	51.7	92.3	55.7	44.8	40	43.8	100	65.7	71.7	-0.17	-0.03	-0.61	-0.48	-1.16	0.13	0.13	-0.72	-0.71	0.779272	0.977731	0.0243904	0.114368	0.230919	0.93849	0.869394	0.645919	0.650184	3	3	3	64.1		High
P21913	Sdhb	Rattus norvegicus	Succinate dehydrogenase [ubiquinone] iron-sulfur subunit, mitochondrial OS=Rattus norvegicus GN=Sdhb PE=2 SV=2	98.4	52.2	80.8	50.6	113.5	58.9	100	100	123.9	125.6	119.4	128.5	71.7	63.9	81.8	100	124.7	123.8	-0.17	0.19	0.32	0.31	-0.48	0.36	-0.01	-0.96	-0.6	0.502557	0.277466	0.025549	0.0383071	0.847177	2.02577e-05	0.973286	0.480607	0.800452	18	108	8	31.8		High
O08662	Pi4ka	Rattus norvegicus	Phosphatidylinositol 4-kinase alpha OS=Rattus norvegicus GN=Pi4ka PE=1 SV=2	116.5	108.3	91.3	109.9	105.6	104.9	100	100	106.6	95.3	105.3	103.7	112.3	100.2	105.2	100	100.8	104.5	-0.16	-0.09	0.01	0.06	0.17	0.07	0.05	-0.01	0.01	0.37969	0.916585	0.943539	0.885056	0.952721	0.801023	0.936725	0.999264	0.99886	34	68	34	236.8		High
B5DFL9	Sestd1	Rattus norvegicus	Protein Sestd1 OS=Rattus norvegicus GN=Sestd1 PE=1 SV=1	86.3	102.9	69.6	101.5	77	107.2	100	100	99.9	104.6	94.8	93.3	94.2	84.1	90.9	100	102.2	94.1	-0.16	-0.05	0.03	-0.09	-0.09	0.11	-0.12	-0.28	-0.05	0.378189	0.970466	0.908196	0.978882	0.994237	0.749102	0.306696	0.932485	0.99886	12	24	12	79.4		High
E9QAZ2	#N/A	Mus musculus	Ribosomal protein L15 OS=Mus musculus GN=Gm10020 PE=3 SV=1	56.8	62	46.9	59.7	68.7	65.6	100	100	94.9	98.1	107.3	93.1	59.3	52.9	67.1	100	96.5	100	-0.16	0.18	-0.05	0	-0.75	0.34	0.05	-0.87	-0.57	0.498368	0.149057	0.960811	0.999891	0.542124	1.77238e-06	0.82322	0.582846	0.811227	14	185	14	24.1		High
Q505J8	Farsa	Rattus norvegicus	Phenylalanine--tRNA ligase alpha subunit OS=Rattus norvegicus GN=Farsa PE=1 SV=1	118.2	133.8	96.5	130.5	105.3	130.6	100	100	95.6	106.9	106	102.3	125.8	112.2	117.2	100	101.1	104.2	-0.16	-0.1	0.02	0.06	0.33	0.06	0.04	0.15	0.17	0.508751	0.96937	0.977898	0.944732	0.931321	0.8075	0.906816	0.973979	0.968899	23	116	23	57.7		High
D3ZAG3	Map9	Rattus norvegicus	Protein Map9 OS=Rattus norvegicus GN=Map9 PE=1 SV=1	72.9	84.9	58.7	84	70	88	100	100	96.2	95.2	102.4	93.2	78.7	70.2	78.5	100	95.7	97.7	-0.16	0	-0.06	-0.03	-0.35	0.16	0.03	-0.45	-0.32	0.37108	0.999034	0.999675	0.999891	0.901673	0.477559	0.990504	0.835929	0.931976	12	28	12	73.6		High
D3ZTH7	Slco3a1	Rattus norvegicus	Solute carrier organic anion transporter family member OS=Rattus norvegicus GN=Slco3a1 PE=3 SV=2	65.5	62.3	50.6	64.2	57.4	62.6	100	100	104.4	81.5	93.4	85.7	63.9	57	59.9	100	92.3	89.4	-0.16	-0.09	-0.12	-0.16	-0.65	0.07	-0.04	-0.7	-0.58	0.777804	0.947509	0.978074	0.927859	0.817025	0.977963	0.893636	0.653231	0.754577	2	6	2	76.8		High
P62267	Rps23	Rattus norvegicus;Mus musculus	40S ribosomal protein S23 OS=Mus musculus GN=Rps23 PE=1 SV=3	54.1	61.8	44.1	60.4	62.4	62.8	100	100	85.8	92.7	99.9	87.4	57.9	51.6	62.6	100	89.2	93.5	-0.16	0.11	-0.17	-0.1	-0.79	0.28	0.07	-0.79	-0.58	0.486771	0.761556	0.557201	0.896415	0.560976	0.00215405	0.671824	0.621142	0.831161	6	109	6	15.8		High
F1M949	Ckap5	Rattus norvegicus	Protein Ckap5 OS=Rattus norvegicus GN=Ckap5 PE=1 SV=3	99.9	102.7	86.6	94.4	79.2	95.9	100	100	105.1	102.2	89.8	104.7	101.3	90.4	87.1	100	103.6	96.9	-0.16	-0.22	0.05	-0.04	0.02	-0.05	-0.1	-0.2	-0.15	0.280486	0.394592	0.899068	0.979006	0.994617	0.964467	0.214819	0.96652	0.978591	69	342	11	187.8		High
F1LRL9	Map1b	Rattus norvegicus	Microtubule-associated protein 1B OS=Rattus norvegicus GN=Map1b PE=1 SV=1	79.9	102.8	67.8	96.7	64.7	89.4	100	100	95.5	77.9	83	81.5	90.7	80.9	76.1	100	86.2	82.2	-0.16	-0.25	-0.21	-0.28	-0.14	-0.09	-0.07	-0.09	-0.11	0.618306	0.460334	0.364356	0.103682	0.952721	0.847934	0.635517	0.990528	0.9861	175	3299	78	269.5	Phospho [T527(99.4); S561(100); S614(100); S821(100); S824(100); S825(100); S884(100); S930(99.5); S956(99.5); S963(100); S988(100); S1009(100); S1148(99.4); S1201(100); S1244(100); S1248(100); S1257(100); T1274(100); S1305(100); S1382(100); S1436(100); S1465(100); S1494(100); S1646(100); S1772(100); S1775(100); S1778(100); S1786(99.5); S1874(100); S1908(100); T1925(100); T1942(100); S2017(100); …	High
P62843	Rps15	Rattus norvegicus;Mus musculus	40S ribosomal protein S15 OS=Mus musculus GN=Rps15 PE=1 SV=2	53	62.8	43.7	60.7	60.7	64.1	100	100	87.3	97.7	98.9	91.4	57.7	51.5	62.4	100	92.3	95.1	-0.16	0.11	-0.11	-0.07	-0.79	0.28	0.04	-0.84	-0.61	0.534632	0.694773	0.813741	0.947465	0.536026	0.00181648	0.893783	0.6068	0.79454	8	106	8	17		High
O08658	Nup88	Rattus norvegicus	Nuclear pore complex protein Nup88 OS=Rattus norvegicus GN=Nup88 PE=1 SV=1	64.6	53	54.2	50.4	49.9	50.2	100	100	105	80.9	103.2	89.6	58.5	52.3	50.1	100	92.2	96.2	-0.16	-0.22	-0.12	-0.06	-0.77	-0.06	0.06	-0.82	-0.94	0.52903	0.467487	0.956493	0.993523	0.643411	0.964467	0.928008	0.453467	0.304568	5	11	5	83.5		High
Q8CI94	Pygb	Mus musculus	Glycogen phosphorylase, brain form OS=Mus musculus GN=Pygb PE=1 SV=3	142.9	163.6	116.3	160.4	110.1	161	100	100	93.1	105.3	91.2	106	152.9	136.6	133.2	100	99	98.3	-0.16	-0.2	-0.01	-0.02	0.61	-0.04	-0.01	0.46	0.44	0.621873	0.763013	0.992945	0.990846	0.843578	0.991801	0.981672	0.880899	0.891999	43	392	35	96.7		High
D3ZYT2	Mrps5	Rattus norvegicus	Mitochondrial ribosomal protein S5 (Predicted) OS=Rattus norvegicus GN=Mrps5 PE=1 SV=1	97.2	57.7	78.2	57.3	94	51.6	100	100	96.7	89.1	97.7	93.3	74.9	66.9	69.6	100	92.8	95.5	-0.16	-0.1	-0.11	-0.07	-0.42	0.06	0.04	-0.47	-0.46	0.433337	0.839816	0.961164	0.983214	0.91676	0.905233	0.975707	0.829587	0.85806	13	35	13	48.1		High
Q9ESZ0	Xrcc1	Rattus norvegicus	DNA repair protein XRCC1 OS=Rattus norvegicus GN=Xrcc1 PE=1 SV=2	33.6	28.5	27.6	27.7	31.8	33.9	100	100	108.7	98.5	96.5	89.2	30.9	27.6	32.8	100	103.5	92.8	-0.16	0.09	0.05	-0.11	-1.69	0.25	-0.16	-1.9	-1.5	0.908954	0.999098	0.973696	0.989736	0.0777552	0.870796	0.851976	0.0116371	0.0565828	5	9	5	68.8		High
A0A0R4J225	Bscl2	Mus musculus	Bernardinelli-Seip congenital lipodystrophy 2 homolog (Human), isoform CRA_a OS=Mus musculus GN=Bscl2 PE=1 SV=1	144.5	69.2	123	65	203	69	100	100	129.1	82.1	128.4	84.5	100	89.4	118.4	100	103	104.2	-0.16	0.24	0.04	0.06	0	0.41	0.02	-0.2	0.18	0.841172	0.954434	0.961164	0.983214	0.968225	0.356574	0.991121	0.966624	0.962123	2	3	2	49.6		High
Q9JMI1	Aacs	Rattus norvegicus	Acetoacetyl-CoA synthetase OS=Rattus norvegicus GN=Aacs PE=1 SV=1	43	91.2	37.2	84.3	35.3	84.4	100	100	102.7	126.5	101.7	126.9	62.6	56	54.6	100	114	113.6	-0.16	-0.2	0.19	0.18	-0.67	-0.04	0	-1.03	-1.06	0.529361	0.667186	0.499018	0.458867	0.671959	0.981865	0.991121	0.429014	0.315438	23	148	23	75		High
Q6XUX1	Dstyk	Mus musculus	Dual serine/threonine and tyrosine protein kinase OS=Mus musculus GN=Dstyk PE=1 SV=1	159.9	151.8	121.2	160.1	130.1	137.1	100	100	101.6	95.5	96	101.8	155.8	139.3	133.5	100	98.5	98.9	-0.16	-0.22	-0.02	-0.02	0.64	-0.06	0.01	0.5	0.43	0.804282	0.632159	0.992004	0.998613	0.560057	0.968495	0.989805	0.830059	0.868174	3	6	3	104.8		High
A0A0H2UI10	Oga	Rattus norvegicus	Protein O-GlcNAcase OS=Rattus norvegicus GN=Mgea5 PE=1 SV=1	125.5	165.9	101.6	164.1	95.2	161.7	100	100	97.5	101.2	94	100	144.3	129.2	124.1	100	99.3	96.9	-0.16	-0.22	-0.01	-0.04	0.53	-0.06	-0.04	0.38	0.36	0.639961	0.669595	0.99619	0.978882	0.886399	0.958569	0.894788	0.920325	0.929013	34	229	34	106.1		High
Q5D023	Dync1li2	Rattus norvegicus	Cytoplasmic dynein 1 light intermediate chain 2 OS=Rattus norvegicus GN=Dync1li2 PE=1 SV=1	98	127.3	83.9	119.1	73.8	122.1	100	100	94.8	94.2	95.4	93.6	111.7	100	94.9	100	94.5	94.5	-0.16	-0.24	-0.08	-0.08	0.16	-0.08	0	0.08	0.01	0.640156	0.554041	0.91123	0.929667	0.991618	0.905233	0.991121	0.992111	0.999518	27	223	26	54.1	Phospho [S194(100)]	High
P55053	Fabp5	Rattus norvegicus	Fatty acid-binding protein, epidermal OS=Rattus norvegicus GN=Fabp5 PE=1 SV=3	153.9	210.4	131.4	197.3	121.6	192	100	100	101.7	88.1	92.6	90.6	179.9	161	152.8	100	94.6	91.6	-0.16	-0.24	-0.08	-0.13	0.85	-0.08	-0.05	0.77	0.74	0.641293	0.567158	0.917507	0.780543	0.640247	0.90245	0.819608	0.665164	0.665866	17	271	17	15.1		High
Q5FVI4	Cend1	Rattus norvegicus	Cell cycle exit and neuronal differentiation protein 1 OS=Rattus norvegicus GN=Cend1 PE=1 SV=1	185.8	82	154.5	79.1	151.1	76.1	100	100	115.3	69.2	97.2	76.7	123.5	110.5	107.2	100	89.3	86.4	-0.16	-0.2	-0.16	-0.21	0.3	-0.04	-0.05	0.31	0.31	0.592605	0.609592	0.551582	0.280533	0.955379	0.979942	0.654035	0.949582	0.943018	16	223	16	15	Phospho [S90(99.5)]	High
M0R436	Rnf170	Rattus norvegicus	Protein Rnf170 OS=Rattus norvegicus GN=Rnf170 PE=1 SV=2	116.4	94.1	104	84.4	107.6	84.7	100	100	106.8	85.8	95.3	89.7	104.6	93.7	95.4	100	95.8	92.4	-0.16	-0.13	-0.06	-0.11	0.07	0.03	-0.05	-0.03	0.05	0.811263	0.878464	0.999675	0.978882	0.949224	0.994985	0.927288	0.999257	0.987307	4	9	4	29.7		High
Q6QBQ4	Plscr3	Rattus norvegicus	Phospholipid scramblase 3 OS=Rattus norvegicus GN=Plscr3 PE=2 SV=1	155.5	110	121.1	113.1	129.2	114.2	100	100	115.3	114.1	105.2	113.9	130.7	117.1	121.4	100	114.7	109.4	-0.16	-0.11	0.2	0.13	0.39	0.05	-0.07	0.03	0.15	0.410898	0.851589	0.314447	0.70011	0.845205	0.899296	0.580173	0.999264	0.976789	6	17	6	31.6		High
Q8BP67	Rpl24	Rattus norvegicus;Mus musculus	60S ribosomal protein L24 OS=Mus musculus GN=Rpl24 PE=1 SV=2	52.2	59.4	44.1	56.3	62.7	59.4	100	100	91.4	94.5	105.5	91.6	55.7	49.8	61	100	92.9	98.3	-0.16	0.13	-0.11	-0.02	-0.85	0.29	0.08	-0.9	-0.69	0.533029	0.378886	0.844843	0.991015	0.462766	0.000115762	0.566259	0.546449	0.727818	12	137	12	17.8		High
P10683	Gal	Rattus norvegicus	Galanin peptides OS=Rattus norvegicus GN=Gal PE=1 SV=1	134.3	144.8	109.4	142.5	96.6	143.3	100	100	92.9	80.1	87	91	139.4	124.9	117.7	100	86.3	89	-0.16	-0.24	-0.21	-0.17	0.48	-0.09	0.04	0.53	0.4	0.37969	0.419944	0.786871	0.82429	0.623586	0.917706	0.989805	0.755381	0.851134	2	9	2	13.3		High
B5DEL5	Klhl9	Rattus norvegicus	Kelch-like 9 (Drosophila) OS=Rattus norvegicus GN=Klhl9 PE=1 SV=1	59.9	63.2	44.7	67.8	51.7	68.2	100	100	64.1	61.6	66	66.7	61.5	55.1	59.4	100	62.8	66.4	-0.16	-0.05	-0.67	-0.59	-0.7	0.11	0.08	-0.19	-0.16	0.642149	0.956104	7.33053e-05	8.33711e-05	0.744755	0.896247	0.947024	0.970894	0.978154	6	13	6	69.3		High
D4A3T3	Cbx1	Rattus norvegicus	Protein Cbx1 OS=Rattus norvegicus GN=Cbx1 PE=1 SV=1	32	41.7	26.7	40.1	25.2	43.7	100	100	79.7	85.8	81.4	78.6	36.5	32.7	33.2	100	82.7	80	-0.16	-0.14	-0.27	-0.32	-1.45	0.02	-0.05	-1.34	-1.27	0.38829	0.75203	0.280313	0.0660576	0.10724	0.977963	0.690231	0.101145	0.0822851	7	20	7	21.4		High
B1WBW4	Armc10	Rattus norvegicus	Armadillo repeat-containing protein 10 OS=Rattus norvegicus GN=Armc10 PE=1 SV=1	94.8	87.7	78.9	84.6	77.6	83.3	100	100	116.3	107.1	109.5	118.7	91.2	81.7	80.4	100	111.6	114	-0.16	-0.18	0.16	0.19	-0.13	-0.02	0.03	-0.45	-0.5	0.279937	0.574861	0.389921	0.282535	0.978384	0.994985	0.968129	0.850449	0.832949	7	68	7	33.4		High
Q8CFT3	Ngfr	Mus musculus	Nerve growth factor receptor (TNFR superfamily, member 16) OS=Mus musculus GN=Ngfr PE=1 SV=1	65.3	52.8	50.5	54.7	46.7	52	100	100	88.7	88.6	88.6	86.4	58.7	52.6	49.3	100	88.7	87.5	-0.16	-0.25	-0.17	-0.19	-0.77	-0.09	-0.02	-0.75	-0.83	0.369997	0.314361	0.844563	0.675943	0.476137	0.89508	0.906816	0.541736	0.395996	3	21	3	45.6		High
A0A0G2JVW5	Huwe1	Rattus norvegicus	E3 ubiquitin-protein ligase HUWE1 OS=Rattus norvegicus GN=Huwe1 PE=1 SV=1	67.2	79.3	58.6	73.1	52.5	76.7	100	100	90	94.9	90.1	102	73	65.4	63.4	100	92.4	95.8	-0.16	-0.2	-0.11	-0.06	-0.45	-0.04	0.05	-0.5	-0.6	0.493228	0.613806	0.962283	0.991015	0.907771	0.979552	0.955933	0.805922	0.727819	54	180	5	447.4		High
G3V9V3	Dync1i2	Rattus norvegicus	Cytoplasmic dynein 1 intermediate chain 2 OS=Rattus norvegicus GN=Dync1i2 PE=1 SV=3	84.3	98	68.1	97.3	65	92.7	100	100	89.2	87.6	90.8	88.7	90.9	81.4	77.6	100	88.4	89.7	-0.16	-0.23	-0.18	-0.16	-0.14	-0.07	0.02	-0.12	-0.21	0.599778	0.449282	0.549029	0.603617	0.968225	0.929033	0.981076	0.985757	0.966102	23	170	22	71.3		High
Q5XI60	Reep6	Rattus norvegicus	Receptor expression-enhancing protein 6 OS=Rattus norvegicus GN=Reep6 PE=2 SV=1	214.5	236.3	183.5	221.7	181.1	212.5	100	100	88.4	79.4	99.8	75.5	225.1	201.7	196.2	100	83.8	86.8	-0.16	-0.2	-0.26	-0.2	1.17	-0.04	0.05	1.27	1.18	0.457632	0.435447	0.599139	0.670151	0.0704751	0.977963	0.980771	0.105959	0.0871656	7	48	5	23.3		High
F1LRY5	Sardh	Rattus norvegicus	RCG45398 OS=Rattus norvegicus GN=Sardh PE=1 SV=2	191.1	129.8	152.7	130.5	137.6	117	100	100	101.5	94.3	101.2	93.4	157.5	141.1	126.8	100	97.9	97.2	-0.16	-0.31	-0.03	-0.04	0.66	-0.15	-0.01	0.53	0.38	0.419951	0.0896388	0.987714	0.996751	0.50626	0.592688	0.947024	0.780016	0.875527	5	10	5	101.4		High
A0A0G2K904	Sltm	Rattus norvegicus	Protein Sltm OS=Rattus norvegicus GN=Sltm PE=1 SV=1	43.8	32.1	35.7	31.7	33.7	27.1	100	100	44.4	33.1	48.3	34.6	37.5	33.6	30.2	100	38.3	40.9	-0.16	-0.31	-1.38	-1.29	-1.41	-0.15	0.09	-0.19	-0.44	0.457547	0.0641431	1.25117e-15	9.9687e-16	0.0633547	0.588443	0.710885	0.96652	0.875184	21	51	21	117.1		High
D3ZPV8	Ggct	Rattus norvegicus	Protein Ggct OS=Rattus norvegicus GN=Ggct PE=1 SV=1	144.2	135.9	117.6	133.8	99.6	127.3	100	100	100.7	97.9	93.4	98.1	140	125.4	112.6	100	99.3	95.7	-0.16	-0.31	-0.01	-0.06	0.49	-0.16	-0.05	0.34	0.23	0.391012	0.0952186	0.966561	0.991015	0.708362	0.54707	0.773844	0.912488	0.945541	5	13	5	21.2		High
Q99ME9	Gtpbp4	Mus musculus	Nucleolar GTP-binding protein 1 OS=Mus musculus GN=Gtpbp4 PE=1 SV=3	56.2	43.9	49.3	40.2	61	39.5	100	100	66.1	46.7	69	52.1	49.7	44.5	49.1	100	55.5	59.9	-0.16	-0.02	-0.85	-0.74	-1.01	0.14	0.11	-0.32	-0.29	0.416978	0.999034	3.60439e-08	1.32007e-07	0.193845	0.531967	0.604359	0.902856	0.932494	11	27	11	74.1		High
P62250	Rps16	Rattus norvegicus;Mus musculus	40S ribosomal protein S16 OS=Rattus norvegicus GN=Rps16 PE=1 SV=2	60.8	71.4	50.4	69.2	61.2	73.6	100	100	90.2	114.7	97.1	106.7	65.9	59	67.1	100	101.7	101.8	-0.16	0.03	0.02	0.03	-0.6	0.19	0	-0.78	-0.6	0.656825	0.852821	0.990792	0.989947	0.669616	0.0134598	0.998677	0.653231	0.799088	15	180	15	16.4		High
D3ZU64	Vps37b	Rattus norvegicus	Protein Vps37b OS=Rattus norvegicus GN=Vps37b PE=1 SV=1	112.9	131.3	94.1	126.7	96.4	122	100	100	91.5	89.9	99	106	121.7	109.2	108.5	100	90.7	102.4	-0.16	-0.17	-0.14	0.03	0.28	-0.01	0.18	0.27	0.08	0.653458	0.684319	0.951607	0.978882	0.847422	0.994985	0.616244	0.949582	0.983055	4	13	3	31.1		High
P48500	Tpi1	Rattus norvegicus	Triosephosphate isomerase OS=Rattus norvegicus GN=Tpi1 PE=1 SV=2	132.4	184.5	107.3	183	95.6	172.4	100	100	104.5	112.9	95.4	112.9	156.3	140.2	128.4	100	108.6	103.8	-0.16	-0.28	0.12	0.05	0.64	-0.13	-0.07	0.37	0.31	0.662585	0.302633	0.812373	0.977645	0.822267	0.553114	0.670974	0.927373	0.94485	17	331	17	26.8		High
P47860	Pfkp	Rattus norvegicus	ATP-dependent 6-phosphofructokinase, platelet type OS=Rattus norvegicus GN=Pfkp PE=1 SV=2	137.8	162.4	112.7	159.8	107.8	153.9	100	100	102.5	100.4	95.9	103	149.6	134.2	128.8	100	101.5	99.4	-0.16	-0.22	0.02	-0.01	0.58	-0.06	-0.03	0.4	0.37	0.66446	0.684319	0.992004	0.994681	0.864411	0.955624	0.922275	0.906166	0.916478	45	552	41	85.7		High
A0A0H2UHQ1	Rpl17	Rattus norvegicus	60S ribosomal protein L17 OS=Rattus norvegicus GN=Rpl17 PE=1 SV=1	54.4	63.6	44.5	62.5	62.6	64.8	100	100	86.2	99.1	103.8	95.7	58.8	52.8	63.7	100	92.4	99.6	-0.16	0.12	-0.11	-0.01	-0.77	0.27	0.11	-0.81	-0.65	0.664867	0.388023	0.819514	0.9979	0.507726	8.35134e-05	0.271897	0.639918	0.761116	11	204	10	22		High
P58391	Kcnn3	Mus musculus	Small conductance calcium-activated potassium channel protein 3 OS=Mus musculus GN=Kcnn3 PE=1 SV=2	149.1	124.7	118.9	125.9	124.3	115.7	100	100	99.6	87.1	100.8	91.3	136.3	122.3	119.9	100	93.2	96	-0.16	-0.19	-0.1	-0.06	0.45	-0.03	0.04	0.39	0.32	0.454879	0.478255	0.978074	0.992621	0.751868	0.990729	0.961642	0.889923	0.917526	9	23	9	81.3		High
D4A517	Slc39a10	Rattus norvegicus	Protein Slc39a10 OS=Rattus norvegicus GN=Slc39a10 PE=1 SV=1	81	64	62.5	66.9	70	64.8	100	100	114.5	73	109.3	76.3	72	64.6	67.4	100	91.4	91.3	-0.16	-0.1	-0.13	-0.13	-0.47	0.06	0	-0.5	-0.44	0.507411	0.911424	0.940018	0.91777	0.880389	0.921821	0.96774	0.797135	0.84459	8	29	8	94.2		High
Q811A3	Plod2	Rattus norvegicus	Procollagen-lysine,2-oxoglutarate 5-dioxygenase 2 OS=Rattus norvegicus GN=Plod2 PE=2 SV=1	51.5	60	43.8	56.9	47.5	67.3	100	100	116.6	102.4	106.6	100.7	55.6	49.9	56.5	100	109.3	103.6	-0.16	0.02	0.13	0.05	-0.85	0.18	-0.08	-1.13	-0.87	0.512407	0.999995	0.632481	0.944373	0.457434	0.435761	0.541995	0.17006	0.345165	14	33	13	84.5		High
Q9JJ59	Abcb9	Mus musculus	ATP-binding cassette sub-family B member 9 OS=Mus musculus GN=Abcb9 PE=2 SV=1	105.2	93	78.7	100.3	89.3	114.8	100	100	84.4	105	102.2	95.1	98.9	88.8	101.2	100	94.2	98.6	-0.16	0.03	-0.09	-0.02	-0.02	0.19	0.07	-0.08	0.04	0.885943	0.999995	0.999527	0.996248	0.968225	0.906627	0.991121	0.99532	0.993146	5	12	3	83.9		High
J3QNW4	Trappc13	Mus musculus	Trafficking protein particle complex subunit 13 OS=Mus musculus GN=Trappc13 PE=1 SV=1	87	98	71.5	96.3	92.9	97	100	100	83.7	95.1	87.2	91.8	92.4	83	95	100	89.2	89.5	-0.16	0.04	-0.17	-0.16	-0.11	0.19	0.01	-0.1	0.09	0.643046	0.999995	0.941761	0.944677	0.993537	0.532993	0.982407	0.986542	0.983055	7	20	7	46.6		High
D3ZPN7	#N/A	Rattus norvegicus	Uncharacterized protein OS=Rattus norvegicus PE=4 SV=1	56.3	62.8	47.2	60.4	61.9	64.2	100	100	98.5	98.9	109.4	95.3	59.5	53.4	63	100	98.7	102.1	-0.15	0.08	-0.02	0.03	-0.75	0.24	0.05	-0.89	-0.7	0.572308	0.742791	0.992004	0.988832	0.616033	0.00469575	0.844117	0.562707	0.720597	12	128	12	18.7		High
D3ZX08	Aars2	Rattus norvegicus	Alanine--tRNA ligase, mitochondrial OS=Rattus norvegicus GN=Aars2 PE=3 SV=1	116.2	70.3	119.6	55.1	136.7	74.6	100	100	115.8	105.6	116.8	112.2	90.4	81.2	101	100	110.6	114.5	-0.15	0.16	0.15	0.19	-0.15	0.31	0.05	-0.45	-0.18	0.830879	0.999034	0.827518	0.89541	0.994081	0.596968	0.991121	0.864229	0.976999	5	7	5	107.7		High
D3ZC96	Ttc39b	Rattus norvegicus	Tetratricopeptide repeat protein 39B OS=Rattus norvegicus GN=Ttc39b PE=3 SV=1	216.6	186.1	173.2	187.8	164.9	205.5	100	100	97.5	101.7	95.7	101.1	200.8	180.4	184	100	99.6	98.3	-0.15	-0.13	-0.01	-0.02	1.01	0.03	-0.02	0.86	0.9	0.424753	0.771763	0.975026	0.996248	0.134827	0.949177	0.928008	0.459583	0.327523	10	36	10	70.1		High
A3QM89	Rtn1	Mus musculus	Reticulon (Fragment) OS=Mus musculus GN=Rtn1 PE=1 SV=1	72.6	96.7	60.5	93.6	65.2	88.7	100	100	101.5	102.2	97.2	115.4	83.8	75.3	76.1	100	101.9	105.9	-0.15	-0.14	0.03	0.08	-0.26	0.02	0.06	-0.44	-0.48	0.311972	0.731185	0.948596	0.856786	0.945819	0.966922	0.866174	0.844196	0.843583	10	261	2	28.3		High
P49242	Rps3a	Rattus norvegicus	40S ribosomal protein S3a OS=Rattus norvegicus GN=Rps3a PE=1 SV=2	63.4	64	54.7	59.9	66.9	64.9	100	100	108.9	109.5	107.1	102.3	63.7	57.2	65.9	100	109.2	104.7	-0.15	0.05	0.13	0.07	-0.65	0.2	-0.06	-0.93	-0.67	0.681017	0.760136	0.780328	0.962359	0.623586	0.00568288	0.690231	0.512954	0.742993	29	326	29	29.9		High
Q9JHU0	Dpysl5	Rattus norvegicus	Dihydropyrimidinase-related protein 5 OS=Rattus norvegicus GN=Dpysl5 PE=1 SV=1	111.1	147.2	97.2	135.9	87.4	141	100	100	104.3	117.1	91.9	119.7	127.9	114.9	111	100	110.5	104.9	-0.15	-0.2	0.14	0.07	0.35	-0.05	-0.08	0.06	0.08	0.681017	0.742402	0.71388	0.957316	0.952721	0.977438	0.575552	0.995921	0.98971	35	495	35	61.5	Phospho [T514(100)]	High
Q60764	Mkrn3	Mus musculus	Probable E3 ubiquitin-protein ligase makorin-3 OS=Mus musculus GN=Mkrn3 PE=2 SV=2	80.2	65.5	68.7	61.8	75.6	64.8	100	100	92.5	86.8	97.6	93.7	72.5	65.2	70	100	89.6	95.6	-0.15	-0.05	-0.16	-0.06	-0.46	0.1	0.09	-0.46	-0.45	0.779272	0.970162	0.948914	0.994192	0.926045	0.892292	0.919021	0.85437	0.871228	3	6	3	59.4		High
A0A0A0MQA5	Tuba4a	Mus musculus	Tubulin alpha chain (Fragment) OS=Mus musculus GN=Tuba4a PE=1 SV=1	331	374	282.9	353.5	319	358.9	100	100	100	104.4	108.4	108.4	351.8	316.3	338.3	100	102.2	108.4	-0.15	-0.06	0.03	0.12	1.81	0.1	0.08	1.63	1.64	0.585397	0.999034	0.917184	0.691291	0.0136885	0.589593	0.781877	0.0348252	0.00897232	29	2156	6	52.9		High
O70443	Gnaz	Mus musculus	Guanine nucleotide-binding protein G(z) subunit alpha OS=Mus musculus GN=Gnaz PE=1 SV=4	135.2	107.5	111.4	105.4	109.5	106.3	100	100	101.8	99	95.8	102	120.5	108.4	107.9	100	100.4	98.8	-0.15	-0.16	0.01	-0.02	0.27	-0.01	-0.02	0.11	0.13	0.546976	0.756723	0.985702	0.999891	0.946184	0.981865	0.90305	0.985365	0.977112	13	81	12	40.8		High
P68510	Ywhah	Rattus norvegicus;Mus musculus	14-3-3 protein eta OS=Mus musculus GN=Ywhah PE=1 SV=2	108.4	106.3	98	95.1	94	94.7	100	100	103.2	94.2	88.9	98.4	107.3	96.5	94.4	100	98.6	93.5	-0.15	-0.19	-0.02	-0.1	0.1	-0.03	-0.08	-0.03	0.01	0.682996	0.833017	0.991161	0.89541	0.999846	0.994985	0.575379	0.999257	0.999518	25	564	19	28.2		High
B1WC97	Kctd7	Rattus norvegicus	BTB/POZ domain-containing protein KCTD7 OS=Rattus norvegicus GN=Kctd7 PE=2 SV=1	129.4	122	108.8	117.5	136	131.1	100	100	112.5	88.5	119.5	100.9	125.7	113.1	133.5	100	99.8	109.8	-0.15	0.09	0	0.13	0.33	0.24	0.14	0.18	0.28	0.796447	0.999995	0.980246	0.901224	0.815866	0.624053	0.898349	0.966624	0.922867	4	8	4	33.1		High
D3ZC01	Rbbp5	Rattus norvegicus	Protein Rbbp5 OS=Rattus norvegicus GN=Rbbp5 PE=1 SV=1	46.3	56.7	37	57.5	50.3	64.1	100	100	87.4	96.3	102.8	96	51.3	46.1	56.8	100	91.8	99.3	-0.15	0.15	-0.12	-0.01	-0.96	0.3	0.11	-0.99	-0.81	0.827804	0.988624	0.97758	0.991804	0.467808	0.340057	0.847808	0.345289	0.506893	4	8	4	59		High
Q05175	Basp1	Rattus norvegicus	Brain acid soluble protein 1 OS=Rattus norvegicus GN=Basp1 PE=1 SV=2	155.9	101.4	127.7	100.2	115.1	115.1	100	100	114.6	90.1	101.1	83	125.8	113.2	115.1	100	101.6	91.6	-0.15	-0.13	0.02	-0.13	0.33	0.02	-0.15	0.15	0.33	0.685257	0.986616	0.991161	0.780388	0.960123	0.896247	0.0307628	0.975059	0.932494	33	652	3	21.8		High
F1MAQ4	Trappc10	Rattus norvegicus	Protein Trappc10 OS=Rattus norvegicus GN=Trappc10 PE=1 SV=1	107.9	120.4	86.2	122.1	93	133	100	100	102.7	106.7	102.3	112.1	114	102.6	111.2	100	104.7	107.1	-0.15	-0.04	0.07	0.1	0.19	0.12	0.03	-0.03	0.05	0.821306	0.988624	0.917787	0.953917	0.890203	0.945865	0.995621	0.999264	0.984266	5	7	5	141.6		High
A0A0G2K7M2	Rad23a	Rattus norvegicus	Protein Rad23a OS=Rattus norvegicus GN=Rad23a PE=1 SV=1	109.7	161.2	101.2	141.5	102.6	164.2	100	100	110.2	165.7	117.1	159	133	119.7	129.8	100	135.1	136.4	-0.15	-0.03	0.43	0.45	0.41	0.12	0.01	-0.18	-0.07	0.679204	0.988624	0.0531196	0.057254	0.724822	0.853729	0.989805	0.972794	0.993146	5	35	3	39.5		High
A0A0H2UHS7	Rpl18	Rattus norvegicus	60S ribosomal protein L18 OS=Rattus norvegicus GN=Rpl18 PE=1 SV=1	56.6	60.9	46.4	60.1	58.7	63.5	100	100	100.7	89	106.4	85.8	58.7	52.8	61.1	100	94.7	95.6	-0.15	0.06	-0.08	-0.07	-0.77	0.21	0.01	-0.84	-0.65	0.615925	0.944244	0.918865	0.948262	0.598603	0.0445577	0.991121	0.6068	0.76862	9	128	9	21.8		High
P04550	Ptms	Rattus norvegicus	Parathymosin OS=Rattus norvegicus GN=Ptms PE=1 SV=2	41.7	41.8	35.1	40.3	34.2	37.7	100	100	112.1	72.7	108.8	64	41.8	37.6	35.9	100	90.3	83.5	-0.15	-0.22	-0.15	-0.26	-1.26	-0.07	-0.11	-1.26	-1.22	0.419951	0.394704	0.850592	0.239188	0.243119	0.937706	0.143335	0.137118	0.0939205	3	24	3	11.6		High
O35910	Slc16a3	Rattus norvegicus	Monocarboxylate transporter 4 OS=Rattus norvegicus GN=Slc16a3 PE=1 SV=1	195.2	166.8	155.2	170.4	197.2	181.5	100	100	124	130.7	127.9	111.1	180.4	162.6	189.2	100	127.3	119.2	-0.15	0.07	0.35	0.25	0.85	0.22	-0.09	0.35	0.67	0.438331	0.999098	0.0253466	0.186543	0.251357	0.11228	0.573277	0.896547	0.550931	5	19	5	50.5		High
F2Z3T0	Cdc73	Rattus norvegicus;Mus musculus	Parafibromin OS=Rattus norvegicus GN=Cdc73 PE=1 SV=1	125.8	140.6	127	113.2	157.1	136.3	100	100	123.5	143.7	132.5	138.6	133	119.9	146.3	100	133.2	135.5	-0.15	0.14	0.41	0.44	0.41	0.29	0.02	-0.15	0.11	0.883013	0.999034	0.432773	0.455985	0.758049	0.668404	0.99432	0.976409	0.978591	2	4	2	60.5		High
E9QNP0	Kxd1	Mus musculus	KxDL motif-containing protein 1 OS=Mus musculus GN=Kxd1 PE=1 SV=1	78	59	60.1	62.3	86.3	63.7	100	100	109.3	84.7	133.1	93	67.9	61.2	74.1	100	96.2	111.2	-0.15	0.13	-0.06	0.15	-0.56	0.28	0.21	-0.65	-0.59	0.44551	0.952392	0.999675	0.582336	0.782032	0.0360714	0.0199178	0.653231	0.742287	14	358	4	26.8		High
A0A0G2K4R7	Rbms1	Rattus norvegicus	RNA-binding motif, single-stranded-interacting protein 1 OS=Rattus norvegicus GN=Rbms1 PE=1 SV=1	75.9	95.1	60.2	97.4	62.3	89.5	100	100	98.9	78.1	100.1	79.6	84.9	76.6	74.6	100	87.9	89.3	-0.15	-0.19	-0.19	-0.16	-0.24	-0.04	0.02	-0.2	-0.26	0.670532	0.613038	0.863827	0.863703	0.990707	0.981865	0.993229	0.971521	0.949387	6	29	2	43.7		High
Q6P9V1	Cd81	Rattus norvegicus	Tetraspanin OS=Rattus norvegicus GN=Cd81 PE=1 SV=1	164.1	149.5	131	152.3	128.1	153.2	100	100	99.2	94.4	94.7	102	156.6	141.3	140.1	100	96.7	98.3	-0.15	-0.16	-0.05	-0.02	0.65	-0.01	0.02	0.55	0.51	0.62471	0.763013	0.990792	0.995328	0.697295	0.994985	0.988412	0.816302	0.809491	5	61	5	25.9		High
P62832	Rpl23	Rattus norvegicus;Mus musculus	60S ribosomal protein L23 OS=Rattus norvegicus GN=Rpl23 PE=2 SV=1	62	70	52.2	67.7	82.2	72.1	100	100	96.7	103.2	110	95.9	65.9	59.5	77	100	99.9	102.7	-0.15	0.23	0	0.04	-0.6	0.37	0.04	-0.75	-0.42	0.62471	0.172022	0.996073	0.978882	0.808831	2.21494e-05	0.911307	0.689376	0.90793	12	129	12	14.9		High
Q9Z1B2	Gstm5	Rattus norvegicus	Glutathione S-transferase Mu 5 OS=Rattus norvegicus GN=Gstm5 PE=1 SV=3	145.2	216.9	128.8	199.2	112.8	199.3	100	100	95.5	115.3	89.2	114.9	177.5	160.2	149.9	100	105	101.2	-0.15	-0.24	0.07	0.02	0.83	-0.1	-0.05	0.61	0.57	0.623929	0.334554	0.843866	0.978926	0.50626	0.84333	0.684077	0.762421	0.763527	11	71	9	26.6		High
G3UW85	Erh	Mus musculus	Enhancer of rudimentary homolog OS=Mus musculus GN=Erh PE=1 SV=1	51.3	29.6	44	28.1	42.4	32.4	100	100	131.1	114.7	112.1	116.8	38.9	35.2	37	100	122.6	114.4	-0.15	-0.07	0.29	0.19	-1.36	0.08	-0.1	-1.8	-1.63	0.479468	0.947509	0.0319396	0.333657	0.0649848	0.79746	0.139095	0.0113532	0.0103973	5	45	5	14.3		High
A0A0G2K6E7	Adck5	Rattus norvegicus	Protein Adck5 OS=Rattus norvegicus GN=Adck5 PE=1 SV=1	104.8	77.6	120.1	55.2	106	64.9	100	100	92.2	71.2	93.3	101.4	90.2	81.4	83	100	81	97.2	-0.15	-0.12	-0.3	-0.04	-0.15	0.03	0.26	0.01	-0.23	0.849084	0.90726	0.813008	0.994689	0.993537	0.995398	0.695453	0.999257	0.962367	2	3	2	73.8		High
A0A0G2K7L2	Igsf3	Rattus norvegicus	Protein Igsf3 OS=Rattus norvegicus GN=Igsf3 PE=4 SV=1	111.1	94.7	89.7	95.7	87.3	95.3	100	100	97.8	92	95.9	94.6	102.6	92.7	91.2	100	94.9	95.2	-0.15	-0.17	-0.08	-0.07	0.04	-0.02	0.01	-0.03	-0.06	0.724428	0.875126	0.922114	0.949813	0.991618	0.994985	0.99432	0.999257	0.993146	38	220	38	134		High
P16617	Pgk1	Rattus norvegicus	Phosphoglycerate kinase 1 OS=Rattus norvegicus GN=Pgk1 PE=1 SV=2	178.2	244.5	153.7	231.1	142.9	231.6	100	100	103.3	112.8	90.9	111.9	208.7	188.5	181.9	100	108	100.8	-0.15	-0.2	0.11	0.01	1.06	-0.05	-0.1	0.8	0.85	0.724428	0.768094	0.835416	0.994192	0.439022	0.974714	0.322512	0.640314	0.531317	37	665	29	44.5		High
P12369	Prkar2b	Rattus norvegicus	cAMP-dependent protein kinase type II-beta regulatory subunit OS=Rattus norvegicus GN=Prkar2b PE=1 SV=3	119.4	124	99	122.1	98.1	122.3	100	100	109.2	107.1	107.9	105.5	121.7	109.9	109.5	100	108.2	106.7	-0.15	-0.15	0.11	0.09	0.28	-0.01	-0.02	0.02	0.04	0.626196	0.862922	0.676289	0.885056	0.952721	0.981865	0.900867	0.999257	0.996397	24	179	21	46.1		High
F1LQX4	Arhgap44	Rattus norvegicus	Rho GTPase-activating protein 44 OS=Rattus norvegicus GN=Arhgap44 PE=1 SV=2	212.3	119.3	150.3	137.5	173.9	141.6	100	100	94.6	111.6	103.2	97.2	159.1	143.8	156.9	100	102.8	100.2	-0.15	-0.02	0.04	0	0.67	0.13	-0.04	0.48	0.65	0.858796	0.997752	0.974784	0.994192	0.558769	0.946032	0.972568	0.835157	0.6958	3	11	2	89.1		High
A0A0A6YY35	Rabgap1l	Mus musculus	Rab GTPase-activating protein 1-like (Fragment) OS=Mus musculus GN=Rabgap1l PE=1 SV=1	61.7	103.4	56.3	92.7	58.3	91.7	100	100	61.9	90.8	69.5	93.5	79.9	72.2	73.1	100	75	80.6	-0.15	-0.13	-0.42	-0.31	-0.32	0.02	0.1	-0.05	-0.14	0.777893	0.848831	0.301192	0.53823	0.964232	0.981865	0.895722	0.997255	0.978591	8	23	5	26.9		High
Q63259	Ptprn	Rattus norvegicus	Receptor-type tyrosine-protein phosphatase-like N OS=Rattus norvegicus GN=Ptprn PE=1 SV=2	125.4	103.4	105.6	100.3	111.3	99.7	100	100	80.4	69.8	83	79.6	113.9	102.9	105.4	100	75	81.3	-0.15	-0.11	-0.42	-0.3	0.19	0.03	0.12	0.46	0.37	0.38024	0.883885	0.00391324	0.105747	0.953231	0.924342	0.462614	0.852634	0.894954	22	84	22	106.2		High
B2RYP6	Luc7l2	Rattus norvegicus;Mus musculus	LUC7-like 2 (S. cerevisiae) OS=Rattus norvegicus GN=Luc7l2 PE=1 SV=1	57.1	61.5	48.6	59.1	52.1	61.4	100	100	105.3	108.4	110.9	108.6	59.3	53.6	56.6	100	106.8	109.7	-0.15	-0.07	0.1	0.13	-0.75	0.08	0.04	-1	-0.96	0.551445	0.952392	0.747061	0.653933	0.564014	0.894196	0.975707	0.271608	0.243786	11	73	7	46.6		High
Q7TP54	Ripor2	Rattus norvegicus	Protein FAM65B OS=Rattus norvegicus GN=Fam65b PE=1 SV=1	167.9	88.9	125.1	97.4	115.9	94.6	100	100	103.6	93.9	92.6	100.2	122.2	110.4	104.7	100	98.6	96.3	-0.15	-0.22	-0.02	-0.05	0.29	-0.08	-0.03	0.16	0.12	0.631392	0.509269	0.999675	0.978882	0.94497	0.896247	0.795295	0.973047	0.978591	8	85	7	144.6		High
P15791	Camk2d	Rattus norvegicus	Calcium/calmodulin-dependent protein kinase type II subunit delta OS=Rattus norvegicus GN=Camk2d PE=1 SV=1	122.9	136.4	102.2	134	104	130.8	100	100	95.4	96.3	98.6	104.2	129.5	117	116.6	100	95.9	101.4	-0.15	-0.15	-0.06	0.02	0.37	-0.01	0.08	0.29	0.2	0.730543	0.948092	0.948162	0.991015	0.94888	0.977963	0.579101	0.954575	0.965969	24	228	14	60		High
D3ZGJ0	Dhx32	Rattus norvegicus	Protein Dhx32 OS=Rattus norvegicus GN=Dhx32 PE=1 SV=1	93.4	92.3	75.3	93.6	58.7	105.6	100	100	132.5	119.1	84.1	113.5	92.8	83.9	78.7	100	125.6	97.7	-0.15	-0.24	0.33	-0.03	-0.11	-0.09	-0.36	-0.58	-0.31	0.804406	0.602454	0.334759	0.9979	0.991618	0.94229	0.0473304	0.769888	0.94485	7	11	7	84.8		High
Q5XI17	Tarsl2	Rattus norvegicus	Protein Tarsl2 OS=Rattus norvegicus GN=Tarsl2 PE=2 SV=1	111.6	99.1	92	98.2	105	97.2	100	100	104.6	85.7	106.6	93.2	105.2	95.1	101	100	94.6	99.7	-0.15	-0.06	-0.08	0	0.07	0.09	0.08	0.01	0.02	0.458001	0.952392	0.990792	0.991804	0.968225	0.80419	0.890513	0.999264	0.998477	15	51	5	64.1		High
A0A0G2K7C4	Csnk1g1	Rattus norvegicus	Casein kinase I isoform gamma-1 OS=Rattus norvegicus GN=Csnk1g1 PE=1 SV=1	80.6	72.9	62.4	76.9	72.9	67.4	100	100	142.2	92	143.9	89.6	76.6	69.3	70.1	100	114.4	113.6	-0.15	-0.13	0.19	0.18	-0.38	0.02	-0.01	-0.72	-0.7	0.803662	0.852526	0.718595	0.830651	0.963673	0.999628	0.978968	0.645919	0.656044	9	28	2	49.2		High
B1WC34	Prkcsh	Rattus norvegicus	Protein Prkcsh OS=Rattus norvegicus GN=Prkcsh PE=1 SV=1	99	96.1	86.2	90.3	81	92.5	100	100	111.8	94.9	101.5	103.1	97.6	88.2	86.6	100	103	102.3	-0.15	-0.17	0.04	0.03	-0.04	-0.03	-0.01	-0.22	-0.24	0.73308	0.878464	0.977898	0.983214	0.972028	0.999729	0.982407	0.966624	0.960138	23	247	23	59.2		High
E9PWE8	Dpysl3	Mus musculus	Dihydropyrimidinase-related protein 3 OS=Mus musculus GN=Dpysl3 PE=1 SV=1	106.4	157.7	92.1	149.1	87.4	147.8	100	100	97.6	101	89.3	104.9	129.5	117.2	113.6	100	99.3	96.8	-0.14	-0.19	-0.01	-0.05	0.37	-0.04	-0.04	0.24	0.23	0.739792	0.818431	0.995725	0.978882	0.94888	0.981865	0.888904	0.965659	0.959454	42	1143	4	73.8	Phospho [T622(100); S635(99.2)]	High
D3ZNF5	Tmem63c	Rattus norvegicus	Protein Tmem63c OS=Rattus norvegicus GN=Tmem63c PE=1 SV=1	145.6	100.2	128.2	93.3	123	95.6	100	100	101.6	88.9	107.5	98.4	120.8	109.3	108.4	100	95	102.8	-0.14	-0.16	-0.07	0.04	0.27	-0.01	0.11	0.2	0.08	0.85084	0.815434	0.999675	0.991015	0.876146	0.988967	0.961642	0.965659	0.986896	4	6	4	92.9		High
Q76GL9	Slc1a4	Rattus norvegicus	Amino acid transporter OS=Rattus norvegicus GN=Slc1a4 PE=1 SV=1	125	121.4	102.7	121.1	96.5	113.2	100	100	94	88	98.4	93.6	123.2	111.5	104.5	100	90.9	96	-0.14	-0.24	-0.14	-0.06	0.3	-0.09	0.08	0.29	0.12	0.642149	0.410867	0.701667	0.978882	0.942736	0.840402	0.610217	0.949582	0.978154	13	106	13	55.9		High
A0JPQ5	RGD1560212	Rattus norvegicus	Protein RGD1560212 OS=Rattus norvegicus GN=RGD1560212 PE=1 SV=1	134.7	157.7	107	162.6	101.9	163	100	100	92.5	98.2	96	99.6	145.7	131.9	128.9	100	95.3	97.8	-0.14	-0.18	-0.07	-0.03	0.54	-0.03	0.04	0.47	0.4	0.498368	0.547179	0.999675	0.999804	0.627327	0.981865	0.989305	0.833683	0.862118	9	30	5	24.8		High
Q3B8Q0	Mapre2	Rattus norvegicus	Microtubule-associated protein RP/EB family member 2 OS=Rattus norvegicus GN=Mapre2 PE=1 SV=1	79.3	115.5	66.5	112.9	61.9	114.1	100	100	101.2	114.1	98.6	119.1	95.7	86.6	84	100	107.5	108.4	-0.14	-0.19	0.1	0.12	-0.06	-0.04	0.01	-0.31	-0.37	0.650463	0.683671	0.777406	0.792013	0.980491	0.979942	0.991121	0.949582	0.929013	17	111	14	37		High
Q80W92	Vac14	Rattus norvegicus	Protein VAC14 homolog OS=Rattus norvegicus GN=Vac14 PE=1 SV=1	118.6	143	101.9	136.4	103.4	139.7	100	100	91.8	114.2	94.9	113.7	130.2	117.9	120.2	100	102.4	103.9	-0.14	-0.12	0.03	0.05	0.38	0.03	0.02	0.2	0.21	0.673171	0.950454	0.942438	0.943315	0.907771	0.937706	0.989805	0.969021	0.955891	21	113	21	88		High
A0A0G2K0P1	Kifap3	Rattus norvegicus	Protein Kifap3 OS=Rattus norvegicus GN=Kifap3 PE=1 SV=1	126.5	154.8	105.2	152.6	97.6	158.9	100	100	89	100	88.8	100.8	139.9	126.7	124.5	100	94.3	94.6	-0.14	-0.17	-0.08	-0.08	0.48	-0.03	0	0.43	0.4	0.696174	0.793558	0.917787	0.948262	0.880026	0.996471	0.991121	0.899249	0.908227	20	113	19	89.4		High
B2GV62	Mrpl20	Rattus norvegicus	Mitochondrial ribosomal protein L20 OS=Rattus norvegicus GN=Mrpl20 PE=1 SV=1	94.3	85	83.7	78.4	92	78.5	100	100	92.4	121.1	86.3	109.5	89.5	81	85	100	105.8	97.2	-0.14	-0.07	0.08	-0.04	-0.16	0.07	-0.12	-0.38	-0.19	0.682996	0.950454	0.868179	0.999905	0.999118	0.924779	0.604359	0.899249	0.966102	3	7	3	17.5		High
Q5PQP2	Ebag9	Rattus norvegicus	Receptor-binding cancer antigen expressed on SiSo cells OS=Rattus norvegicus GN=Ebag9 PE=1 SV=1	108.4	87.6	89.7	86.8	91.5	92.9	100	100	87.6	91.2	75.9	94	97.4	88.2	92.2	100	89.4	84.5	-0.14	-0.08	-0.16	-0.24	-0.04	0.06	-0.08	-0.02	0.13	0.788574	0.947509	0.932238	0.749095	0.980491	0.945865	0.78727	0.999264	0.978591	4	12	4	24.2		High
P10111	Ppia	Rattus norvegicus	Peptidyl-prolyl cis-trans isomerase A OS=Rattus norvegicus GN=Ppia PE=1 SV=2	106.8	164.2	97.8	147	92.7	151.9	100	100	110.7	129.9	95.7	132.2	132.4	119.9	118.6	100	119.9	112.5	-0.14	-0.16	0.26	0.17	0.41	-0.02	-0.09	0	0.08	0.748284	0.933459	0.193305	0.563799	0.941604	0.986698	0.388497	0.999855	0.990839	15	428	5	17.9		High
A0A0H2UHQ0	Slc3a2	Rattus norvegicus	4F2 cell-surface antigen heavy chain OS=Rattus norvegicus GN=Slc3a2 PE=1 SV=1	104.1	107.9	86.4	106.7	83.6	104.8	100	100	107.4	99	100.4	105.6	106	96	93.6	100	103.1	103	-0.14	-0.18	0.04	0.04	0.08	-0.04	0	-0.1	-0.14	0.749416	0.851642	0.974916	0.978882	0.996946	0.991451	0.991121	0.988117	0.978591	27	337	27	61.8		High
P47791	Gsr	Mus musculus	Glutathione reductase, mitochondrial OS=Mus musculus GN=Gsr PE=1 SV=3	99.8	115.3	84.8	111.4	89	109.6	100	100	94.8	86.2	97.9	86.3	107.3	97.2	98.8	100	90.4	91.9	-0.14	-0.12	-0.15	-0.12	0.1	0.02	0.02	0.1	0.1	0.47597	0.803442	0.915439	0.947465	0.962279	0.972763	0.99432	0.986542	0.978591	8	45	2	53.6		High
P05065	Aldoa	Rattus norvegicus	Fructose-bisphosphate aldolase A OS=Rattus norvegicus GN=Aldoa PE=1 SV=2	148.2	177.5	127.2	169.7	121.8	167.9	100	100	102.9	101.5	90.5	101.4	162.2	146.9	143	100	102.2	95.8	-0.14	-0.18	0.03	-0.06	0.7	-0.04	-0.09	0.52	0.58	0.751949	0.84347	0.986271	0.967242	0.782694	0.986698	0.388497	0.845267	0.808204	38	786	32	39.3		High
P12075	Cox5b	Rattus norvegicus	Cytochrome c oxidase subunit 5B, mitochondrial OS=Rattus norvegicus GN=Cox5b PE=1 SV=2	102.4	67.8	86.7	65.7	89.4	60.2	100	100	98.5	89.3	90	86.7	83.3	75.5	73.3	100	93.8	88.3	-0.14	-0.18	-0.09	-0.18	-0.26	-0.04	-0.09	-0.31	-0.27	0.585542	0.556275	0.912194	0.544626	0.93665	0.979942	0.303954	0.947477	0.950844	8	71	8	13.9		High
Q99020	Hnrnpab	Mus musculus	Heterogeneous nuclear ribonucleoprotein A/B OS=Mus musculus GN=Hnrnpab PE=1 SV=1	34	38.7	28.2	38.3	29.2	37.7	100	100	92.3	94.7	96.4	93	36.3	32.9	33.2	100	93.5	94.7	-0.14	-0.13	-0.1	-0.08	-1.46	0.01	0.02	-1.51	-1.51	0.707444	0.948766	0.866741	0.938388	0.0480426	0.946032	0.975707	0.111895	0.0633539	21	212	20	30.8		High
D3ZZP2	Rab39a	Rattus norvegicus	Protein Rab39a OS=Rattus norvegicus GN=Rab39a PE=4 SV=1	158.1	134.1	131.7	132.2	126.5	134.1	100	100	103.5	94.3	101.6	101	145.6	132	130.2	100	98.8	101.3	-0.14	-0.16	-0.02	0.02	0.54	-0.02	0.04	0.42	0.36	0.440477	0.645809	0.981284	0.978114	0.695234	0.999729	0.982839	0.887051	0.896793	9	73	7	24.9		High
P62982	Rps27a	Rattus norvegicus;Mus musculus	Ubiquitin-40S ribosomal protein S27a OS=Rattus norvegicus GN=Rps27a PE=1 SV=2	91.9	129.7	82.9	118.2	81.2	117.5	100	100	100.8	109.6	94.7	102.1	109.2	99	97.7	100	105.1	98.3	-0.14	-0.16	0.07	-0.02	0.13	-0.02	-0.1	-0.09	-0.01	0.757261	0.927245	0.933983	0.991015	0.998432	0.993215	0.356776	0.99211	0.999518	17	373	7	17.9		High
Q5M920	Ebna1bp2	Rattus norvegicus	EBNA1 binding protein 2 OS=Rattus norvegicus GN=Ebna1bp2 PE=1 SV=1	34.8	56.8	28.9	56.3	27.6	57.5	100	100	71.3	71.1	77.8	77.3	44.5	40.3	39.8	100	71.2	77.5	-0.14	-0.16	-0.49	-0.37	-1.17	-0.02	0.12	-0.82	-0.96	0.484279	0.656411	0.00230355	0.0209153	0.340152	0.994985	0.441254	0.476485	0.289048	8	17	8	34.7		High
D4A4M4	Pirt	Rattus norvegicus	Protein Pirt OS=Rattus norvegicus GN=Pirt PE=4 SV=1	159.3	185.2	131.4	184.6	132.9	168.7	100	100	102	91.6	101.3	97.9	171.7	155.7	149.7	100	96.7	99.6	-0.14	-0.2	-0.05	-0.01	0.78	-0.06	0.04	0.69	0.59	0.379358	0.406351	0.999527	0.991015	0.459988	0.966683	0.974883	0.671279	0.742287	5	43	5	15.4		High
D3ZF13	Ndufab1	Rattus norvegicus	Acyl carrier protein OS=Rattus norvegicus GN=Ndufab1 PE=1 SV=1	112.3	81.6	100.6	74.9	117.7	89.3	100	100	156.4	216.8	152.7	229.2	95.7	86.8	102.5	100	184.1	187.1	-0.14	0.1	0.88	0.9	-0.06	0.24	0.02	-1.08	-0.87	0.49704	0.988624	2.78188e-11	1.26144e-13	0.999118	0.08812	0.999798	0.200809	0.418491	3	14	3	17.5		High
B2RZD4	Rpl34	Rattus norvegicus	60S ribosomal protein L34 OS=Rattus norvegicus GN=Rpl34 PE=1 SV=1	54.4	65.9	47.3	62.4	61.7	64.7	100	100	89.5	99	104.7	94	59.9	54.3	63.2	100	94.1	99.2	-0.14	0.08	-0.09	-0.01	-0.74	0.22	0.08	-0.79	-0.65	0.661636	0.878799	0.892956	0.994192	0.622232	0.0335324	0.607748	0.646575	0.769805	7	96	7	13.3		High
Q5PPJ6	Lars	Rattus norvegicus	Leucyl-tRNA synthetase OS=Rattus norvegicus GN=Lars PE=1 SV=1	88.6	99.7	75.7	96	76.2	99.6	100	100	102.6	115.6	104.4	118.9	94	85.3	87.1	100	108.9	111.4	-0.14	-0.11	0.12	0.16	-0.09	0.03	0.03	-0.35	-0.36	0.762859	0.999034	0.795664	0.637873	0.964265	0.871063	0.927472	0.935308	0.932263	62	488	62	134.2		High
A0A0G2K1D2	Rap1gds1	Rattus norvegicus	Protein Rap1gds1 OS=Rattus norvegicus GN=Rap1gds1 PE=1 SV=1	106.6	156.3	89.4	153.4	86.8	148.5	100	100	96.5	115	96.1	112.4	129.1	117.1	113.5	100	105.3	103.9	-0.14	-0.19	0.08	0.06	0.37	-0.04	-0.02	0.15	0.13	0.76458	0.836745	0.912896	0.969244	0.94888	0.981865	0.947024	0.975983	0.978591	22	196	22	57.5		High
G3V6L9	Fkbp3	Rattus norvegicus	Peptidylprolyl isomerase OS=Rattus norvegicus GN=Fkbp3 PE=1 SV=1	67.7	78.9	57.1	77.1	50.3	74.2	100	100	92.1	98.2	101.7	91.6	73.1	66.3	61.1	100	95.1	96.5	-0.14	-0.26	-0.07	-0.05	-0.45	-0.12	0.02	-0.52	-0.66	0.66038	0.322202	0.926998	0.977645	0.847892	0.662057	0.981076	0.848693	0.746629	17	94	17	25.2		High
A0MV40	Shisa4	Rattus norvegicus	Proline rich membrane protein OS=Rattus norvegicus GN=Shisa4 PE=2 SV=1	162.9	142.9	143.9	133.2	134	128	100	100	91.4	83.2	88.8	85.6	152.6	138.4	130.9	100	87.2	87.2	-0.14	-0.22	-0.2	-0.2	0.61	-0.08	0	0.67	0.59	0.563202	0.31604	0.797741	0.749095	0.55812	0.910163	0.964644	0.645919	0.6958	2	12	2	21.5		High
Q3TWL2	Pip4p1	Mus musculus	Type 1 phosphatidylinositol 4,5-bisphosphate 4-phosphatase OS=Mus musculus GN=Tmem55b PE=1 SV=1	114.8	94.3	95.2	93.7	98.1	94.1	100	100	100.4	86.2	98.7	94	104.1	94.4	96.1	100	93.1	96.3	-0.14	-0.12	-0.1	-0.05	0.06	0.02	0.05	0.02	0	0.518312	0.835014	0.961164	0.991804	0.972145	0.946032	0.945311	0.999264	0.999518	5	44	5	30		High
Q5U328	Ncl	Rattus norvegicus	Nucleolin OS=Rattus norvegicus GN=Ncl PE=1 SV=1	42.1	42.6	34.9	42.4	40.1	43.6	100	100	94	87.4	100.2	84.7	42.4	38.4	41.8	100	90.6	92.1	-0.14	-0.02	-0.14	-0.12	-1.24	0.12	0.02	-1.24	-1.14	0.769277	0.977301	0.710592	0.811565	0.134827	0.173566	0.956679	0.234086	0.238151	60	588	60	77.2	Phospho [S145(100); S157(100)]	High
P11730	Camk2g	Rattus norvegicus	Calcium/calmodulin-dependent protein kinase type II subunit gamma OS=Rattus norvegicus GN=Camk2g PE=1 SV=1	120.4	122.1	96.4	125.7	100.2	123.5	100	100	90.1	96.5	99	105.5	121.3	110.1	111.2	100	93.3	102.2	-0.14	-0.12	-0.1	0.03	0.28	0.02	0.13	0.24	0.12	0.666937	0.868117	0.883306	0.978882	0.941871	0.968812	0.13629	0.965659	0.977196	20	183	4	59		High
F1LV21	Ubash3b	Rattus norvegicus	Protein Ubash3b OS=Rattus norvegicus GN=Ubash3b PE=4 SV=2	104.9	123.9	85.5	125.2	83.6	129.2	100	100	120.4	125.6	116.2	124.5	114	103.4	103.9	100	123	120.2	-0.14	-0.13	0.3	0.27	0.19	0.01	-0.03	-0.25	-0.21	0.484618	0.77534	0.0519887	0.164185	0.90813	0.986698	0.87211	0.946167	0.960138	11	30	11	71.5		High
F1LX68	Spats2	Rattus norvegicus	Protein Spats2 OS=Rattus norvegicus GN=Spats2 PE=1 SV=2	73.4	43.6	65.4	40.3	72.9	41.7	100	100	94.7	66.7	103.1	66.3	56.6	51.4	55.2	100	79.5	82.7	-0.14	-0.04	-0.33	-0.27	-0.82	0.1	0.06	-0.63	-0.58	0.779174	0.987264	0.303037	0.333653	0.616743	0.887618	0.975707	0.71033	0.758682	6	13	6	59.4		High
A0A0G2K782	Zc2hc1a	Rattus norvegicus	Protein Zc2hc1a OS=Rattus norvegicus GN=Zc2hc1a PE=1 SV=1	100.9	105.6	83.2	105.6	80.8	103.5	100	100	100.4	93.8	88.8	93	103.2	93.7	91.5	100	97.1	90.9	-0.14	-0.17	-0.04	-0.14	0.05	-0.03	-0.1	-0.05	0.01	0.670532	0.754314	0.979546	0.701779	0.999922	0.988967	0.122475	0.997255	0.999518	17	128	17	35.2		High
P19132	Fth1	Rattus norvegicus	Ferritin heavy chain OS=Rattus norvegicus GN=Fth1 PE=1 SV=3	178.8	87.2	134.3	95.7	117.6	98.6	100	100	119.8	109.3	109.7	109.2	124.9	113.4	107.7	100	114.4	109.4	-0.14	-0.21	0.19	0.13	0.32	-0.07	-0.06	-0.01	-0.02	0.632347	0.439667	0.243769	0.664746	0.910159	0.914178	0.575552	0.999264	0.999518	8	54	8	21.1		High
Q9QUI0	Rhoa	Rattus norvegicus;Mus musculus	Transforming protein RhoA OS=Mus musculus GN=Rhoa PE=1 SV=1	122	157.4	106.4	149	106.7	145.9	100	100	100.9	105.4	101.1	110.9	138.6	125.9	124.8	100	103.1	105.9	-0.14	-0.15	0.04	0.08	0.47	-0.01	0.04	0.29	0.24	0.776906	0.947509	0.96076	0.911584	0.90813	0.981865	0.917541	0.954575	0.958104	15	154	8	21.8		High
D3ZMS0	LOC100911713	Rattus norvegicus;Mus musculus	Protein Grcc10 OS=Rattus norvegicus GN=LOC100911713 PE=1 SV=1	110	106.6	95.1	101.8	96.9	112.8	100	100	110.6	107.7	116.2	108.2	108.3	98.4	104.5	100	109.1	112.2	-0.14	-0.05	0.13	0.17	0.12	0.09	0.04	-0.15	-0.1	0.687129	0.965648	0.728534	0.66606	0.92102	0.924176	0.991121	0.981839	0.990839	2	6	2	13.2		High
Q80Z30	Ppm1e	Rattus norvegicus	Protein phosphatase 1E OS=Rattus norvegicus GN=Ppm1e PE=1 SV=1	81.9	131.3	67.3	131.8	83.4	116.9	100	100	109.9	113.2	103	122.1	103.7	94.2	98.7	100	111.5	112.2	-0.14	-0.07	0.16	0.17	0.05	0.07	0.01	-0.24	-0.18	0.827804	0.954046	0.80402	0.831843	0.951346	0.977963	0.991121	0.965659	0.972559	2	3	2	83.4		High
Q9JKC1	Bche	Rattus norvegicus	Carboxylic ester hydrolase OS=Rattus norvegicus GN=Bche PE=2 SV=1	111.5	105.8	97.2	100.3	91.2	95.2	100	100	91.4	86.2	87.2	89.4	108.6	98.7	93.2	100	88.8	88.3	-0.14	-0.22	-0.17	-0.18	0.12	-0.08	-0.01	0.15	0.08	0.518836	0.279692	0.819292	0.657035	0.960123	0.896247	0.936871	0.975059	0.98785	11	33	11	67.7		High
P21807	Prph	Rattus norvegicus	Peripherin OS=Rattus norvegicus GN=Prph PE=1 SV=1	170.6	151.5	149.2	143	151.8	141.8	100	100	99.8	82.8	88.4	88.5	160.7	146.1	146.7	100	90.9	88.4	-0.14	-0.13	-0.14	-0.18	0.68	0.01	-0.04	0.68	0.73	0.777804	0.976967	0.726241	0.52087	0.794486	0.947517	0.868006	0.739787	0.676636	76	2847	5	53.5	Phospho [S28(100); S50(99.7); S429(99.7); S467(100)]	High
A0A140T8M7	#N/A	Mus musculus	Protein Rpl23a-ps3 OS=Mus musculus GN=Rpl23a-ps3 PE=3 SV=1	51.7	52.8	43.6	51.7	64.2	55.6	100	100	96.8	93.4	110.7	88.3	52.2	47.5	59.8	100	95.1	98.9	-0.14	0.19	-0.07	-0.02	-0.94	0.33	0.06	-1	-0.73	0.777804	0.0923004	0.925993	0.994192	0.355266	8.00599e-07	0.783295	0.447375	0.691254	16	199	16	17.7		High
F1LQS3	#N/A	Rattus norvegicus	60S ribosomal protein L6 OS=Rattus norvegicus GN=Rpl6-ps1 PE=3 SV=1	54.4	56	46.9	53.7	56.1	55.1	100	100	94.1	86.2	103	83.2	55.2	50.2	55.6	100	90.1	92.6	-0.14	0.01	-0.15	-0.11	-0.86	0.15	0.04	-0.84	-0.74	0.777893	0.922429	0.675785	0.845038	0.428615	0.0647441	0.899116	0.603926	0.686386	23	302	23	33.5		High
F1M403	Ube2o	Rattus norvegicus	Protein Ube2o OS=Rattus norvegicus GN=Ube2o PE=1 SV=2	91.4	107.6	78.2	103.9	71.6	104	100	100	87.8	91.7	85.1	93.7	99.2	90.2	86.3	100	89.7	89.3	-0.14	-0.2	-0.16	-0.16	-0.01	-0.06	-0.01	0.01	-0.05	0.682996	0.501054	0.639186	0.603895	0.996158	0.937706	0.962383	0.999264	0.999518	26	92	4	125.2		High
P61028	Rab8b	Rattus norvegicus;Mus musculus	Ras-related protein Rab-8B OS=Mus musculus GN=Rab8b PE=1 SV=1	150	119	127.9	115.4	145.6	116	100	100	111.5	95	104.5	101.9	133.6	121.5	130	100	102.9	103.2	-0.14	-0.04	0.04	0.05	0.42	0.1	0	0.24	0.33	0.524614	0.991676	0.899323	0.952321	0.840784	0.687388	0.978968	0.965659	0.924206	13	171	5	23.6		High
G3V8W9	Tstd3	Rattus norvegicus	Protein Tstd3 OS=Rattus norvegicus GN=Tstd3 PE=1 SV=1	162.9	91.2	132.1	93	130.9	100.2	100	100	100.6	102	101.6	105.1	121.9	110.8	114.5	100	101.3	103.3	-0.14	-0.09	0.02	0.05	0.29	0.05	0.03	0.13	0.15	0.539272	0.910403	0.931879	0.962359	0.848507	0.934375	0.996394	0.973979	0.964738	2	8	2	17.5		High
P23198	Cbx3	Mus musculus	Chromobox protein homolog 3 OS=Mus musculus GN=Cbx3 PE=1 SV=2	31.3	35.2	27.1	33.6	28.3	31.6	100	100	72.1	64.1	75.9	64	33.2	30.2	29.9	100	68	69.7	-0.14	-0.15	-0.56	-0.52	-1.59	-0.01	0.04	-1.17	-1.22	0.513509	0.638076	6.3673e-07	8.72346e-06	0.0222592	0.994985	0.950188	0.178752	0.0887851	7	36	7	20.8		High
P09895	Rpl5	Rattus norvegicus	60S ribosomal protein L5 OS=Rattus norvegicus GN=Rpl5 PE=1 SV=3	58.4	61.2	50.6	58.4	62.7	61	100	100	100.1	104.4	104.9	96.6	59.8	54.4	61.8	100	102.2	100.6	-0.14	0.05	0.03	0.01	-0.74	0.19	-0.02	-0.91	-0.7	0.779174	0.77534	0.986271	0.994583	0.531885	0.0131992	0.947024	0.534013	0.711025	20	204	20	34.4		High
P62919	Rpl8	Rattus norvegicus;Mus musculus	60S ribosomal protein L8 OS=Rattus norvegicus GN=Rpl8 PE=2 SV=2	55.2	57.8	47.4	55.7	65.7	58.9	100	100	92.1	88	104.6	83.8	56.5	51.4	62.2	100	90	93.6	-0.14	0.14	-0.15	-0.1	-0.82	0.28	0.06	-0.81	-0.59	0.709421	0.558993	0.62605	0.885056	0.507588	0.00177918	0.795925	0.639691	0.809421	17	158	17	28		High
P47942	Dpysl2	Rattus norvegicus;Mus musculus	Dihydropyrimidinase-related protein 2 OS=Rattus norvegicus GN=Dpysl2 PE=1 SV=1	95.8	122.6	84	115.7	81.2	115	100	100	100.6	99.9	88.2	103.9	108.4	98.6	96.6	100	100.2	95.7	-0.14	-0.17	0	-0.06	0.12	-0.03	-0.07	-0.02	0.01	0.779272	0.906004	0.999675	0.964351	0.999118	0.996647	0.658465	0.999257	0.999518	40	1141	35	62.2	Phospho [T509(100); T514(100)]	High
Q8BG05	Hnrnpa3	Rattus norvegicus;Mus musculus	Heterogeneous nuclear ribonucleoprotein A3 OS=Mus musculus GN=Hnrnpa3 PE=1 SV=1	52.5	50.7	46.3	47.7	50.8	50.2	100	100	100.6	94	93.8	109.1	51.6	47	50.5	100	97.2	101.2	-0.14	-0.03	-0.04	0.02	-0.95	0.1	0.06	-1.05	-1	0.709421	0.999098	0.977573	0.993523	0.340551	0.434457	0.780719	0.40556	0.371959	25	322	21	39.6		High
P61080	Ube2d1	Rattus norvegicus;Mus musculus	Ubiquitin-conjugating enzyme E2 D1 OS=Mus musculus GN=Ube2d1 PE=2 SV=1	83.4	130.8	73.8	122.3	64.4	132.4	100	100	104	132.5	97.4	137.7	104.5	95	92.3	100	117.4	115.8	-0.14	-0.18	0.23	0.21	0.06	-0.04	-0.02	-0.3	-0.33	0.539272	0.498049	0.242427	0.293905	0.969714	0.977963	0.911749	0.925996	0.929013	3	17	2	16.6		High
Q921A4	Cygb	Rattus norvegicus	Cytoglobin OS=Rattus norvegicus GN=Cygb PE=1 SV=1	96.7	119.3	81.6	117	80.7	116.8	100	100	93.7	109.5	92.7	111.4	107.4	97.7	97.1	100	101.3	101.7	-0.14	-0.15	0.02	0.02	0.1	-0.01	0.01	-0.05	-0.07	0.524422	0.771763	0.97056	0.978882	0.976427	0.991176	0.991121	0.995259	0.995349	14	53	14	21.5		High
P04905	Gstm1	Rattus norvegicus	Glutathione S-transferase Mu 1 OS=Rattus norvegicus GN=Gstm1 PE=1 SV=2	124.1	141.7	103.4	140.8	87	137.3	100	100	97.7	100.7	89.3	101.2	132.6	120.6	109.3	100	99.2	95.1	-0.14	-0.28	-0.01	-0.07	0.41	-0.14	-0.06	0.28	0.2	0.683566	0.221453	0.996073	0.972017	0.88187	0.54486	0.600874	0.949582	0.959454	16	125	9	25.9		High
Q62952	Dpysl3	Rattus norvegicus	Dihydropyrimidinase-related protein 3 OS=Rattus norvegicus GN=Dpysl3 PE=1 SV=2	102.5	168.2	87	164.1	83	160	100	100	94.7	102.3	87.6	106.9	131.3	119.5	115.3	100	98.4	96.8	-0.14	-0.19	-0.02	-0.05	0.39	-0.05	-0.02	0.28	0.25	0.780905	0.826136	0.992004	0.978882	0.946184	0.97515	0.921709	0.958792	0.95196	42	1304	4	61.9		High
P50554	Abat	Rattus norvegicus	4-aminobutyrate aminotransferase, mitochondrial OS=Rattus norvegicus GN=Abat PE=1 SV=3	118	64.8	97.4	64.9	106.9	70.9	100	100	94.4	94.9	93.3	99	87.4	79.5	87.1	100	94.6	96.1	-0.14	-0.01	-0.08	-0.06	-0.19	0.13	0.02	-0.25	-0.14	0.459228	0.999995	0.938379	0.978882	0.964938	0.380002	0.988498	0.95109	0.978591	17	73	16	56.4		High
F1M3G7	Akap13	Rattus norvegicus	A-kinase anchor protein 13 OS=Rattus norvegicus GN=Akap13 PE=1 SV=2	116.5	92.9	96.9	92.5	103.1	96.1	100	100	84.8	81	88.4	81.9	104	94.7	99.5	100	82.9	85.1	-0.14	-0.06	-0.27	-0.23	0.06	0.07	0.04	0.19	0.23	0.549775	0.970616	0.358218	0.38988	0.970366	0.803997	0.981076	0.972794	0.949911	15	35	15	301.2		High
B2RYG6	Otub1	Rattus norvegicus;Mus musculus	Ubiquitin thioesterase OTUB1 OS=Rattus norvegicus GN=Otub1 PE=1 SV=1	96.6	156.2	85.9	145.4	85.4	154.8	100	100	99.7	132.5	95.5	133.2	122.8	111.8	114.9	100	114.9	112.8	-0.14	-0.1	0.2	0.17	0.3	0.04	-0.03	-0.04	0.03	0.761689	0.996013	0.275156	0.47729	0.957309	0.854062	0.894788	0.99866	0.997532	11	148	11	31.3		High
F1LRU5	Ppp1r3e	Rattus norvegicus	Protein phosphatase 1 regulatory subunit 3E OS=Rattus norvegicus GN=Ppp1r3e PE=4 SV=1	87.4	144.7	77.6	134.9	79.1	152.4	100	100	86.1	86.5	110.7	101.5	112.4	102.3	109.8	100	86.3	106	-0.14	-0.03	-0.21	0.08	0.17	0.1	0.3	0.25	0.05	0.83974	0.98956	0.93311	0.965727	0.90813	0.959868	0.505391	0.953405	0.98785	4	6	4	30.6		High
Q56AP7	Crbn	Rattus norvegicus	Protein cereblon OS=Rattus norvegicus GN=Crbn PE=1 SV=1	97.7	134.4	79.1	137.6	84.1	138.1	100	100	116.7	78.2	113.2	87.3	114.6	104.3	107.8	100	95.5	99.4	-0.14	-0.09	-0.07	-0.01	0.2	0.05	0.06	0.13	0.12	0.536052	0.947509	0.999675	0.991804	0.898107	0.943728	0.964746	0.973979	0.975867	3	12	3	50.8		High
D3ZSN4	Zfp330	Rattus norvegicus	Protein Zfp330 OS=Rattus norvegicus GN=Zfp330 PE=1 SV=1	89.4	103.7	81.3	94.5	81.7	90.8	100	100	97.2	93	98.7	95.1	96.3	87.7	86.1	100	95.1	96.9	-0.14	-0.16	-0.07	-0.05	-0.05	-0.03	0.03	-0.12	-0.17	0.697615	0.742402	0.999675	0.998521	0.977367	0.999183	0.999287	0.983558	0.977112	4	9	4	35.7		High
G3V7J8	Kif3c	Rattus norvegicus	Kinesin-like protein OS=Rattus norvegicus GN=Kif3c PE=3 SV=1	110.8	100.5	95.4	96.7	92.5	103.2	100	100	88.5	84.9	95	83.8	105.5	96.1	97.7	100	86.7	89.2	-0.14	-0.11	-0.21	-0.16	0.08	0.02	0.04	0.15	0.13	0.610368	0.899233	0.783104	0.830651	0.945819	0.977963	0.989305	0.967007	0.968899	18	70	10	89.8		High
Q63362	Ndufa5	Rattus norvegicus	NADH dehydrogenase [ubiquinone] 1 alpha subcomplex subunit 5 OS=Rattus norvegicus GN=Ndufa5 PE=1 SV=3	78.6	44	62.6	45.7	70.1	50.5	100	100	92.1	97.8	89.1	106.8	58.8	53.5	59.5	100	94.9	97.6	-0.14	0.02	-0.08	-0.04	-0.77	0.15	0.04	-0.83	-0.71	0.593203	0.999995	0.97056	0.994192	0.640423	0.422343	0.957891	0.509059	0.639096	7	53	5	13.4		High
F1LQ48	Hnrnpl	Rattus norvegicus	Heterogeneous nuclear ribonucleoprotein L OS=Rattus norvegicus GN=Hnrnpl PE=1 SV=2	46.9	46.7	39.4	46	45.5	47.7	100	100	95.8	88.5	98.2	98.6	46.8	42.6	46.6	100	92.1	98.4	-0.14	-0.01	-0.12	-0.02	-1.1	0.13	0.1	-1.11	-1.08	0.787165	0.952392	0.801476	0.991015	0.226693	0.135019	0.408808	0.342327	0.299278	30	388	30	67.9		High
Q5BK48	Ttc5	Rattus norvegicus	Tetratricopeptide repeat protein 5 OS=Rattus norvegicus GN=Ttc5 PE=2 SV=1	75.3	80	62.1	80.5	60.4	81.7	100	100	98.4	109.5	101.3	109	77.6	70.7	70.2	100	103.8	105.1	-0.14	-0.14	0.05	0.07	-0.37	-0.01	0.02	-0.55	-0.58	0.495793	0.687876	0.868245	0.897845	0.920715	0.996471	0.99432	0.754525	0.744189	16	39	16	48.8		High
D4A1X2	Exosc10	Rattus norvegicus	Protein Exosc10 OS=Rattus norvegicus GN=Exosc10 PE=1 SV=2	49.9	47.6	43.3	45.5	44.5	44.5	100	100	82.2	72.6	97.3	78.2	48.7	44.4	44.5	100	77.2	87.2	-0.13	-0.13	-0.37	-0.2	-1.04	0	0.18	-0.8	-0.97	0.827804	0.838989	0.214524	0.720072	0.320406	0.994985	0.599866	0.54622	0.29767	8	13	8	100.7		High
A0A0G2K8W9	Sptbn1	Rattus norvegicus	Protein Sptbn1 OS=Rattus norvegicus GN=Sptbn1 PE=1 SV=1	131.9	112.1	115	106.5	117.3	103.2	100	100	95.6	85.7	88.6	92.7	121.6	110.7	110	100	90.5	90.6	-0.13	-0.14	-0.14	-0.14	0.28	-0.01	0	0.29	0.28	0.787782	0.952392	0.707573	0.707426	0.968225	0.979942	0.997101	0.952991	0.947794	185	2238	14	273.3		High
A0A0A0MXY3	Csnk1g3	Rattus norvegicus	Casein kinase I isoform gamma-3 OS=Rattus norvegicus GN=Csnk1g3 PE=1 SV=2	94.2	91.9	79	90.9	87.6	93.4	100	100	101.9	101.7	103.1	100.1	93	84.7	90.4	100	101.8	101.6	-0.13	-0.04	0.03	0.02	-0.1	0.09	0	-0.26	-0.17	0.526496	0.981011	0.935266	0.978882	0.996829	0.806174	0.972568	0.939395	0.968899	12	34	5	51.3		High
Q5U2X7	Timm21	Rattus norvegicus	Mitochondrial import inner membrane translocase subunit Tim21 OS=Rattus norvegicus GN=Timm21 PE=2 SV=1	100.9	39	77.2	42.2	80	34	100	100	80.7	74.6	83.2	93	62.7	57.1	52.2	100	77.6	88	-0.13	-0.26	-0.37	-0.18	-0.67	-0.13	0.18	-0.44	-0.75	0.831979	0.567326	0.45075	0.903539	0.76568	0.896247	0.616244	0.873654	0.584114	2	3	2	27.9		High
D3ZI07	Kif3b	Rattus norvegicus	Kinesin-like protein OS=Rattus norvegicus GN=Kif3b PE=1 SV=1	121.7	136.5	101.4	135.9	98	133.9	100	100	90.2	91.5	93.6	92.3	128.9	117.4	114.6	100	90.9	92.9	-0.13	-0.17	-0.14	-0.11	0.37	-0.04	0.03	0.37	0.3	0.788842	0.887925	0.71144	0.849623	0.950116	0.994981	0.939402	0.925996	0.945541	36	224	26	85.2		High
F7ESD4	Rnf126	Rattus norvegicus	Protein Rnf126 OS=Rattus norvegicus GN=Rnf126 PE=1 SV=1	113.6	67.3	83.2	76.2	78.2	72	100	100	66.1	77.1	109.4	89.9	87.4	79.6	75	100	71.4	99.1	-0.13	-0.22	-0.49	-0.01	-0.19	-0.09	0.47	0.16	-0.4	0.870042	0.74793	0.374393	0.998521	0.996946	0.947022	0.170867	0.972794	0.911175	2	7	2	34.1		High
P42669	Pura	Mus musculus	Transcriptional activator protein Pur-alpha OS=Mus musculus GN=Pura PE=1 SV=1	230.8	198.9	190.5	200.1	183.7	194.6	100	100	91.7	93.9	94.6	93.1	214.3	195.3	189.1	100	92.8	93.8	-0.13	-0.18	-0.11	-0.09	1.1	-0.05	0.02	1.07	1.01	0.771082	0.742402	0.857089	0.926039	0.325622	0.977963	0.993447	0.377805	0.351394	12	130	11	34.9		High
D3ZMS4	Arhgap26	Rattus norvegicus	Protein Arhgap26 OS=Rattus norvegicus GN=Arhgap26 PE=1 SV=1	86.2	96.4	73.6	93.7	69.8	89.4	100	100	100.6	100.3	100.2	107.2	91.1	83	78.9	100	100.4	103.6	-0.13	-0.21	0.01	0.05	-0.13	-0.07	0.05	-0.27	-0.39	0.79123	0.661083	0.999675	0.978882	0.960941	0.911808	0.865854	0.962464	0.91468	33	185	32	86.4		High
Q5XIG5	Gkap1	Rattus norvegicus	G kinase-anchoring protein 1 OS=Rattus norvegicus GN=Gkap1 PE=1 SV=1	52.9	50.8	42	53.1	47.2	51.3	100	100	96	94.7	119.3	87.7	51.8	47.2	49.2	100	95.3	102.3	-0.13	-0.07	-0.07	0.03	-0.95	0.06	0.1	-1.01	-1.05	0.827804	0.950156	0.997956	0.978882	0.457621	0.981865	0.90305	0.318847	0.22936	2	3	2	41.9		High
A0A0G2K9R0	Zswim8	Rattus norvegicus	Protein Zswim8 OS=Rattus norvegicus GN=Zswim8 PE=1 SV=1	68.7	44	61.3	41	74.5	45.9	100	100	93.1	77.3	98.8	62.1	55	50.1	58.4	100	84.8	78.3	-0.13	0.09	-0.24	-0.35	-0.86	0.22	-0.12	-0.76	-0.42	0.905854	0.999995	0.918865	0.750372	0.746115	0.881966	0.90305	0.614187	0.89553	5	8	5	193.3		High
G3V960	Gamt	Rattus norvegicus	Guanidinoacetate N-methyltransferase OS=Rattus norvegicus GN=Gamt PE=1 SV=1	95.2	89.5	79.5	89.1	75.9	86	100	100	102.3	105.1	102.8	101.8	92.3	84.1	80.8	100	103.7	102.3	-0.13	-0.19	0.05	0.03	-0.12	-0.06	-0.02	-0.3	-0.34	0.724428	0.636245	0.920802	0.978882	0.993579	0.981865	0.953014	0.942388	0.925008	3	8	3	26.4		High
D3Z941	Mars	Rattus norvegicus	Protein Mars OS=Rattus norvegicus GN=Mars PE=1 SV=1	95.4	84.9	80.4	83.7	81.7	87.7	100	100	105.8	102.9	107.4	103.3	90	82	84.6	100	104.3	105.3	-0.13	-0.09	0.06	0.08	-0.15	0.04	0.01	-0.35	-0.32	0.793362	0.999995	0.948596	0.94568	0.950116	0.78028	0.985642	0.939083	0.945541	38	308	38	101.5		High
Q6P3V9	Rpl4	Rattus norvegicus	60S ribosomal protein L4 OS=Rattus norvegicus GN=Rpl4 PE=1 SV=1	55.6	59.9	48.6	57	55	60.3	100	100	94.6	97	104.1	94	57.7	52.6	57.6	100	95.8	98.9	-0.13	0	-0.06	-0.02	-0.79	0.13	0.05	-0.86	-0.78	0.793362	0.951351	0.943539	0.994192	0.48468	0.128891	0.862126	0.586452	0.632855	31	325	6	47.3		High
P50398	Gdi1	Rattus norvegicus	Rab GDP dissociation inhibitor alpha OS=Rattus norvegicus GN=Gdi1 PE=1 SV=1	114.1	163.7	100.1	155.3	93.9	156.9	100	100	96.3	109.3	89.8	109.5	136.7	124.6	121.4	100	102.6	99.2	-0.13	-0.17	0.04	-0.01	0.45	-0.04	-0.05	0.28	0.29	0.795517	0.880755	0.980767	0.994192	0.926045	0.988517	0.799592	0.958044	0.946252	36	601	28	50.5		High
P62168	Ncs1	Rattus norvegicus;Mus musculus	Neuronal calcium sensor 1 OS=Rattus norvegicus GN=Ncs1 PE=1 SV=2	73.4	91.8	60.7	92.3	61.7	90.2	100	100	89.4	93.7	91.1	96.7	82.1	74.9	74.6	100	91.5	93.9	-0.13	-0.14	-0.13	-0.09	-0.28	-0.01	0.04	-0.29	-0.33	0.715304	0.894764	0.735499	0.902748	0.936174	0.98969	0.925168	0.954891	0.946252	11	73	11	21.9		High
O88768	Adap1	Rattus norvegicus	ArfGAP with dual PH domains 1 OS=Rattus norvegicus GN=Adap1 PE=2 SV=1	119.4	132.3	102.3	128.5	105.2	129.9	100	100	104.1	106.6	98.4	101.8	125.7	114.6	116.9	100	105.3	100.1	-0.13	-0.1	0.07	0	0.33	0.03	-0.07	0.12	0.22	0.713005	0.94219	0.834472	0.994192	0.920715	0.941472	0.459696	0.978874	0.948791	15	63	15	43.4		High
A0A096MJP4	Cep41	Rattus norvegicus	Centrosomal protein of 41 kDa OS=Rattus norvegicus GN=Cep41 PE=1 SV=1	128.3	115.6	121.5	101.6	117.6	108.4	100	100	130.3	112.9	106.2	105.2	121.8	111.1	112.9	100	121.3	105.7	-0.13	-0.11	0.28	0.08	0.28	0.02	-0.2	-0.13	0.1	0.859304	0.921313	0.456405	0.967982	0.821278	0.994985	0.431786	0.977431	0.978591	3	4	3	41.3		High
D3ZT90	Gcdh	Rattus norvegicus	Glutaryl-Coenzyme A dehydrogenase (Predicted) OS=Rattus norvegicus GN=Gcdh PE=1 SV=1	134.9	88.2	108	91.8	105.9	89.5	100	100	110	97.2	108	105.9	109.1	99.6	97.4	100	103.4	107	-0.13	-0.16	0.05	0.1	0.13	-0.03	0.05	-0.05	-0.14	0.571441	0.576767	0.868245	0.792013	0.954652	0.981865	0.941858	0.992486	0.978591	10	25	10	49.7		High
F1LYA6	Abi2	Rattus norvegicus	Protein Abi2 OS=Rattus norvegicus GN=Abi2 PE=4 SV=3	75.5	102.8	65	99.5	70.4	101.3	100	100	93	122.7	99.8	124.3	88.1	80.4	84.4	100	106.9	111.4	-0.13	-0.06	0.1	0.16	-0.18	0.07	0.06	-0.41	-0.4	0.620697	0.968815	0.718331	0.642174	0.996632	0.924176	0.93632	0.862294	0.891999	7	26	4	59.3		High
D3ZZ10	Zcchc3	Rattus norvegicus	Protein Zcchc3 OS=Rattus norvegicus GN=Zcchc3 PE=4 SV=1	82.7	77.7	74.5	71.8	79.9	77.2	100	100	95.2	96.3	96.7	102.1	80.2	73.2	78.5	100	95.7	99.3	-0.13	-0.03	-0.06	-0.01	-0.32	0.1	0.05	-0.39	-0.34	0.518836	0.988624	0.999675	0.989499	0.940555	0.737646	0.931729	0.87966	0.910166	11	20	11	43.6		High
G3V758	Cntn2	Rattus norvegicus	Contactin 2 OS=Rattus norvegicus GN=Cntn2 PE=4 SV=1	136.4	78	100.6	88.1	103.7	86.5	100	100	96.9	78.3	83.1	82.9	103.1	94.1	94.7	100	87.1	83	-0.13	-0.12	-0.2	-0.27	0.04	0.01	-0.07	0.11	0.19	0.791043	0.867997	0.882253	0.649526	0.963507	0.986292	0.817497	0.982046	0.960138	8	21	8	113		High
Q64654	Cyp51a1	Rattus norvegicus	Lanosterol 14-alpha demethylase OS=Rattus norvegicus GN=Cyp51a1 PE=2 SV=1	46.1	23.5	37.9	23.8	45	25.3	100	100	87.5	60.8	83.5	70.4	32.9	30	33.7	100	72.9	76.7	-0.13	0.04	-0.46	-0.38	-1.61	0.17	0.07	-1.28	-1.19	0.683522	0.987264	0.00157861	0.00748913	0.0459404	0.1528	0.664711	0.205422	0.202468	19	124	19	56.7		High
A0A0G2KAR8	Slc39a9	Rattus norvegicus	Solute carrier family 39 (Zinc transporter), member 9, isoform CRA_b OS=Rattus norvegicus GN=Slc39a9 PE=1 SV=1	76.1	69	63	69.4	76.4	71.1	100	100	100.1	87.6	90.3	96.9	72.4	66.1	73.7	100	93.7	93.5	-0.13	0.03	-0.09	-0.1	-0.47	0.16	0	-0.5	-0.34	0.670034	0.999995	0.986271	0.978882	0.919273	0.689148	0.961581	0.827716	0.931773	2	10	2	32.4		High
P85515	Actr1a	Rattus norvegicus;Mus musculus	Alpha-centractin OS=Rattus norvegicus GN=Actr1a PE=1 SV=1	111.1	134	96.6	128.5	94.2	127.3	100	100	95.4	110.9	93.2	112.1	122	111.4	109.5	100	102.9	102.2	-0.13	-0.16	0.04	0.03	0.29	-0.02	-0.01	0.11	0.1	0.802308	0.94102	0.977898	0.983214	0.968225	0.995398	0.984691	0.985866	0.985996	20	247	9	42.6		High
A0A0G2KBB9	Ank2	Rattus norvegicus	Protein Ank2 OS=Rattus norvegicus GN=Ank2 PE=1 SV=1	117.5	89.1	102.5	85.1	102.2	80	100	100	93.9	74.6	83.7	81.1	102.3	93.4	90.4	100	83.7	82.4	-0.13	-0.18	-0.26	-0.28	0.03	-0.05	-0.02	0.16	0.13	0.802308	0.852821	0.200618	0.10964	0.990908	0.977963	0.947024	0.973979	0.978591	224	2051	79	433.3	Phospho [S1560(100); S1683(100); S1697(100); S1698(100); S1701(100); S1720(99.7); S1775(100); S1802(100); S1805(100); S1817(100); S1826(100); S1849(100); S1887(100); S1923(100); S1934(100); T2052(100); S2094(100); S2217(99.4); T2236(100); S2367(100); S2434(99.7); S2478(100); T2545(100); S2619(99.2); S2928(100); T3050(98.6); T3054(98.6); S3230(100); S3233(100); S3234(100); S3347(100); S3366(100); …	High
D3ZFA8	LOC100362366	Rattus norvegicus	Protein LOC100362366 OS=Rattus norvegicus GN=LOC100362366 PE=3 SV=1	64.6	63.7	54.7	62.7	72.5	67.3	100	100	93	101.9	102.1	96	64.2	58.6	69.9	100	97.3	99	-0.13	0.12	-0.04	-0.01	-0.64	0.25	0.02	-0.73	-0.5	0.701464	0.710833	0.986271	0.994192	0.760524	0.0104807	0.975707	0.695409	0.881022	11	109	11	15.5		High
D3ZJ91	Ddhd2	Rattus norvegicus	DDHD domain containing 2 OS=Rattus norvegicus GN=Ddhd2 PE=1 SV=2	83	80.6	71.4	78.1	75.1	79.4	100	100	95	90	89.1	91.5	81.8	74.7	77.2	100	92.4	90.3	-0.13	-0.08	-0.11	-0.15	-0.29	0.05	-0.03	-0.31	-0.23	0.66616	0.932597	0.974459	0.885056	0.969839	0.97515	0.90305	0.946167	0.965969	10	21	10	79.5		High
A0A0G2K9C0	Vasp	Rattus norvegicus	Protein Vasp OS=Rattus norvegicus GN=Vasp PE=1 SV=1	126	154.5	104	156.1	101.4	148.9	100	100	94.1	100.5	91.7	99.8	139.5	127.4	122.9	100	97.2	95.7	-0.13	-0.18	-0.04	-0.06	0.48	-0.05	-0.02	0.39	0.36	0.713202	0.672607	0.991161	0.978882	0.830597	0.964467	0.894919	0.899249	0.903012	14	89	8	39.6		High
A0A0G2JSH2	Bdh1	Rattus norvegicus	3-hydroxybutyrate dehydrogenase, type 1, isoform CRA_a OS=Rattus norvegicus GN=Bdh1 PE=1 SV=1	118.7	92.4	96.8	94.5	96.8	85.6	100	100	98	87.1	92.1	100.5	104.7	95.6	91	100	92.4	96.2	-0.13	-0.2	-0.11	-0.06	0.07	-0.07	0.06	0.05	-0.08	0.712006	0.615885	0.820324	0.978882	0.992525	0.917045	0.776857	0.995594	0.992846	12	112	12	38.3		High
A0A0G2JVK3	Prkab2	Rattus norvegicus	5'-AMP-activated protein kinase subunit beta-2 OS=Rattus norvegicus GN=Prkab2 PE=1 SV=1	153	158.3	130.6	154.8	131.9	157.4	100	100	97	86.3	108.8	90.1	155.7	142.2	144.1	100	91.5	99	-0.13	-0.11	-0.13	-0.01	0.64	0.02	0.11	0.64	0.54	0.54672	0.816654	0.951159	0.994192	0.512338	0.977963	0.762625	0.65506	0.742287	9	33	7	30.2		High
P63166	Sumo1	Rattus norvegicus;Mus musculus	Small ubiquitin-related modifier 1 OS=Mus musculus GN=Sumo1 PE=1 SV=1	58.2	44.1	44.1	48.6	51.1	50.8	100	100	80.2	59.2	74.9	62.8	50.7	46.3	50.9	100	68.9	68.6	-0.13	0.01	-0.54	-0.54	-0.98	0.14	-0.01	-0.57	-0.43	0.727943	0.999034	0.00626736	0.000750312	0.425317	0.775451	0.961642	0.7626	0.888243	2	7	2	11.6		High
P62890	Rpl30	Rattus norvegicus;Mus musculus	60S ribosomal protein L30 OS=Rattus norvegicus GN=Rpl30 PE=3 SV=2	58.6	71.6	49.2	71.3	71.7	75	100	100	91.2	106.1	107.3	102.9	64.8	59.2	73.3	100	98.4	105.1	-0.13	0.18	-0.02	0.07	-0.63	0.31	0.1	-0.73	-0.52	0.724428	0.38612	0.992004	0.944626	0.735749	0.00041952	0.339682	0.699962	0.845045	9	98	7	12.8		High
D3ZX42	Rabgap1	Rattus norvegicus	G protein-coupled receptor 21 (Predicted), isoform CRA_a OS=Rattus norvegicus GN=Rabgap1 PE=1 SV=1	103.6	128.4	89.7	123.8	85.8	125.1	100	100	93.6	97	95.7	96	115.3	105.4	103.6	100	95.3	95.8	-0.13	-0.16	-0.07	-0.06	0.21	-0.03	0.01	0.15	0.11	0.724428	0.851642	0.945989	0.97229	0.964777	0.994985	0.991806	0.976409	0.981154	30	119	6	120.9		High
A0A0G2QC56	Coro2a	Rattus norvegicus	Coronin OS=Rattus norvegicus GN=Coro2a PE=1 SV=1	100.1	101.1	84.8	99.7	89.5	99	100	100	98.9	94.5	100.8	96.7	100.6	92	94.1	100	96.7	98.7	-0.13	-0.1	-0.05	-0.02	0.01	0.03	0.03	-0.07	-0.07	0.742408	0.991162	0.973696	0.991804	0.994083	0.896247	0.951195	0.993611	0.993146	20	125	20	62		High
Q68FQ0	Cct5	Rattus norvegicus	T-complex protein 1 subunit epsilon OS=Rattus norvegicus GN=Cct5 PE=1 SV=1	95.8	124.2	81.4	122.1	78.4	122.3	100	100	105	120.1	102.2	114	109.1	99.7	97.9	100	112.3	108	-0.13	-0.16	0.17	0.11	0.13	-0.03	-0.06	-0.17	-0.14	0.811263	0.942519	0.605482	0.849075	0.998495	0.996471	0.734752	0.973047	0.978591	44	543	14	59.5		High
Q3T1J1	Eif5a	Rattus norvegicus;Mus musculus	Eukaryotic translation initiation factor 5A-1 OS=Rattus norvegicus GN=Eif5a PE=1 SV=3	89.8	154.3	78	148.3	76.4	151.7	100	100	97.5	127.1	102.6	123.8	117.7	107.6	107.6	100	111.4	112.7	-0.13	-0.13	0.16	0.17	0.24	0	0.02	-0.05	-0.07	0.811981	0.982436	0.666611	0.548091	0.977345	0.965033	0.978968	0.997255	0.993146	14	216	14	16.8		High
O88600	Hspa4	Rattus norvegicus	Heat shock 70 kDa protein 4 OS=Rattus norvegicus GN=Hspa4 PE=1 SV=1	146.5	87.2	114	93.5	114.2	92.3	100	100	99.6	95.5	88.4	92.5	113	103.3	102.7	100	97.5	90.5	-0.13	-0.14	-0.04	-0.14	0.18	-0.01	-0.11	0.08	0.18	0.594036	0.731185	0.992004	0.876319	0.949769	0.994985	0.237259	0.993109	0.965969	64	769	2	94	Phospho [T538(100)]	High
P68181	Prkacb	Rattus norvegicus;Mus musculus	cAMP-dependent protein kinase catalytic subunit beta OS=Mus musculus GN=Prkacb PE=1 SV=2	115.9	115	93.4	119.3	97	117.8	100	100	100.7	108.3	103	109.6	115.5	105.5	106.9	100	104.4	106.3	-0.13	-0.11	0.06	0.09	0.21	0.02	0.03	0.02	0.01	0.730582	0.926148	0.879066	0.862972	0.962279	0.957362	0.981076	0.999257	0.996522	17	128	8	40.7		High
M0R4G0	Islr2	Rattus norvegicus	Protein Islr2 OS=Rattus norvegicus GN=Islr2 PE=4 SV=2	59.5	54.9	49.9	54.6	49	52.6	100	100	82.5	60.4	80.8	64	57.1	52.2	50.7	100	70.6	71.9	-0.13	-0.17	-0.5	-0.48	-0.81	-0.04	0.03	-0.43	-0.5	0.727419	0.725237	2.40764e-05	7.01881e-05	0.560057	0.977963	0.964197	0.900755	0.875988	20	122	20	79.8		High
Q9WV55	Vapa	Mus musculus	Vesicle-associated membrane protein-associated protein A OS=Mus musculus GN=Vapa PE=1 SV=2	103.4	94.3	87.3	93.3	86.3	89.8	100	100	107.7	91.2	100	98.5	98.7	90.2	88	100	99.1	99.3	-0.13	-0.17	-0.01	-0.01	-0.02	-0.04	0	-0.14	-0.17	0.81436	0.907873	0.993375	0.994192	0.977367	0.992489	0.999895	0.981839	0.977112	16	203	15	27.8		High
P63077	Gng8	Rattus norvegicus;Mus musculus	Guanine nucleotide-binding protein G(I)/G(S)/G(O) subunit gamma-8 OS=Rattus norvegicus GN=Gng8 PE=2 SV=1	137.2	104.8	101.6	118.3	103.3	114.2	100	100	84.5	73.9	88.3	76.9	119.9	109.7	108.6	100	79	82.4	-0.13	-0.14	-0.34	-0.28	0.26	-0.01	0.06	0.47	0.4	0.585542	0.684319	0.194608	0.346063	0.890305	0.996089	0.931729	0.830741	0.875527	3	14	3	7.8		High
O88954	Mpp3	Rattus norvegicus	MAGUK p55 subfamily member 3 OS=Rattus norvegicus GN=Mpp3 PE=1 SV=3	61.2	75.4	51.3	75.3	49.5	82.4	100	100	107.9	88.1	95.2	96.5	67.9	62.1	63.9	100	97.5	95.9	-0.13	-0.09	-0.04	-0.06	-0.56	0.04	-0.02	-0.65	-0.58	0.670532	0.927216	0.988476	0.991804	0.864411	0.976922	0.90305	0.658119	0.783499	13	29	13	66.5		High
B2RZ37	Reep5	Rattus norvegicus	Receptor expression-enhancing protein 5 OS=Rattus norvegicus GN=Reep5 PE=1 SV=1	154.2	158.2	131.5	155.1	132.4	150.7	100	100	102.3	94.9	92.8	102	156.2	142.8	141.2	100	98.5	97.3	-0.13	-0.15	-0.02	-0.04	0.64	-0.02	-0.02	0.54	0.54	0.818503	0.952392	0.990792	0.978882	0.822811	0.987139	0.955933	0.840341	0.833377	10	170	8	21.4		High
P61982	Ywhag	Rattus norvegicus;Mus musculus	14-3-3 protein gamma OS=Mus musculus GN=Ywhag PE=1 SV=2	154.5	175.6	132.9	170.9	130.4	162.8	100	100	97.9	89.7	91.1	89.3	164.7	150.7	145.7	100	93.7	90.2	-0.13	-0.18	-0.09	-0.15	0.72	-0.05	-0.06	0.69	0.69	0.822014	0.858705	0.875879	0.675943	0.761309	0.977963	0.751648	0.739263	0.707866	26	646	18	28.3		High
A0A0G2K0F3	Epb41l1	Rattus norvegicus	Band 4.1-like protein 1 OS=Rattus norvegicus GN=Epb41l1 PE=1 SV=1	161	147.9	139.4	143	137.8	139.3	100	100	97.4	88.6	90.8	91.1	154.3	141.2	138.5	100	92.9	91	-0.13	-0.16	-0.11	-0.14	0.63	-0.03	-0.03	0.6	0.61	0.82519	0.942685	0.844863	0.733529	0.835397	0.999729	0.919001	0.797613	0.789892	65	570	61	171		High
Q52KK3	Slc25a51	Rattus norvegicus	Solute carrier family 25 member 51 OS=Rattus norvegicus GN=Slc25a51 PE=2 SV=1	112.7	72.8	95.9	71.7	102	68.3	100	100	100.9	85.4	98.7	90.1	90.6	82.9	83.5	100	92.8	94.3	-0.13	-0.12	-0.11	-0.08	-0.14	0.01	0.02	-0.16	-0.18	0.544881	0.849915	0.976738	0.978882	0.994617	0.984197	0.999287	0.969021	0.971143	4	20	4	33.8		High
S4R221	Arhgap12	Mus musculus	Rho GTPase-activating protein 12 OS=Mus musculus GN=Arhgap12 PE=1 SV=1	114.5	121.3	103.5	112.4	96.4	117	100	100	107.7	94.9	97.9	96.6	117.9	107.9	106.2	100	101.1	97.3	-0.13	-0.15	0.02	-0.04	0.24	-0.02	-0.06	0.09	0.13	0.558934	0.699262	0.943539	0.9979	0.909133	0.99449	0.742221	0.986542	0.977112	8	13	8	95.8		High
Q5XIA8	Ghitm	Rattus norvegicus	Growth hormone-inducible transmembrane protein OS=Rattus norvegicus GN=Ghitm PE=2 SV=1	98.4	73.2	77.3	77.9	78.2	77.1	100	100	90.6	75.1	81	90.4	84.8	77.6	77.6	100	82.4	85.6	-0.13	-0.13	-0.28	-0.22	-0.24	0	0.05	-0.09	-0.14	0.612055	0.759811	0.249838	0.40988	0.964232	0.981865	0.928256	0.987951	0.978964	5	26	5	37.2		High
D3YVV7	Nova2	Mus musculus	Protein Nova2 OS=Mus musculus GN=Nova2 PE=1 SV=3	51.1	54.2	42.1	55	43.5	52.6	100	100	84.5	82.1	86.3	88.1	52.6	48.2	47.8	100	83.3	87.2	-0.13	-0.14	-0.26	-0.2	-0.93	-0.01	0.07	-0.79	-0.87	0.621679	0.706907	0.202796	0.507041	0.480829	0.996471	0.847808	0.545398	0.423787	11	43	11	55.6		High
Q66HA6	Arl8b	Rattus norvegicus;Mus musculus	ADP-ribosylation factor-like protein 8B OS=Rattus norvegicus GN=Arl8b PE=2 SV=1	163.4	184.3	143.4	176.2	141.9	200.5	100	100	115.5	142.8	104.5	152.3	173.6	158.9	168.7	100	128.5	126.1	-0.13	-0.04	0.36	0.34	0.8	0.09	-0.03	0.31	0.42	0.727419	0.999995	0.00256269	0.0152006	0.507726	0.68597	0.876511	0.942388	0.881022	12	239	5	21.5		High
S4R2T7	Ank2	Mus musculus	Ankyrin-2 (Fragment) OS=Mus musculus GN=Ank2 PE=1 SV=2	152.8	104.9	137.7	97.6	134.1	95.8	100	100	72.2	53.3	70.6	64.4	126.6	115.9	113.3	100	62	67.5	-0.13	-0.16	-0.69	-0.57	0.34	-0.03	0.12	0.9	0.75	0.57208	0.654822	7.65003e-05	0.000272647	0.799955	0.982117	0.827724	0.328965	0.478901	65	711	2	131.1		High
Q80TB8	Vat1l	Mus musculus	Synaptic vesicle membrane protein VAT-1 homolog-like OS=Mus musculus GN=Vat1l PE=1 SV=2	246.2	261.3	222.8	242.2	215.9	231.6	100	100	85.5	91.2	78.5	91.4	253.7	232.3	223.6	100	88.3	84.7	-0.13	-0.18	-0.18	-0.24	1.34	-0.05	-0.06	1.4	1.4	0.827804	0.844097	0.533849	0.219853	0.204193	0.966731	0.702683	0.144069	0.0872846	25	357	25	45.8		High
Q8K4D6	Cyp4x1	Rattus norvegicus	Cytochrome P450 4X1 OS=Rattus norvegicus GN=Cyp4x1 PE=2 SV=1	100	132.2	96.3	115.2	95.6	121.3	100	100	100.3	109.4	100	130.3	115	105.3	107.7	100	104.8	114.1	-0.13	-0.09	0.07	0.19	0.2	0.03	0.12	0.01	-0.08	0.870042	0.944157	0.935266	0.787566	0.885914	0.99449	0.883822	0.999257	0.993146	4	7	4	58.5		High
F1LPS3	#N/A	Rattus norvegicus	Nucleolar and coiled-body phosphoprotein 1 OS=Rattus norvegicus GN=Nolc1 PE=1 SV=1	42.2	37.6	35.8	37.2	37.6	37.7	100	100	93.4	69.2	95.7	74.1	39.8	36.5	37.7	100	80.4	84.2	-0.13	-0.08	-0.32	-0.25	-1.33	0.05	0.07	-1.14	-1.16	0.795295	0.999034	0.0646522	0.185189	0.0898991	0.851688	0.684077	0.317291	0.223508	37	280	37	73.5		High
A1L1M0	Prkaca	Rattus norvegicus	Protein kinase, cAMP-dependent, catalytic, alpha OS=Rattus norvegicus GN=Prkaca PE=1 SV=1	102.3	104	83.4	107	85.7	103.3	100	100	90.8	103.4	97.4	101.7	103.1	94.5	94.1	100	96.9	99.5	-0.13	-0.13	-0.05	-0.01	0.04	-0.01	0.04	-0.04	-0.08	0.827804	0.965648	0.973696	0.9979	0.994654	0.977963	0.911307	0.999257	0.992036	21	157	12	40.6		High
P30009	Marcks	Rattus norvegicus	Myristoylated alanine-rich C-kinase substrate OS=Rattus norvegicus GN=Marcks PE=1 SV=2	57.3	55.1	46.8	56.6	44.3	52.5	100	100	136.5	63	105.1	67.3	56.2	51.5	48.2	100	92.7	84.1	-0.13	-0.22	-0.11	-0.25	-0.83	-0.09	-0.14	-0.85	-0.8	0.757814	0.495965	0.834067	0.18095	0.487745	0.84329	0.0538251	0.601079	0.60841	19	430	18	29.8		High
D3ZU22	LOC108349606	Rattus norvegicus	Uncharacterized protein OS=Rattus norvegicus PE=4 SV=1	55.4	62.2	47.2	61.4	62.5	64.6	100	100	95.8	101.1	106	94.9	58.7	53.8	63.5	100	98.4	100.3	-0.13	0.11	-0.02	0	-0.77	0.24	0.03	-0.87	-0.66	0.827804	0.388987	0.990579	0.998613	0.50626	0.000650765	0.94898	0.575453	0.747728	23	273	22	30		High
Q8VE88	Fam114a2	Mus musculus	Protein FAM114A2 OS=Mus musculus GN=Fam114a2 PE=1 SV=2	95.3	120.4	82	117.6	76.6	107.6	100	100	112.9	107.2	102	113.3	107.2	98.2	90.8	100	110	107.5	-0.13	-0.24	0.14	0.1	0.1	-0.11	-0.03	-0.16	-0.24	0.827804	0.485226	0.737489	0.916958	0.945819	0.911808	0.922275	0.972794	0.951612	6	17	2	54		High
P59215	Gnao1	Rattus norvegicus	Guanine nucleotide-binding protein G(o) subunit alpha OS=Rattus norvegicus GN=Gnao1 PE=1 SV=2	164.7	145.9	141.5	142.7	141.6	135.8	100	100	99.1	86.4	90.9	94.2	155	142.1	138.6	100	92.6	92.5	-0.13	-0.16	-0.11	-0.11	0.63	-0.04	0	0.62	0.58	0.827804	0.926148	0.828045	0.841358	0.830597	0.994275	0.99432	0.784038	0.802942	18	349	16	40		High
M0R7I5	#N/A	Rattus norvegicus	Protein Sgsh OS=Rattus norvegicus GN=Sgsh PE=1 SV=2	122.8	99.4	116.8	87.9	129.8	88.3	100	100	122.1	76	110.2	90.2	110.5	101.3	107	100	96.4	99.7	-0.12	-0.05	-0.05	0	0.14	0.08	0.05	0.07	0.1	0.854732	0.980049	0.992945	0.992655	0.926326	0.977438	0.99178	0.989841	0.977112	2	6	2	35.2		High
Q63016	Slc7a5	Rattus norvegicus	Large neutral amino acids transporter small subunit 1 OS=Rattus norvegicus GN=Slc7a5 PE=1 SV=2	102.3	100.8	86.9	99.8	81.5	99.5	100	100	116.5	97.5	97.5	106.5	101.6	93.1	90.1	100	106.6	101.9	-0.12	-0.17	0.09	0.03	0.02	-0.05	-0.06	-0.19	-0.18	0.603097	0.640819	0.764412	0.978882	0.996158	0.977438	0.575552	0.97116	0.974397	8	67	7	55.9		High
D4A644	Map7d1	Rattus norvegicus	Protein Map7d1 OS=Rattus norvegicus GN=Map7d1 PE=1 SV=1	127.6	98.7	110	96.3	103.6	96.9	100	100	98.1	86.6	92	88.3	112.2	102.9	100.2	100	92.2	90.1	-0.12	-0.16	-0.12	-0.15	0.17	-0.04	-0.03	0.16	0.15	0.756202	0.755124	0.822261	0.701779	0.968225	0.980335	0.819821	0.972794	0.975867	30	119	7	90.4		High
F7ESM5	#N/A	Rattus norvegicus	Nitrilase 1, isoform CRA_a OS=Rattus norvegicus GN=Nit1 PE=1 SV=1	134.9	199.5	118.3	191.4	100.8	198.5	100	100	94.1	111.6	97.4	109.5	164	150.5	141.4	100	102.5	103.3	-0.12	-0.21	0.04	0.05	0.71	-0.09	0.01	0.55	0.45	0.650463	0.378625	0.888306	0.962359	0.438585	0.896247	0.990504	0.768653	0.835732	5	23	5	32		High
Q63941	Rab3b	Rattus norvegicus	Ras-related protein Rab-3B OS=Rattus norvegicus GN=Rab3b PE=1 SV=2	118.1	109	106.3	101.9	112.3	98.2	100	100	98.3	100.3	93.4	109.6	113.5	104.1	105	100	99.3	101.2	-0.12	-0.11	-0.01	0.02	0.18	0.01	0.03	0.07	0.05	0.716411	0.933459	0.996073	0.982104	0.965808	0.971951	0.975707	0.992486	0.990436	9	215	5	24.8		High
Q6AY30	Sccpdh	Rattus norvegicus	Saccharopine dehydrogenase-like oxidoreductase OS=Rattus norvegicus GN=Sccpdh PE=1 SV=1	91	82.3	78.6	80.3	79.3	76.4	100	100	103.9	99	100.3	108.1	86.5	79.4	77.9	100	101.4	104.1	-0.12	-0.15	0.02	0.06	-0.21	-0.03	0.04	-0.35	-0.42	0.776031	0.850252	0.982058	0.970125	0.94888	0.994985	0.927472	0.935589	0.903518	13	108	13	47.1		High
O70436	Smad2	Rattus norvegicus	Mothers against decapentaplegic homolog 2 OS=Rattus norvegicus GN=Smad2 PE=1 SV=1	83.7	96.4	72.2	94.2	81.9	100.1	100	100	89.7	100.3	96.1	100	89.8	82.4	90.5	100	94.9	98	-0.12	0.01	-0.08	-0.03	-0.15	0.13	0.05	-0.2	-0.11	0.572993	0.999995	0.992945	0.998521	0.993579	0.589593	0.964556	0.965659	0.983055	4	33	4	52.2		High
P11348	Qdpr	Rattus norvegicus	Dihydropteridine reductase OS=Rattus norvegicus GN=Qdpr PE=1 SV=1	133.8	231.7	118.9	219.7	109.6	210.9	100	100	96.6	107.7	88.4	109.4	176	161.6	152.1	100	102	98.3	-0.12	-0.21	0.03	-0.02	0.82	-0.09	-0.05	0.66	0.63	0.836937	0.708657	0.987714	0.990575	0.67141	0.861334	0.775354	0.758121	0.763902	15	307	15	25.5		High
O08651	Phgdh	Rattus norvegicus	D-3-phosphoglycerate dehydrogenase OS=Rattus norvegicus GN=Phgdh PE=1 SV=3	107	148.9	96	139.7	102.1	140.6	100	100	95.3	96.5	98.9	102.3	126.2	115.8	119.8	100	95.9	100.6	-0.12	-0.07	-0.06	0.01	0.34	0.05	0.07	0.27	0.25	0.837854	0.999995	0.94595	0.995886	0.959461	0.747762	0.679892	0.961604	0.95196	19	208	3	56.5		High
F1LS72	Uba2	Rattus norvegicus	Protein Uba2 OS=Rattus norvegicus GN=Uba2 PE=1 SV=3	54	77.1	45.1	77.9	40.5	78.2	100	100	96.4	127.5	106.4	124.1	64.5	59.3	56.2	100	110.8	114.9	-0.12	-0.2	0.15	0.2	-0.63	-0.08	0.05	-0.9	-1.03	0.748284	0.514565	0.455085	0.351111	0.749778	0.905505	0.82322	0.525941	0.330671	25	138	7	66.3		High
Q63803	Gnas	Rattus norvegicus	Guanine nucleotide-binding protein G(s) subunit alpha isoforms XLas OS=Rattus norvegicus GN=Gnas PE=1 SV=3	101.9	123	83.1	127.3	81	124.2	100	100	105.6	96.6	96.9	101.1	112	102.8	100.3	100	101	99	-0.12	-0.16	0.01	-0.01	0.16	-0.04	-0.03	0.03	0.02	0.841172	0.933272	0.994884	0.994192	0.993579	0.991176	0.925168	0.999257	0.999518	28	395	8	122.8		High
Q99MB4	Cbwd1	Rattus norvegicus	COBW domain-containing protein 1 OS=Rattus norvegicus GN=Cbwd1 PE=2 SV=2	118.8	121.6	104.5	116.6	97.2	123.7	100	100	97	96.1	102.9	96.6	120.2	110.4	109.7	100	96.5	99.7	-0.12	-0.13	-0.05	0	0.27	-0.01	0.05	0.19	0.14	0.692056	0.795632	0.997653	0.989983	0.840784	0.995398	0.9892	0.963171	0.971841	9	21	9	43.9		High
Q5BK63	Ndufa9	Rattus norvegicus	NADH dehydrogenase [ubiquinone] 1 alpha subcomplex subunit 9, mitochondrial OS=Rattus norvegicus GN=Ndufa9 PE=1 SV=2	81.5	37.5	67	38.5	71.1	37.7	100	100	98.9	99.7	91.7	103.7	55.3	50.8	51.8	100	99.3	97.6	-0.12	-0.1	-0.01	-0.04	-0.85	0.03	-0.03	-0.97	-0.91	0.659437	0.950156	0.997049	0.98588	0.414854	0.930843	0.867278	0.423476	0.419406	17	100	17	42.5		High
B2RQR5	Sgsm1	Mus musculus	Small G protein signaling modulator 1 OS=Mus musculus GN=Sgsm1 PE=1 SV=1	154.1	112.6	136.3	107.3	129.9	111.2	100	100	82	88.4	85.5	88.5	131.7	121	120.2	100	85.1	87	-0.12	-0.13	-0.23	-0.2	0.4	-0.01	0.03	0.51	0.47	0.628055	0.784752	0.603829	0.556802	0.844912	0.994981	0.990504	0.835157	0.84459	16	52	15	123.2		High
D4A8B3	Atp2b2	Rattus norvegicus	Calcium-transporting ATPase OS=Rattus norvegicus GN=Atp2b2 PE=1 SV=3	163.6	96.4	140.1	95	142.3	96.3	100	100	98.5	88.1	95.8	95.1	125.6	115.4	117.1	100	93.1	95.5	-0.12	-0.1	-0.1	-0.07	0.33	0.02	0.04	0.31	0.29	0.779174	0.97069	0.866833	0.974593	0.931321	0.948355	0.945311	0.947477	0.932651	39	239	20	131.4		High
P27008	Parp1	Rattus norvegicus	Poly [ADP-ribose] polymerase 1 OS=Rattus norvegicus GN=Parp1 PE=1 SV=4	45.9	48.1	38.4	48.6	42.9	48.8	100	100	60.9	61.8	58.4	65.5	47	43.2	45.8	100	61.4	61.8	-0.12	-0.04	-0.7	-0.69	-1.09	0.08	0.01	-0.51	-0.43	0.556445	0.999034	1.61749e-10	1.36577e-10	0.217696	0.682547	0.995905	0.825101	0.881405	25	68	25	112.6		High
Q6P6T6	Ctsd	Rattus norvegicus	Cathepsin D OS=Rattus norvegicus GN=Ctsd PE=1 SV=1	108	66.2	88.1	68.6	89.3	65.9	100	100	94.1	78.6	85.6	89.7	84.6	77.7	76.7	100	86	87.6	-0.12	-0.14	-0.22	-0.19	-0.24	-0.02	0.03	-0.15	-0.19	0.849084	0.956293	0.343799	0.445594	0.920722	0.993343	0.945311	0.977431	0.97037	16	202	16	44.6		High
Q5M963	Cmas	Rattus norvegicus	Cytidine monophosphate N-acetylneuraminic acid synthetase OS=Rattus norvegicus GN=Cmas PE=1 SV=1	93.8	105.2	79.2	105.2	73.9	101	100	100	99.5	100.4	102.8	106	99.3	91.3	86.4	100	100	104.4	-0.12	-0.2	0	0.06	-0.01	-0.08	0.06	-0.13	-0.27	0.790216	0.618588	0.992004	0.962359	0.994617	0.896247	0.712641	0.982388	0.95196	18	136	18	48.1		High
P25113	Pgam1	Rattus norvegicus;Mus musculus	Phosphoglycerate mutase 1 OS=Rattus norvegicus GN=Pgam1 PE=1 SV=4	180.4	246.4	161.9	232.1	153.5	231.6	100	100	98.9	101.6	92.4	102.9	210.8	193.8	188.6	100	100.2	97.5	-0.12	-0.16	0	-0.04	1.08	-0.04	-0.04	0.95	0.95	0.852369	0.926431	0.999675	0.980528	0.426117	0.985613	0.868013	0.491152	0.417184	19	286	19	28.8		High
A0A096MIX1	Gbe1	Rattus norvegicus	Protein Gbe1 (Fragment) OS=Rattus norvegicus GN=Gbe1 PE=1 SV=1	121.8	124	110.4	115.8	113	118.2	100	100	109.9	101.6	103	98.2	122.9	113.1	115.6	100	105.7	100.5	-0.12	-0.09	0.08	0.01	0.3	0.03	-0.07	0.1	0.2	0.776456	0.91677	0.877878	0.991804	0.844289	0.97392	0.803167	0.984136	0.954941	5	14	5	29.8		High
M0RCH8	Rsl1d1l1	Rattus norvegicus	Uncharacterized protein OS=Rattus norvegicus GN=Rsl1d1l1 PE=1 SV=2	38.4	42.9	32.3	43.1	29.5	43.1	100	100	61.8	60.6	62.7	70.1	40.6	37.3	35.7	100	61.2	66.3	-0.12	-0.19	-0.71	-0.59	-1.3	-0.07	0.12	-0.71	-0.89	0.655068	0.443932	9.35919e-11	3.56463e-08	0.0861019	0.943728	0.39555	0.632388	0.380448	13	54	13	52.2		High
Q6P1J1	Crmp1	Mus musculus	Crmp1 protein OS=Mus musculus GN=Crmp1 PE=1 SV=1	97.1	137.7	84.5	133.9	80.1	132.8	100	100	99.3	109.5	94	112.2	115.6	106.4	103.1	100	104.3	102.7	-0.12	-0.16	0.06	0.04	0.21	-0.04	-0.02	0.03	0.01	0.85372	0.91108	0.949286	0.978926	0.983178	0.981779	0.945311	0.999257	0.999518	37	712	3	74.2	Phospho [T623(100)]	High
B5DFC8	Eif3c	Rattus norvegicus	Eukaryotic translation initiation factor 3 subunit C OS=Rattus norvegicus GN=Eif3c PE=1 SV=1	78.9	85.2	67	85	68	86.8	100	100	91.9	92.2	98.7	88.7	82	75.5	76.8	100	92.1	93.6	-0.12	-0.09	-0.12	-0.1	-0.29	0.03	0.02	-0.29	-0.28	0.853841	0.999034	0.800591	0.896415	0.901744	0.892569	0.958093	0.956054	0.947799	36	249	36	105.4		High
F1LRM0	Scaper	Rattus norvegicus	Protein Scaper OS=Rattus norvegicus GN=Scaper PE=4 SV=3	67.6	56.2	63.3	50.8	58.2	60	100	100	90.6	79.3	99	83.4	61.6	56.7	59.1	100	84.8	90.9	-0.12	-0.06	-0.24	-0.14	-0.7	0.06	0.1	-0.58	-0.62	0.71572	0.952392	0.664262	0.92491	0.760524	0.963384	0.817396	0.758121	0.744565	12	20	11	157.2		High
O08697	Arl2	Rattus norvegicus	ADP-ribosylation factor-like protein 2 OS=Rattus norvegicus GN=Arl2 PE=1 SV=1	99.3	130	87	125.8	89.3	131.4	100	100	93.8	106.6	99.3	105.6	113.7	104.6	108.3	100	100	102.4	-0.12	-0.07	0	0.03	0.18	0.05	0.03	0.07	0.08	0.662329	0.952392	0.965126	0.962359	0.940555	0.89508	0.988441	0.996039	0.987418	7	68	7	20.8		High
A0A0G2K2D6	Tppp	Rattus norvegicus	Protein Tppp OS=Rattus norvegicus GN=Tppp PE=1 SV=1	269.1	167.6	221.8	172.3	204.7	167.8	100	100	101.6	93.5	94.3	91.2	212.4	195.5	185.3	100	97.5	92.7	-0.12	-0.2	-0.04	-0.11	1.09	-0.08	-0.07	1	1	0.670532	0.47342	0.991084	0.966559	0.100241	0.924176	0.650959	0.290595	0.186698	6	28	6	25.6	Phospho [S48(99.5)]	High
A0A0R4J2B2	Kctd12	Mus musculus	BTB/POZ domain-containing protein KCTD12 OS=Mus musculus GN=Kctd12 PE=1 SV=1	67.7	78.9	58.8	77	53.3	73.8	100	100	97.7	104.9	98.4	107.4	73.1	67.3	62.7	100	101.2	102.8	-0.12	-0.22	0.02	0.04	-0.45	-0.1	0.02	-0.59	-0.71	0.795657	0.50673	0.992004	0.978882	0.852501	0.803572	0.964197	0.816051	0.701882	16	211	14	35.9	Phospho [S187(100)]	High
Q8QZY9	Sf3b4	Rattus norvegicus;Mus musculus	Splicing factor 3B subunit 4 OS=Mus musculus GN=Sf3b4 PE=1 SV=1	48	43.6	41.4	42.9	40.9	40.7	100	100	102	80.5	90.7	81	45.8	42.1	40.8	100	90.6	85.7	-0.12	-0.17	-0.14	-0.22	-1.13	-0.05	-0.08	-1.11	-1.07	0.744335	0.673669	0.920802	0.546674	0.248503	0.977963	0.587561	0.155922	0.186606	2	10	2	44.3		High
P21775	Acaa1a	Rattus norvegicus	3-ketoacyl-CoA thiolase A, peroxisomal OS=Rattus norvegicus GN=Acaa1a PE=1 SV=2	111.1	87.4	98.7	83.4	90.5	85.6	100	100	106.7	104.7	101.7	110.6	98.5	90.7	88	100	105.7	106.1	-0.12	-0.16	0.08	0.08	-0.02	-0.04	0.01	-0.22	-0.27	0.755459	0.727163	0.812373	0.868118	0.995561	0.980618	0.989805	0.96652	0.948089	15	82	15	43.8		High
D4A4L4	Map7d2	Rattus norvegicus	Protein Map7d2 OS=Rattus norvegicus GN=Map7d2 PE=1 SV=3	135.4	133.1	112.8	135.4	112.1	127.1	100	100	82.5	80.4	89.6	83.4	134.2	123.6	119.4	100	81.5	86.4	-0.12	-0.17	-0.3	-0.21	0.42	-0.05	0.09	0.6	0.47	0.780143	0.781343	0.055888	0.324388	0.888549	0.967291	0.593127	0.781826	0.846822	24	98	24	80.3		High
A0A0G2JX67	Prepl	Rattus norvegicus	Prolyl endopeptidase-like OS=Rattus norvegicus GN=Prepl PE=1 SV=1	73	76.9	65	73.2	58.1	81.3	100	100	96.2	103.8	92.6	103.1	74.9	69	68.7	100	99.9	97.7	-0.12	-0.12	0	-0.03	-0.42	-0.01	-0.03	-0.53	-0.51	0.647144	0.777733	0.977898	0.994192	0.907771	0.992287	0.800823	0.790365	0.837198	15	38	15	85.8		High
P62320	Snrpd3	Rattus norvegicus;Mus musculus	Small nuclear ribonucleoprotein Sm D3 OS=Mus musculus GN=Snrpd3 PE=1 SV=1	47.2	89.7	40.9	87.7	59	81.3	100	100	87.1	73.4	96.6	83.4	65.1	59.9	69.2	100	80	89.8	-0.12	0.09	-0.32	-0.16	-0.62	0.21	0.17	-0.42	-0.37	0.846819	0.999034	0.560462	0.931723	0.823327	0.562324	0.650959	0.88244	0.910171	3	13	3	13.9		High
Q4V8K2	Ctnnbl1	Rattus norvegicus	Beta-catenin-like protein 1 OS=Rattus norvegicus GN=Ctnnbl1 PE=1 SV=1	45.7	44.5	38.3	45	53.3	50.4	100	100	87.3	87.4	99	86.4	45.1	41.5	51.9	100	87.3	92.5	-0.12	0.2	-0.2	-0.11	-1.15	0.32	0.08	-1.07	-0.83	0.670532	0.523231	0.429863	0.834474	0.226693	0.00559203	0.672157	0.250508	0.443263	13	46	13	64.9		High
F7EMB2	Rtraf	Rattus norvegicus	Protein RGD1304704 OS=Rattus norvegicus GN=RGD1304704 PE=1 SV=1	96.7	105.2	81.1	106.4	92.3	107.1	100	100	96.8	100.5	108.4	95.2	100.8	92.9	99.5	100	98.6	101.6	-0.12	-0.02	-0.02	0.02	0.01	0.1	0.04	-0.09	-0.03	0.778092	0.999995	0.999675	0.978882	0.999922	0.587037	0.9204	0.99211	0.999518	11	72	3	28.2		High
Q7TPB4	Cd276	Rattus norvegicus	CD276 antigen OS=Rattus norvegicus GN=Cd276 PE=2 SV=1	95.5	102.1	80.9	102.3	81.6	96.2	100	100	97.2	93.9	90.9	98.4	98.8	91	88.6	100	95.5	94.6	-0.12	-0.16	-0.07	-0.08	-0.02	-0.04	-0.01	-0.07	-0.09	0.668124	0.619945	0.999527	0.978882	0.992111	0.981865	0.927472	0.987951	0.984266	4	36	4	34.1		High
Q6ZWV3	Rpl10	Rattus norvegicus;Mus musculus	60S ribosomal protein L10 OS=Mus musculus GN=Rpl10 PE=1 SV=3	62.2	65.2	52.5	65.5	61.4	66.8	100	100	96.8	99	104.3	95.4	63.7	58.6	64	100	97.9	99.7	-0.12	0.01	-0.03	0	-0.65	0.13	0.03	-0.74	-0.64	0.776783	0.999034	0.990377	0.998521	0.715091	0.396505	0.970221	0.694615	0.787249	11	137	11	24.6		High
Q5RKI1	Eif4a2	Rattus norvegicus;Mus musculus	Eukaryotic initiation factor 4A-II OS=Rattus norvegicus GN=Eif4a2 PE=1 SV=1	107.9	118.7	93.5	116.2	94.8	124	100	100	95.4	115	103.7	98.6	113.2	104.3	108.4	100	104.8	101.1	-0.12	-0.06	0.07	0.02	0.18	0.06	-0.05	-0.01	0.1	0.782904	0.999034	0.860953	0.984348	0.968225	0.863966	0.607524	0.999973	0.978912	28	379	11	46.4		High
Q68FT9	Scly	Rattus norvegicus	Selenocysteine lyase OS=Rattus norvegicus GN=Scly PE=1 SV=1	102.4	117.5	86.8	117.7	76.7	109.6	100	100	95.5	101.4	111.1	94.8	109.7	101.1	91.7	100	98.4	102.6	-0.12	-0.26	-0.02	0.04	0.13	-0.14	0.06	0.04	-0.16	0.776906	0.352512	0.986271	0.978882	0.910413	0.87405	0.975707	0.994419	0.977112	5	16	5	47.2		High
B0BMV4	Yif1a	Rattus norvegicus	Protein Yif1a OS=Rattus norvegicus GN=Yif1a PE=1 SV=1	109.8	53.8	83.5	60	89.1	50.3	100	100	89.7	83.5	79.6	90.8	76.8	70.8	66.9	100	86.6	85	-0.12	-0.2	-0.21	-0.23	-0.38	-0.08	-0.03	-0.29	-0.35	0.89346	0.852821	0.940018	0.921616	0.964938	0.949	0.975707	0.947477	0.932494	2	7	2	32		High
A0A0X1KG62	Nelfb	Mus musculus	Negative elongation factor B OS=Mus musculus GN=Nelfb PE=1 SV=1	55.8	59.6	46.3	60.9	56	59.2	100	100	84.5	96.2	95	108.3	57.6	53.1	57.6	100	90.1	101.5	-0.12	0	-0.15	0.02	-0.79	0.12	0.17	-0.76	-0.82	0.903696	0.999034	0.97843	0.994192	0.784243	0.955098	0.90305	0.616042	0.564421	3	4	3	70.3		High
Q9R059	Fhl3	Mus musculus	Four and a half LIM domains protein 3 OS=Mus musculus GN=Fhl3 PE=1 SV=2	92.8	123.2	82.2	118.1	82.9	121.2	100	100	105.9	109.3	104.4	103.1	106.9	98.5	100.2	100	107.6	103.8	-0.12	-0.09	0.11	0.05	0.1	0.02	-0.05	-0.13	-0.05	0.879658	0.943292	0.890926	0.978882	0.939096	0.994981	0.902518	0.976933	0.997393	3	10	3	31.8		High
B2RYJ7	Actr1b	Rattus norvegicus;Mus musculus	ARP1 actin-related protein 1 homolog B (Yeast) OS=Rattus norvegicus GN=Actr1b PE=1 SV=1	108.8	129.5	93.1	128.6	93	123.8	100	100	92.4	91.7	93.8	95.6	118.7	109.4	107.3	100	92	94.7	-0.12	-0.15	-0.12	-0.08	0.25	-0.03	0.04	0.25	0.18	0.743304	0.789892	0.857654	0.962359	0.9466	0.991176	0.931729	0.958792	0.959779	18	192	8	42.3		High
P56819	Bace1	Rattus norvegicus	Beta-secretase 1 OS=Rattus norvegicus GN=Bace1 PE=2 SV=1	76.3	72.3	63.2	74.2	76.7	76.5	100	100	109.4	111.9	101.7	124.5	74.3	68.5	76.6	100	110.6	112.6	-0.12	0.04	0.15	0.17	-0.43	0.16	0.02	-0.69	-0.56	0.759127	0.999995	0.512102	0.55263	0.933481	0.733706	0.999287	0.645919	0.798801	9	22	9	55.8		High
F1LVX2	Ehbp1	Rattus norvegicus	Protein Ehbp1 OS=Rattus norvegicus GN=Ehbp1 PE=1 SV=3	93.1	97.9	76.3	101.5	77.4	101.1	100	100	93.3	89.5	95.5	91.7	95.5	88	88.4	100	91.3	93.6	-0.12	-0.11	-0.13	-0.1	-0.07	0.01	0.04	-0.05	-0.08	0.673135	0.816654	0.939833	0.977581	0.995829	0.984197	0.981392	0.992486	0.990436	15	33	15	136.1		High
P23565	Ina	Rattus norvegicus	Alpha-internexin OS=Rattus norvegicus GN=Ina PE=1 SV=2	94.9	85.7	83.2	83	79.4	80.7	100	100	105	84.2	90.5	92.3	90.2	83.1	80	100	94	91.4	-0.12	-0.17	-0.09	-0.13	-0.15	-0.05	-0.04	-0.18	-0.19	0.862141	0.878464	0.890926	0.765679	0.950219	0.966731	0.864716	0.972794	0.97037	55	1545	8	56.1	Phospho [S445(99.4); S461(100); S474(100)]	High
M0RDX2	Aplp2	Rattus norvegicus	Amyloid-like protein 2 OS=Rattus norvegicus GN=Aplp2 PE=1 SV=2	86.1	71.9	71.7	73.4	72.9	78.2	100	100	86.6	95.5	90	97.2	78.7	72.5	75.5	100	90.9	93.5	-0.12	-0.06	-0.14	-0.1	-0.35	0.06	0.04	-0.33	-0.31	0.628662	0.963606	0.846223	0.951947	0.931321	0.870796	0.971402	0.925239	0.944145	15	51	14	81.9	Phospho [T685(100)]	High
P07323	Eno2	Rattus norvegicus	Gamma-enolase OS=Rattus norvegicus GN=Eno2 PE=1 SV=2	240.2	206	210.9	199.4	200.5	200.4	100	100	100.5	97.7	95.3	95.5	222.4	205.1	200.5	100	99	95.4	-0.12	-0.15	-0.01	-0.07	1.15	-0.03	-0.05	1.05	1.07	0.864035	0.950172	0.999675	0.949787	0.35497	0.994985	0.604359	0.402963	0.294439	21	400	18	47.1		High
E9QAC6	Pick1	Mus musculus	Galectin OS=Mus musculus GN=Pick1 PE=1 SV=1	106.8	119.4	92.2	117.6	96.8	119.6	100	100	114.4	124.2	99.4	128	112.9	104.1	107.6	100	119.2	112.8	-0.12	-0.07	0.25	0.17	0.18	0.05	-0.08	-0.2	-0.07	0.681473	0.950172	0.169722	0.427611	0.939096	0.930807	0.527537	0.965659	0.992846	8	29	7	58.9		High
B2RYN3	Eef1e1	Rattus norvegicus	Eukaryotic translation elongation factor 1 epsilon 1 OS=Rattus norvegicus GN=Eef1e1 PE=1 SV=1	94.1	86	81.6	84.4	80.6	85.6	100	100	99	104.3	101	101.6	90	83	83	100	101.6	101.3	-0.12	-0.12	0.02	0.02	-0.15	0	0	-0.29	-0.29	0.787173	0.952392	0.977898	0.991804	0.968225	0.980478	0.966831	0.953405	0.948015	11	104	11	19.8		High
A0A0G2K7B6	Dysf	Rattus norvegicus	Protein Dysf OS=Rattus norvegicus GN=Dysf PE=1 SV=1	146.2	135.6	126	133.8	125.7	130.4	100	100	99.6	90.2	96.6	92.3	140.8	129.9	128.1	100	94.8	94.4	-0.12	-0.14	-0.08	-0.08	0.49	-0.02	0	0.45	0.44	0.865429	0.967707	0.919379	0.928982	0.907508	0.994981	0.990504	0.884701	0.891999	64	302	62	242.3		High
P05708	Hk1	Rattus norvegicus	Hexokinase-1 OS=Rattus norvegicus GN=Hk1 PE=1 SV=4	174.1	134.5	151.2	131.8	152.6	125	100	100	108.7	99.5	102.6	106.5	153	141.1	138.1	100	104	104.5	-0.12	-0.15	0.06	0.06	0.61	-0.03	0.01	0.44	0.4	0.866283	0.950454	0.954904	0.963463	0.843021	0.994985	0.991121	0.893672	0.905231	58	720	13	102.3		High
P13221	Got1	Rattus norvegicus	Aspartate aminotransferase, cytoplasmic OS=Rattus norvegicus GN=Got1 PE=1 SV=3	146.2	133.8	128.9	129.1	114.7	128.8	100	100	95.1	105	91.2	105.1	139.9	129	121.5	100	99.9	97.9	-0.12	-0.2	0	-0.03	0.48	-0.09	-0.03	0.37	0.31	0.866573	0.743008	0.999675	0.983214	0.90813	0.866894	0.9204	0.926678	0.943629	26	251	26	46.4		High
F1M8D3	Cmip	Rattus norvegicus	Protein Cmip OS=Rattus norvegicus GN=Cmip PE=4 SV=2	90.8	83.8	77.2	83.8	87.5	83.1	100	100	104.1	94.8	104.8	95.6	87.2	80.4	85.3	100	99.3	100.1	-0.12	-0.03	-0.01	0	-0.2	0.08	0.01	-0.3	-0.23	0.666937	0.991085	0.97447	0.983214	0.962279	0.839773	0.989305	0.924446	0.95196	9	30	9	86.2		High
Q8R554	Otud7a	Mus musculus	OTU domain-containing protein 7A OS=Mus musculus GN=Otud7a PE=1 SV=1	89.4	106.7	70.3	115.4	65.8	108	100	100	95.4	86.5	98.9	87.4	97.7	90.1	84.3	100	90.8	93	-0.12	-0.21	-0.14	-0.1	-0.03	-0.1	0.03	-0.01	-0.14	0.866881	0.706579	0.967413	0.980528	0.970183	0.925459	0.999287	0.999264	0.984266	5	8	2	100.7		High
Q8K1Q0	Nmt1	Rattus norvegicus	Glycylpeptide N-tetradecanoyltransferase 1 OS=Rattus norvegicus GN=Nmt1 PE=1 SV=1	73.3	102.4	60.8	105	61.1	101.1	100	100	87.9	95.5	93.7	91.5	86.6	79.9	78.6	100	91.6	92.6	-0.12	-0.14	-0.13	-0.11	-0.21	-0.02	0.02	-0.2	-0.24	0.791376	0.883885	0.75929	0.859263	0.960941	0.994985	0.991121	0.972794	0.964342	21	111	17	56.8	Phospho [S47(100)]	High
D4A3K7	Frmpd4	Rattus norvegicus	Protein Frmpd4 OS=Rattus norvegicus GN=Frmpd4 PE=4 SV=1	94	124.9	82.8	120.6	96.6	121.4	100	100	107.4	76.3	106	77.8	108.3	99.9	108.3	100	90.5	90.8	-0.12	0	-0.14	-0.14	0.12	0.12	0.01	0.14	0.25	0.869515	0.999034	0.954377	0.977442	0.926326	0.896247	0.989805	0.973979	0.943018	7	15	6	187		High
A0A0G2K4X8	Skp1	Rattus norvegicus	S-phase kinase-associated protein 1 OS=Rattus norvegicus GN=Skp1 PE=1 SV=1	133.3	143.8	115.1	141.8	112.4	142.4	100	100	91	102.3	99.2	102.8	138.4	127.7	126.5	100	96.5	101	-0.12	-0.13	-0.05	0.01	0.47	-0.01	0.07	0.4	0.33	0.795938	0.930049	0.977898	0.983214	0.873099	0.994985	0.742221	0.899249	0.931976	11	93	11	18.9		High
Q6MGB4	Slc39a7	Rattus norvegicus	H2-K region expressed gene 4, rat orthologue OS=Rattus norvegicus GN=Slc39a7 PE=1 SV=1	88.7	100.2	75.8	99.9	73.9	103	100	100	110.4	102.5	99.4	108.4	94.3	87	87.2	100	106.4	103.8	-0.12	-0.11	0.09	0.05	-0.09	0	-0.03	-0.29	-0.25	0.572349	0.84947	0.725249	0.945049	0.996158	0.979942	0.774312	0.934116	0.954175	5	22	5	49.5		High
B2RYJ4	Aasdhppt	Rattus norvegicus	L-aminoadipate-semialdehyde dehydrogenase-phosphopantetheinyl transferase OS=Rattus norvegicus GN=Aasdhppt PE=2 SV=1	88.7	102.8	75.1	103.5	66.9	113.4	100	100	97.1	94.3	102.5	99.8	95.5	88.2	87.1	100	95.7	101.1	-0.12	-0.13	-0.06	0.02	-0.07	-0.02	0.08	-0.12	-0.22	0.682673	0.841317	0.999675	0.978882	0.980491	0.994985	0.909424	0.983558	0.96777	8	20	8	35.8		High
A2AGT5	Ckap5	Mus musculus	Cytoskeleton-associated protein 5 OS=Mus musculus GN=Ckap5 PE=1 SV=1	97.3	102.4	85.4	99.3	86.4	100.2	100	100	95	95.8	92.1	97.6	99.8	92.1	93.1	100	95.4	94.8	-0.12	-0.1	-0.07	-0.08	0	0.01	-0.01	-0.05	-0.03	0.870236	0.999034	0.936192	0.940813	0.980491	0.924313	0.98379	0.997255	0.999518	71	360	13	225.5		High
A0A0G2JWC7	Fermt2	Rattus norvegicus	Protein Fermt2 OS=Rattus norvegicus GN=Fermt2 PE=1 SV=1	126.1	151.6	109.9	148.3	116.7	148.6	100	100	96.3	106.1	94.5	105.6	138.3	127.6	131.7	100	101.1	99.9	-0.12	-0.07	0.02	0	0.47	0.04	-0.02	0.34	0.4	0.871109	0.999995	0.988921	0.998613	0.905504	0.778279	0.932879	0.94088	0.90793	29	167	22	79.6		High
Q91VR7	Map1lc3a	Rattus norvegicus;Mus musculus	Microtubule-associated proteins 1A/1B light chain 3A OS=Mus musculus GN=Map1lc3a PE=1 SV=1	121.2	135.5	109.7	127.6	102	123.3	100	100	96.7	97.7	84.8	97.4	128.2	118.3	112.1	100	97.2	90.9	-0.12	-0.19	-0.04	-0.14	0.36	-0.08	-0.1	0.28	0.3	0.791288	0.623055	0.990792	0.782909	0.907508	0.90223	0.18489	0.949582	0.931976	5	63	3	14.3		High
P62754	Rps6	Rattus norvegicus;Mus musculus	40S ribosomal protein S6 OS=Mus musculus GN=Rps6 PE=1 SV=1	58.5	58.6	50.5	57.8	60.1	59.6	100	100	89.8	88.7	101	82.6	58.6	54.1	59.8	100	89.2	91.3	-0.12	0.03	-0.16	-0.13	-0.77	0.15	0.03	-0.72	-0.61	0.854732	0.869411	0.606481	0.758316	0.502753	0.0729742	0.925168	0.707808	0.79454	18	168	18	28.7		High
Q8CHM7	Hacl1	Rattus norvegicus	2-hydroxyacyl-CoA lyase 1 OS=Rattus norvegicus GN=Hacl1 PE=1 SV=1	106.4	75.1	101.9	66.8	109	78.3	100	100	106.7	95.5	103.7	95.8	89.4	82.5	92.4	100	100.9	99.7	-0.12	0.05	0.01	0	-0.16	0.16	-0.02	-0.29	-0.11	0.60211	0.999995	0.941761	0.983214	0.980491	0.450976	0.927181	0.935308	0.983074	9	27	9	63.6		High
Q9R0P9	Uchl1	Rattus norvegicus;Mus musculus	Ubiquitin carboxyl-terminal hydrolase isozyme L1 OS=Mus musculus GN=Uchl1 PE=1 SV=1	128.1	187.9	120	171	109.8	173.8	100	100	109.3	118.1	92.4	119.9	155.2	143.3	138.1	100	113.6	105.2	-0.12	-0.17	0.18	0.07	0.63	-0.05	-0.11	0.33	0.39	0.871278	0.899233	0.520188	0.947873	0.830516	0.972246	0.209887	0.941892	0.908227	22	657	20	24.8		High
B1WBN4	Rexo4	Rattus norvegicus	Protein Rexo4 OS=Rattus norvegicus GN=Rexo4 PE=1 SV=1	53.7	58.1	53.3	49.9	51.1	53.5	100	100	48.7	40.6	62.6	45.4	55.9	51.6	52.3	100	44.5	53.3	-0.12	-0.1	-1.17	-0.91	-0.84	0.02	0.26	0.21	-0.03	0.860338	0.944157	1.85497e-08	8.6994e-06	0.601689	0.996471	0.52822	0.965659	0.999518	2	6	2	45.4		High
P46462	Vcp	Rattus norvegicus	Transitional endoplasmic reticulum ATPase OS=Rattus norvegicus GN=Vcp PE=1 SV=3	87	100.6	74.9	99.6	71.8	97.7	100	100	95.2	107.3	95.7	106.6	93.5	86.4	83.7	100	101	101	-0.12	-0.16	0.01	0.01	-0.1	-0.04	0	-0.23	-0.27	0.87217	0.932597	0.994884	0.994192	0.964031	0.981865	0.99432	0.96652	0.950384	60	793	59	89.3		High
Q6P502	Cct3	Rattus norvegicus	T-complex protein 1 subunit gamma OS=Rattus norvegicus GN=Cct3 PE=1 SV=1	95	121.1	81	121.1	82	120.2	100	100	100.7	118.1	103.5	114.4	107.3	99	99.3	100	109	108.9	-0.12	-0.11	0.12	0.12	0.1	0	0	-0.14	-0.13	0.87217	0.999034	0.788713	0.792568	0.999604	0.95754	0.991121	0.981709	0.980036	44	525	44	60.6		High
P36972	Aprt	Rattus norvegicus	Adenine phosphoribosyltransferase OS=Rattus norvegicus GN=Aprt PE=1 SV=1	98.7	174.1	89.3	164.2	80.5	175.6	100	100	105.6	143.5	96.6	145.5	131.1	121	118.9	100	123.1	118.6	-0.11	-0.14	0.3	0.25	0.39	-0.03	-0.05	-0.02	0	0.826601	0.911705	0.0200013	0.15365	0.910774	0.996089	0.604392	0.999257	0.999518	11	107	11	19.5		High
P05982	Nqo1	Rattus norvegicus	NAD(P)H dehydrogenase [quinone] 1 OS=Rattus norvegicus GN=Nqo1 PE=1 SV=4	496.6	503.2	426.2	500.1	347	503.8	100	100	95.4	93	96	89.8	499.9	461.7	418.1	100	94.2	92.8	-0.11	-0.26	-0.09	-0.11	2.32	-0.14	-0.02	2.29	2.17	0.873514	0.438227	0.922775	0.853038	0.00233172	0.421935	0.887483	0.00175432	0.00145016	15	207	7	30.9		High
D4ABP3	Cdr2l	Rattus norvegicus	Protein Cdr2l OS=Rattus norvegicus GN=Cdr2l PE=4 SV=2	113.1	95.4	98	93.9	86	100.2	100	100	88.2	106.9	92	101.8	103.8	95.9	92.9	100	97.1	96.8	-0.11	-0.16	-0.04	-0.05	0.05	-0.05	0	-0.02	-0.06	0.882863	0.785154	0.999675	0.9979	0.95058	0.977489	0.982839	0.999257	0.996522	6	14	6	53.2		High
E9QKR0	Gnb2	Mus musculus	Guanine nucleotide-binding protein G(I)/G(S)/G(T) subunit beta-2 OS=Mus musculus GN=Gnb2 PE=1 SV=1	134.1	125.8	115.1	125.1	127.3	119.9	100	100	94.8	89.4	92.1	95.4	129.8	120	123.6	100	92.1	93.7	-0.11	-0.07	-0.12	-0.09	0.38	0.04	0.03	0.38	0.4	0.875574	0.999995	0.802194	0.89948	0.946709	0.796213	0.951473	0.919088	0.90793	12	198	4	41.4		High
Q920L7	Elovl5	Rattus norvegicus	Elongation of very long chain fatty acids protein 5 OS=Rattus norvegicus GN=Elovl5 PE=1 SV=1	77	58.4	70.3	54.7	77.1	49.2	100	100	110.3	98.1	105.2	129.1	67.1	62	61.6	100	104	116.5	-0.11	-0.12	0.06	0.22	-0.58	-0.01	0.16	-0.75	-0.92	0.707444	0.860061	0.848683	0.210992	0.797299	0.999729	0.154472	0.496104	0.290948	3	11	3	35.2		High
A0A0G2K386	#N/A	Rattus norvegicus	Protein Parn OS=Rattus norvegicus GN=Parn PE=1 SV=1	48.5	36	47.1	31.7	44.9	36.6	100	100	84.7	70.9	98.6	81.8	41.8	38.7	40.5	100	77.5	89.8	-0.11	-0.05	-0.37	-0.16	-1.26	0.07	0.21	-1	-1.15	0.883013	0.96937	0.502698	0.960364	0.216315	0.981865	0.596559	0.342327	0.150583	3	7	3	73.3		High
D4A3E1	Hnrnpll	Rattus norvegicus	Protein Hnrnpll OS=Rattus norvegicus GN=Hnrnpll PE=1 SV=1	55.3	60.2	48.3	59	52.6	59.9	100	100	89.8	87.7	95.8	86.8	57.7	53.4	56.1	100	88.7	91.2	-0.11	-0.04	-0.17	-0.13	-0.79	0.07	0.04	-0.73	-0.7	0.670532	0.999098	0.494332	0.758784	0.511553	0.69344	0.928008	0.665052	0.692332	18	98	18	64.3		High
Q5PPH0	Enoph1	Rattus norvegicus	Enolase-phosphatase E1 OS=Rattus norvegicus GN=Enoph1 PE=2 SV=1	155.7	186.6	132.9	186.9	116.4	190.4	100	100	99.9	120.8	94.7	109.9	170.4	157.6	148.9	100	109.9	102.1	-0.11	-0.19	0.14	0.03	0.77	-0.08	-0.11	0.52	0.54	0.628662	0.488733	0.518553	0.975949	0.463995	0.896247	0.197564	0.825034	0.771239	7	51	7	28.9		High
Q6PHN9	Rab35	Rattus norvegicus;Mus musculus	Ras-related protein Rab-35 OS=Mus musculus GN=Rab35 PE=1 SV=1	113.4	111.2	98.5	109.5	100.4	107.8	100	100	99.2	100.3	95	104.3	112.3	103.9	104.1	100	99.8	99.6	-0.11	-0.11	0	-0.01	0.17	0	0	0.06	0.06	0.776783	0.928863	0.992004	0.994225	0.964777	0.980894	0.977327	0.993109	0.98785	10	161	7	23		High
Q5RJN0	Ndufs7	Rattus norvegicus	NADH dehydrogenase (Ubiquinone) Fe-S protein 7 OS=Rattus norvegicus GN=Ndufs7 PE=1 SV=1	90.5	48.7	74.7	50.4	84.6	48.6	100	100	109.6	103	104.1	110.2	66.4	61.4	64.1	100	106.2	107.1	-0.11	-0.05	0.09	0.1	-0.59	0.06	0.01	-0.79	-0.74	0.603896	0.99748	0.78276	0.815406	0.723921	0.826963	0.999287	0.584924	0.630255	7	53	2	23.9		High
A0A0H2UHG0	Yars	Rattus norvegicus	Tyrosine--tRNA ligase OS=Rattus norvegicus GN=Yars PE=1 SV=1	102	141.4	86.3	142.9	78.8	140.4	100	100	95.9	106.9	97.9	101	120.1	111.1	105.2	100	101.3	99.4	-0.11	-0.19	0.02	-0.01	0.26	-0.08	-0.03	0.13	0.08	0.883013	0.806398	0.992004	0.99569	0.969444	0.896247	0.928008	0.981839	0.98971	44	426	44	63		High
D3ZWP8	Lrrc58	Rattus norvegicus	Protein Lrrc58 OS=Rattus norvegicus GN=Lrrc58 PE=4 SV=3	92.6	98.8	80.6	97.1	84.9	98.8	100	100	98.8	97.1	99	101.4	95.6	88.5	91.6	100	98	100.2	-0.11	-0.06	-0.03	0	-0.06	0.05	0.03	-0.15	-0.13	0.824779	0.952392	0.990377	0.991015	0.984412	0.956359	0.998578	0.97555	0.981752	4	13	4	40.1		High
A3E0T0	Epb41l3	Rattus norvegicus	Erythrocyte protein band 4.1-like 3 OS=Rattus norvegicus GN=Epb41l3 PE=1 SV=1	159.1	156.3	137.6	154.6	148.4	133.5	100	100	93.8	84.3	88.7	91.9	157.7	145.9	140.7	100	88.9	90.3	-0.11	-0.16	-0.17	-0.15	0.66	-0.05	0.02	0.71	0.64	0.628055	0.631159	0.790093	0.821976	0.584847	0.965707	0.999895	0.641129	0.681509	68	876	4	96.9	Phospho [S66(100); S91(100); S423(100); S446(100); T490(100); S673(99.5); S745(100)]	High
F1M7Q5	Ampd3	Rattus norvegicus	AMP deaminase 3 OS=Rattus norvegicus GN=Ampd3 PE=1 SV=2	265.1	196.9	212.8	210	207.2	212.1	100	100	95.7	84.7	91.6	85.5	228.5	211.4	209.6	100	90.1	88.5	-0.11	-0.12	-0.15	-0.18	1.19	-0.01	-0.03	1.23	1.24	0.825647	0.950172	0.716961	0.588951	0.226564	0.988967	0.894919	0.220978	0.14206	23	100	22	92.2		High
Q52KJ9	Tmx1	Rattus norvegicus	Protein Tmx1 OS=Rattus norvegicus GN=Tmx1 PE=1 SV=1	72.9	72	62.6	71.7	65	70.9	100	100	107.1	96.3	104.3	102.6	72.4	67	67.9	100	101.5	103.4	-0.11	-0.09	0.02	0.05	-0.47	0.02	0.03	-0.6	-0.61	0.807912	0.988624	0.980767	0.978882	0.835405	0.94805	0.965471	0.805922	0.795701	17	164	17	31.4	Phospho [S223(100); S245(100)]	High
D3ZC55	Hspa12a	Rattus norvegicus	Heat shock 70kDa protein 12A (Predicted), isoform CRA_a OS=Rattus norvegicus GN=Hspa12a PE=1 SV=1	199.8	183.4	171.3	183.1	162.3	180.7	100	100	99.6	94.6	95.3	96	191.4	177.1	171.2	100	97.1	95.7	-0.11	-0.16	-0.04	-0.06	0.94	-0.05	-0.02	0.87	0.84	0.883013	0.92638	0.977898	0.96242	0.55812	0.977963	0.925829	0.577612	0.546788	34	254	34	74.8		High
B2RZ74	Snrnp70	Rattus norvegicus	Protein Snrnp70 OS=Rattus norvegicus GN=Snrnp70 PE=1 SV=1	47.6	51.3	41.3	50.6	48.6	53.7	100	100	89.3	81.6	95.9	83.4	49.5	45.8	51.1	100	85.4	89.5	-0.11	0.05	-0.23	-0.16	-1.02	0.16	0.07	-0.9	-0.81	0.661415	0.970162	0.201187	0.572769	0.256647	0.160389	0.684077	0.493339	0.576511	17	95	17	52.1		High
P46101	Dpp6	Rattus norvegicus	Dipeptidyl aminopeptidase-like protein 6 OS=Rattus norvegicus GN=Dpp6 PE=1 SV=1	95.5	77.2	83.4	75.6	84.1	72.7	100	100	96.7	80	91.8	83.5	85.8	79.4	78.2	100	87.9	87.6	-0.11	-0.13	-0.19	-0.19	-0.22	-0.02	-0.01	-0.15	-0.16	0.762625	0.838989	0.52512	0.486416	0.952002	0.996241	0.96137	0.977431	0.978591	20	86	18	97.2		High
B2RZ89	Slc25a33	Rattus norvegicus	LOC691431 protein OS=Rattus norvegicus GN=Slc25a33 PE=2 SV=1	101.6	70.3	95.1	64.3	100.8	67.3	100	100	106.4	114.6	98.1	113	84.5	78.2	82.4	100	110.4	105.3	-0.11	-0.04	0.14	0.07	-0.24	0.07	-0.07	-0.5	-0.35	0.787165	0.973978	0.587197	0.927859	0.988793	0.924176	0.753531	0.831703	0.926474	3	12	2	35.2		High
I6L9G6	Tardbp	Rattus norvegicus	Protein Tardbp OS=Rattus norvegicus GN=Tardbp PE=1 SV=1	54.8	49.1	47.2	48.8	51.7	50	100	100	86.9	77.5	88.5	80	51.9	48	50.9	100	82	84.2	-0.11	-0.03	-0.29	-0.25	-0.95	0.08	0.04	-0.77	-0.73	0.804282	0.999995	0.105753	0.15365	0.389516	0.707743	0.925026	0.663423	0.691254	11	85	2	32.1		High
A0A0G2K7W5	Ahsa2	Rattus norvegicus	Protein Ahsa2 OS=Rattus norvegicus GN=Ahsa2 PE=1 SV=1	69	49.7	66.7	44	60.7	53.4	100	100	101.1	95.5	97.1	100.4	58.5	54.2	57	100	98.3	98.8	-0.11	-0.04	-0.02	-0.02	-0.77	0.07	0.01	-0.86	-0.79	0.860338	0.979055	0.986271	0.994192	0.626576	0.94076	0.982407	0.449409	0.501307	5	11	5	37.4		High
A0A087WS96	Sh3bgrl2	Mus musculus	SH3 domain-binding glutamic acid-rich-like protein OS=Mus musculus GN=Sh3bgrl2 PE=1 SV=1	236.8	124.5	204.1	123.8	216.1	118.6	100	100	83.3	100.7	96.6	84.6	171.7	158.9	160.1	100	91.6	90.4	-0.11	-0.1	-0.13	-0.15	0.78	0.01	-0.02	0.79	0.82	0.827804	0.909879	0.978074	0.977645	0.3216	0.984197	0.961642	0.548143	0.413111	2	9	2	13.5		High
Q812E4	Sytl5	Rattus norvegicus	Synaptotagmin-like protein 5 OS=Rattus norvegicus GN=Sytl5 PE=2 SV=1	211.9	134.9	186.8	131.2	214.8	132	100	100	79.2	78	79.7	84	169.1	156.5	168.4	100	78.6	81.8	-0.11	-0.01	-0.35	-0.29	0.76	0.11	0.06	0.99	1.04	0.846819	0.999034	0.671544	0.752831	0.382205	0.885926	0.991121	0.331412	0.158728	8	13	8	83.6		High
P11499	Hsp90ab1	Rattus norvegicus;Mus musculus	Heat shock protein HSP 90-beta OS=Mus musculus GN=Hsp90ab1 PE=1 SV=3	89.5	126	80.6	120	77	121.1	100	100	103.2	126.1	101	118.9	106.2	98.3	96.6	100	114.1	109.5	-0.11	-0.14	0.19	0.13	0.09	-0.03	-0.06	-0.21	-0.18	0.883013	0.968147	0.490668	0.754825	0.99745	0.996241	0.713284	0.968275	0.974755	75	1619	46	83.2		High
Q4V7B9	Cdr2	Rattus norvegicus	Cerebellar degeneration-related 2 OS=Rattus norvegicus GN=Cdr2 PE=2 SV=1	107.3	95	95.2	91.8	96.7	118.3	100	100	91.1	82.8	91.1	90.9	101	93.5	107	100	86.8	91	-0.11	0.08	-0.2	-0.14	0.01	0.19	0.07	0.11	0.23	0.883013	0.999995	0.938921	0.977645	0.964265	0.887364	0.989805	0.985664	0.948089	3	3	3	52		High
Q6AY94	Timmdc1	Rattus norvegicus	Complex I assembly factor TIMMDC1, mitochondrial OS=Rattus norvegicus GN=Timmdc1 PE=2 SV=1	89	40.5	75.9	40.7	73.4	39.6	100	100	101.4	72	97	83.5	60	55.6	53.9	100	85.5	90	-0.11	-0.15	-0.23	-0.15	-0.74	-0.04	0.07	-0.62	-0.74	0.870042	0.811188	0.857654	0.96242	0.684174	0.977963	0.964197	0.750335	0.612562	3	6	3	32		High
A0A0G2JZZ4	Selenom	Rattus norvegicus	Uncharacterized protein OS=Rattus norvegicus GN=Selenom PE=1 SV=1	179.7	135.1	151.9	137	148.4	144.5	100	100	98.4	98.4	103.9	109	155.8	144.2	146.5	100	98.4	106.4	-0.11	-0.09	-0.02	0.09	0.64	0.02	0.11	0.55	0.46	0.653458	0.874016	0.980767	0.856786	0.470129	0.97515	0.781151	0.755847	0.799736	3	11	3	16.2		High
P68134	Acta1	Rattus norvegicus;Mus musculus	Actin, alpha skeletal muscle OS=Mus musculus GN=Acta1 PE=1 SV=1	135.8	81.8	124	76.8	115.3	82.7	100	100	421.1	166.3	118	199.9	105.4	97.6	97.7	100	264.7	153.5	-0.11	-0.11	1.4	0.62	0.08	0	-0.79	-1.44	-0.65	0.723475	0.901098	1.25117e-15	3.52769e-05	0.945819	0.994985	2.15114e-15	0.0558839	0.631665	29	1431	2	42		High
A1L1L2	Tmem214	Rattus norvegicus	Transmembrane protein 214 OS=Rattus norvegicus GN=Tmem214 PE=2 SV=1	45.9	45.3	40.8	43.7	36.6	49.7	100	100	89.8	71.7	81.5	73	45.6	42.2	42.7	100	80.3	77.1	-0.11	-0.1	-0.32	-0.37	-1.13	0.02	-0.06	-0.93	-0.85	0.723475	0.911362	0.258652	0.0504267	0.206165	0.991176	0.725077	0.33253	0.377119	11	29	11	76.5		High
G3V679	Tfrc	Rattus norvegicus	Transferrin receptor protein 1 OS=Rattus norvegicus GN=Tfrc PE=1 SV=1	86.6	98	72.6	100.3	75.1	93.5	100	100	95.7	98.6	90.9	103.3	92.1	85.3	83.8	100	97.1	96.9	-0.11	-0.14	-0.04	-0.05	-0.12	-0.03	0	-0.19	-0.21	0.883013	0.968147	0.974784	0.978882	0.960065	0.996471	0.991121	0.972794	0.966102	37	363	37	85.8		High
D4A7N1	Chchd6	Rattus norvegicus	MICOS complex subunit Mic25 OS=Rattus norvegicus GN=Chchd6 PE=1 SV=1	113.3	75.5	96.9	75.7	101.6	70.9	100	100	101.3	80.1	97.3	89.2	92.5	85.7	84.9	100	90.1	93.2	-0.11	-0.12	-0.15	-0.1	-0.11	-0.01	0.05	-0.07	-0.13	0.769277	0.875126	0.700893	0.91777	0.976469	0.994985	0.898349	0.993611	0.983055	11	59	11	29.2		High
B0BMZ1	Fam241b	Rattus norvegicus	Protein RGD1305587 OS=Rattus norvegicus GN=RGD1305587 PE=1 SV=1	124.6	60.7	140.7	46.1	118.4	84.4	100	100	88.1	67.8	83.7	80.9	87	80.6	100	100	77.3	82.3	-0.11	0.2	-0.37	-0.28	-0.2	0.31	0.09	0.06	0.28	0.911013	0.983672	0.764098	0.873467	0.998495	0.585032	0.982407	0.990303	0.943018	3	15	3	13.2		High
A0A0R4J0K1	Selenof	Mus musculus	Protein Selenof OS=Mus musculus GN=Selenof PE=1 SV=1	86.7	102.1	77.2	98.5	80.1	104.3	100	100	96.9	100.6	99.4	104.5	94.1	87.2	91.4	100	98.7	101.9	-0.11	-0.04	-0.02	0.03	-0.09	0.07	0.05	-0.18	-0.16	0.593203	0.996013	0.994884	0.978882	0.994237	0.820285	0.928008	0.96652	0.978591	3	26	3	17.7		High
Q9ER24	Atxn10	Rattus norvegicus	Ataxin-10 OS=Rattus norvegicus GN=Atxn10 PE=1 SV=1	84.9	140.8	74.9	137	72	133.6	100	100	108.2	122.9	105.3	120.7	109.4	101.3	98.1	100	115.3	112.7	-0.11	-0.16	0.21	0.17	0.13	-0.05	-0.03	-0.19	-0.2	0.883013	0.935158	0.414964	0.546674	0.99745	0.977963	0.906816	0.972794	0.968084	25	212	25	53.7		High
P62242	Rps8	Rattus norvegicus;Mus musculus	40S ribosomal protein S8 OS=Mus musculus GN=Rps8 PE=1 SV=2	58.5	59	52.2	56.7	63.6	62.3	100	100	89.7	97.1	103	92.2	58.7	54.4	62.9	100	93.3	97.4	-0.11	0.1	-0.1	-0.04	-0.77	0.21	0.06	-0.78	-0.63	0.867803	0.55373	0.860953	0.978926	0.51444	0.00788329	0.73532	0.657633	0.77957	12	153	12	24.2		High
Q99ND9	Rwdd1	Rattus norvegicus	RWD domain-containing protein 1 OS=Rattus norvegicus GN=Rwdd1 PE=2 SV=1	96.9	135.6	87.5	128.9	78.9	131.8	100	100	95.8	118.3	91.4	109.8	114.6	106.2	102	100	106.5	100.2	-0.11	-0.17	0.09	0	0.2	-0.06	-0.09	0	0.03	0.650463	0.641375	0.718331	0.992621	0.950219	0.958241	0.249781	0.999264	0.993146	8	33	8	27.8		High
Q4V8B7	Hsdl1	Rattus norvegicus	Inactive hydroxysteroid dehydrogenase-like protein 1 OS=Rattus norvegicus GN=Hsdl1 PE=2 SV=1	114.3	80.7	98.9	80.1	100.2	73.4	100	100	102.6	92.7	99.1	102.5	96	89	85.8	100	97.5	100.8	-0.11	-0.16	-0.04	0.01	-0.06	-0.05	0.05	-0.13	-0.23	0.823354	0.772399	0.992004	0.991804	0.993537	0.958382	0.867278	0.984136	0.966021	11	100	11	36.9		High
D4AED6	Mettl27	Rattus norvegicus	Protein Wbscr27 OS=Rattus norvegicus GN=Wbscr27 PE=1 SV=1	195.1	202.3	161.6	209.8	143.2	218.4	100	100	101.9	101.2	89.6	98.2	198.7	184.2	176.9	100	101.5	93.8	-0.11	-0.17	0.02	-0.09	0.99	-0.06	-0.11	0.86	0.91	0.746923	0.723482	0.958834	0.978926	0.0992455	0.968495	0.621143	0.425914	0.312715	3	10	3	27.4		High
P80317	Cct6a	Mus musculus	T-complex protein 1 subunit zeta OS=Mus musculus GN=Cct6a PE=1 SV=3	95.2	123.3	81.9	123.2	81.1	120.6	100	100	97.4	112.7	101.3	106.8	108.3	100.4	98.9	100	104.7	104	-0.11	-0.13	0.07	0.06	0.12	-0.02	-0.01	-0.06	-0.07	0.883013	0.975544	0.940254	0.977041	0.999348	0.994985	0.982407	0.995529	0.993146	29	392	29	58		High
Q9WUS0	Ak4	Rattus norvegicus	Adenylate kinase 4, mitochondrial OS=Rattus norvegicus GN=Ak4 PE=2 SV=1	208.9	140.5	164.8	153	144.4	146.1	100	100	103.5	84.2	95.6	92.1	171.3	158.8	145.2	100	93.4	93.9	-0.11	-0.24	-0.1	-0.09	0.78	-0.13	0.01	0.77	0.63	0.69799	0.177183	0.978074	0.978882	0.490116	0.704309	0.989305	0.6068	0.707866	8	27	8	25.2		High
P63321	Rala	Rattus norvegicus;Mus musculus	Ras-related protein Ral-A OS=Mus musculus GN=Rala PE=1 SV=1	108.3	114.4	94.9	112.2	94.7	109.9	100	100	99.6	90.9	95.4	96.5	111.3	103.2	102	100	95.2	95.9	-0.11	-0.13	-0.07	-0.06	0.15	-0.02	0.01	0.12	0.09	0.830899	0.947509	0.940216	0.96669	0.978485	0.994985	0.999072	0.985757	0.98785	12	124	6	23.5		High
A0A0G2K872	Cadm3	Rattus norvegicus	Cell adhesion molecule 3 OS=Rattus norvegicus GN=Cadm3 PE=1 SV=1	215.8	119.1	177	124.8	201.6	106.7	100	100	95.8	84.3	85.1	83.2	160.3	148.6	146.6	100	89.9	84.1	-0.11	-0.13	-0.15	-0.25	0.68	-0.02	-0.1	0.73	0.8	0.883013	0.960914	0.602888	0.164401	0.780655	0.99449	0.12544	0.703174	0.593256	14	153	14	46.6		High
P62858	Rps28	Rattus norvegicus;Mus musculus	40S ribosomal protein S28 OS=Mus musculus GN=Rps28 PE=1 SV=1	52	63.7	45.5	62.5	46.4	63.8	100	100	87.7	92.1	97.6	91	57.5	53.3	54.4	100	89.9	94.2	-0.11	-0.08	-0.15	-0.09	-0.8	0.03	0.07	-0.75	-0.79	0.686838	0.947509	0.663978	0.928982	0.495783	0.941134	0.765001	0.564736	0.522828	3	35	3	7.8		High
O08562	Scn9a	Rattus norvegicus	Sodium channel protein type 9 subunit alpha OS=Rattus norvegicus GN=Scn9a PE=1 SV=1	174.9	131.8	154.1	128.7	150.8	122.3	100	100	99.6	86.9	92.1	91.2	151.8	140.8	135.8	100	93	91.6	-0.11	-0.16	-0.1	-0.13	0.6	-0.05	-0.02	0.6	0.57	0.883013	0.926148	0.855075	0.776402	0.848081	0.972763	0.935871	0.805922	0.809491	44	215	33	225.9	Phospho [S565(100)]	High
F1LS98	Prkca	Rattus norvegicus	Protein kinase C OS=Rattus norvegicus GN=Prkca PE=1 SV=3	155	143.1	134.1	142.2	135.1	136.6	100	100	88.1	84.8	90.4	87.4	148.9	138.1	135.9	100	86.5	88.9	-0.11	-0.13	-0.21	-0.17	0.57	-0.02	0.04	0.68	0.61	0.883013	0.973978	0.312649	0.502291	0.846819	0.994985	0.906816	0.748869	0.786056	26	171	19	76.7		High
P68037	Ube2l3	Mus musculus	Ubiquitin-conjugating enzyme E2 L3 OS=Mus musculus GN=Ube2l3 PE=1 SV=1	104.6	159.7	92.7	155.2	88.7	151.6	100	100	99.9	110.8	95.8	109.6	129.3	119.9	116	100	105.2	102.4	-0.11	-0.16	0.07	0.03	0.37	-0.05	-0.04	0.19	0.18	0.816124	0.742402	0.837873	0.978882	0.899978	0.970694	0.797816	0.969021	0.962367	9	76	9	17.9		High
Q5BK21	Tm7sf2	Rattus norvegicus	Protein Tm7sf2 OS=Rattus norvegicus GN=Tm7sf2 PE=1 SV=1	110.6	97	101.6	90.8	99.1	87.2	100	100	101.6	91.9	95.1	98.1	103.5	96.1	93	100	96.6	96.6	-0.11	-0.16	-0.05	-0.05	0.05	-0.05	0	-0.01	-0.05	0.796447	0.762353	0.985702	0.981178	0.994617	0.972763	0.978968	0.999855	0.998963	10	45	10	46.4		High
Q9JKD3	Scamp5	Rattus norvegicus;Mus musculus	Secretory carrier-associated membrane protein 5 OS=Mus musculus GN=Scamp5 PE=1 SV=1	224.2	170.9	194.9	169.3	196.6	164.3	100	100	96.2	94	94.1	104	195.8	181.7	179.7	100	95.1	98.9	-0.11	-0.12	-0.07	-0.02	0.97	-0.02	0.06	0.93	0.86	0.744457	0.857055	0.990792	0.992621	0.35409	0.996089	0.925168	0.404684	0.345566	4	42	4	26.1		High
B0BNI6	Slc25a35	Rattus norvegicus	Protein Slc25a35 OS=Rattus norvegicus GN=Slc25a35 PE=1 SV=1	118.3	82	107.5	77.6	110.2	83.7	100	100	110.6	87.9	94.8	92.9	98.5	91.4	96.1	100	98.6	93.8	-0.11	-0.04	-0.02	-0.09	-0.02	0.07	-0.07	-0.11	0.03	0.872048	0.986599	0.988515	0.981378	0.968225	0.943758	0.818425	0.982388	0.993146	4	8	4	32.5		High
B2RYG8	Elp6	Rattus norvegicus	Elongator complex protein 6 OS=Rattus norvegicus GN=Elp6 PE=2 SV=1	87.9	118.1	74.2	120.4	69.5	123.8	100	100	96.1	106.1	101.5	99	101.9	94.5	92.8	100	101	100.3	-0.11	-0.14	0.01	0	0.03	-0.03	-0.01	-0.1	-0.11	0.883013	0.862922	0.979546	0.989896	0.955379	0.981865	0.980771	0.988379	0.98785	3	5	3	29.4		High
A0A0G2K6V0	Ache	Rattus norvegicus	Carboxylic ester hydrolase OS=Rattus norvegicus GN=Ache PE=3 SV=1	106.3	84.2	89	86.6	84.2	91.4	100	100	71.5	78	72.7	76.1	94.6	87.8	87.7	100	74.7	74.4	-0.11	-0.11	-0.42	-0.43	-0.08	0	-0.01	0.23	0.24	0.631865	0.884958	0.00127622	0.00137662	0.991618	0.982523	0.948427	0.965659	0.947794	14	62	2	68.1		High
F1M362	Golga7b	Rattus norvegicus	Protein Golga7b OS=Rattus norvegicus GN=Golga7b PE=4 SV=3	126.9	124.5	111.4	122.1	95.8	119.7	100	100	87.9	78.3	78	81.1	125.7	116.7	107.1	100	82.9	79.5	-0.11	-0.23	-0.27	-0.33	0.33	-0.12	-0.06	0.49	0.43	0.683734	0.279692	0.415588	0.0745899	0.880026	0.707159	0.622858	0.844196	0.875758	3	27	2	18.3		High
A0A0G2K931	Psat1	Rattus norvegicus	Phosphoserine aminotransferase OS=Rattus norvegicus GN=Psat1 PE=1 SV=1	61.4	89.5	54.7	86.6	48.2	88.2	100	100	94.9	111.5	92.2	109.4	74.1	68.8	65.3	100	102.9	100.4	-0.11	-0.18	0.04	0.01	-0.43	-0.08	-0.03	-0.58	-0.62	0.837549	0.725237	0.960811	0.9979	0.859229	0.90245	0.838699	0.822832	0.787321	14	125	14	40.5		High
O35821	Mybbp1a	Rattus norvegicus	Myb-binding protein 1A OS=Rattus norvegicus GN=Mybbp1a PE=1 SV=2	42.2	42	35.8	42.6	39.5	42.3	100	100	75.5	72.1	82.3	75.8	42.1	39.1	40.8	100	73.8	79	-0.11	-0.04	-0.44	-0.34	-1.25	0.06	0.1	-0.92	-0.95	0.852369	0.999995	0.00260391	0.0236588	0.129171	0.733595	0.393394	0.525941	0.432316	43	260	27	152.2	Phospho [S14(100); S1283(100)]	High
F1LPV0	Nars	Rattus norvegicus	Protein Nars OS=Rattus norvegicus GN=Nars PE=1 SV=2	118	152.8	102.6	151.4	95.8	148.2	100	100	93.5	99.8	93.8	101	134.2	124.6	119.2	100	96.6	97.3	-0.11	-0.17	-0.05	-0.04	0.42	-0.06	0.01	0.37	0.29	0.883013	0.878799	0.962077	0.978882	0.932564	0.938256	0.989305	0.927393	0.946252	36	330	13	64.1		High
E9QK48	Eml2	Mus musculus	Echinoderm microtubule-associated protein-like 2 OS=Mus musculus GN=Eml2 PE=1 SV=1	163.8	179.8	139.6	181.8	133.5	178.7	100	100	96	94.9	84.1	89.9	171.6	159.3	154.4	100	95.5	86.9	-0.11	-0.15	-0.07	-0.2	0.78	-0.04	-0.14	0.74	0.83	0.827804	0.848831	0.965335	0.414712	0.598603	0.977963	0.0315574	0.665052	0.496688	21	91	6	90.7		High
G3V7S5	Senp3	Rattus norvegicus	Protein Senp3 OS=Rattus norvegicus GN=Senp3 PE=1 SV=1	60.1	66.1	48	71.4	67.6	77	100	100	89.4	90.2	89	86.4	63.1	58.6	72.1	100	89.8	87.7	-0.11	0.19	-0.16	-0.19	-0.67	0.3	-0.03	-0.62	-0.28	0.796805	0.899233	0.917888	0.728185	0.782518	0.200749	0.893783	0.724922	0.948089	7	14	7	64.4		High
B2RUE8	Map4k4	Mus musculus	Map4k4 protein OS=Mus musculus GN=Map4k4 PE=1 SV=1	54.3	52.3	46.8	52.3	47	53.4	100	100	93.1	82.7	99.2	74.3	53.3	49.5	50.1	100	87.7	85.9	-0.11	-0.09	-0.19	-0.22	-0.91	0.02	-0.03	-0.83	-0.78	0.883013	0.933459	0.88984	0.76684	0.532622	0.994985	0.928256	0.518095	0.535048	33	179	2	139		High
Q45QJ4	Plcb3	Rattus norvegicus	Phosphoinositide phospholipase C OS=Rattus norvegicus GN=Plcb3 PE=1 SV=1	138.7	100.4	117	102.6	104.6	99.8	100	100	100.7	83.6	102.8	88.7	118	109.6	102.2	100	91.8	95.5	-0.11	-0.21	-0.12	-0.07	0.24	-0.1	0.06	0.26	0.1	0.712081	0.404776	0.939119	0.983214	0.926326	0.84329	0.925168	0.95956	0.981492	25	67	25	139.6		High
P18163	Acsl1	Rattus norvegicus	Long-chain-fatty-acid--CoA ligase 1 OS=Rattus norvegicus GN=Acsl1 PE=1 SV=1	159.5	120.6	140	118.6	136.5	111.7	100	100	100.6	94.4	96.2	102.5	138.7	128.8	123.5	100	97.5	99.3	-0.11	-0.17	-0.04	-0.01	0.47	-0.06	0.03	0.4	0.31	0.883013	0.898512	0.978074	0.994192	0.914763	0.947022	0.947024	0.906619	0.942848	35	376	31	78.1		High
Q5XIM9	Cct2	Rattus norvegicus	T-complex protein 1 subunit beta OS=Rattus norvegicus GN=Cct2 PE=1 SV=3	94.2	126	81.9	124.9	81.7	125.4	100	100	100.3	120.9	103.4	114.4	108.9	101.2	101.2	100	110.1	108.7	-0.11	-0.11	0.14	0.12	0.12	0	-0.02	-0.12	-0.1	0.883013	0.999034	0.728572	0.800338	0.9985	0.964467	0.96137	0.985301	0.98785	39	453	39	57.4		High
A0A0G2JZV8	Fmr1	Rattus norvegicus	Synaptic functional regulator FMR1 OS=Rattus norvegicus GN=Fmr1 PE=1 SV=1	77.6	79.8	70.8	75.5	79.2	80.7	100	100	100.9	108.1	111.9	109.2	78.7	73.1	79.9	100	104.4	110.5	-0.11	0.02	0.06	0.14	-0.35	0.13	0.08	-0.51	-0.47	0.692056	0.999995	0.816614	0.584675	0.900395	0.598968	0.797816	0.780748	0.84459	18	72	13	68.9		High
B0K031	Rpl7	Rattus norvegicus	60S ribosomal protein L7 OS=Rattus norvegicus GN=Rpl7 PE=1 SV=1	59.1	58.9	51.8	58	68.3	61.9	100	100	98.7	92.8	110.4	86.8	59	54.8	65	100	95.7	97.9	-0.11	0.14	-0.06	-0.03	-0.76	0.25	0.03	-0.8	-0.59	0.883013	0.263493	0.941463	0.983214	0.512338	0.000449465	0.928008	0.643223	0.809055	29	389	6	30.3		High
A0A0G2JXT3	Fdps	Rattus norvegicus	Farnesyl pyrophosphate synthase OS=Rattus norvegicus GN=Fdps PE=1 SV=1	51.5	85.7	46.6	81.8	40	75.7	100	100	91.8	109.7	89.2	106.7	66.4	61.7	55	100	100.3	97.6	-0.11	-0.27	0	-0.04	-0.59	-0.17	-0.04	-0.7	-0.83	0.883013	0.352614	0.999675	0.980528	0.67908	0.229823	0.865415	0.727053	0.578599	18	277	15	48.6		High
D3ZRG7	Rbm26	Rattus norvegicus	Protein Rbm26 OS=Rattus norvegicus GN=Rbm26 PE=1 SV=2	53.1	61.5	47.4	59.6	51.2	57.7	100	100	89.7	88.2	98.8	84.2	57.2	53.1	54.3	100	88.9	91.2	-0.11	-0.07	-0.17	-0.13	-0.81	0.03	0.04	-0.74	-0.75	0.675667	0.913632	0.820624	0.889118	0.584036	0.96472	0.981672	0.564736	0.577382	20	46	19	113.5		High
D4A4R1	Eml3	Rattus norvegicus	Protein Eml3 OS=Rattus norvegicus GN=Eml3 PE=1 SV=2	149.6	116.3	130.6	115.1	130.4	112.2	100	100	92.5	90.3	91.7	94	131.9	122.6	120.9	100	91.4	92.9	-0.11	-0.13	-0.13	-0.11	0.4	-0.02	0.02	0.42	0.38	0.693289	0.856178	0.813741	0.885624	0.862287	0.998333	0.991806	0.874459	0.881022	16	45	16	95.6		High
P17764	Acat1	Rattus norvegicus	Acetyl-CoA acetyltransferase, mitochondrial OS=Rattus norvegicus GN=Acat1 PE=1 SV=1	74	51.9	64	51.8	71.3	51.3	100	100	108	96.5	102.5	105.4	62	57.6	60.5	100	102.1	104	-0.11	-0.03	0.03	0.06	-0.69	0.07	0.03	-0.83	-0.78	0.883013	0.996013	0.98637	0.977442	0.584736	0.551038	0.950188	0.623591	0.632855	30	302	30	44.7		High
Q6PCU0	Atp5f1c	Rattus norvegicus	ATP synthase subunit gamma OS=Rattus norvegicus GN=Atp5c1 PE=1 SV=1	110.7	72.9	96.2	72.5	104.9	69	100	100	114.8	106.8	104.1	114.5	89.8	83.5	85.1	100	110.7	109.2	-0.11	-0.08	0.15	0.13	-0.15	0.03	-0.02	-0.41	-0.36	0.883013	0.999995	0.705713	0.780388	0.949224	0.892569	0.95582	0.906037	0.931548	16	222	16	33		High
Q4FZT9	Psmd2	Rattus norvegicus	26S proteasome non-ATPase regulatory subunit 2 OS=Rattus norvegicus GN=Psmd2 PE=1 SV=1	90.7	118.1	79	117.1	77.2	117.9	100	100	95.7	112.6	99.3	110.1	103.5	96.2	95.4	100	103.8	104.6	-0.11	-0.12	0.05	0.06	0.05	-0.01	0.01	-0.11	-0.13	0.883013	0.996013	0.96076	0.96242	0.993537	0.981865	0.989805	0.987173	0.980388	44	415	44	100.1		High
Q08163	Cap1	Rattus norvegicus	Adenylyl cyclase-associated protein 1 OS=Rattus norvegicus GN=Cap1 PE=1 SV=3	120.9	158.2	108.8	152	105.1	150.4	100	100	94.9	106.5	88.7	105.9	138.3	128.6	125.7	100	100.5	96.9	-0.11	-0.14	0.01	-0.05	0.47	-0.03	-0.05	0.36	0.38	0.883013	0.965648	0.999675	0.978882	0.918138	0.994985	0.779732	0.933451	0.915748	28	322	27	51.6		High
A0A0R4J031	Trim35	Mus musculus	Tripartite motif-containing 35 OS=Mus musculus GN=Trim35 PE=1 SV=1	89.1	112.3	73	118.5	76.3	131.7	100	100	77.5	100.8	90.3	90.5	100	93	100.2	100	88.4	90.4	-0.11	0	-0.18	-0.15	0	0.11	0.03	0.07	0.15	0.883013	0.999034	0.946966	0.977645	0.968225	0.949	0.99432	0.990073	0.965443	2	3	2	58.7		High
Q6PER3	Mapre3	Rattus norvegicus;Mus musculus	Microtubule-associated protein RP/EB family member 3 OS=Mus musculus GN=Mapre3 PE=1 SV=1	186.1	154.7	172.1	144.7	157.7	156.8	100	100	114.7	126.9	99.5	121.1	169.7	157.8	157.3	100	120.6	109.7	-0.11	-0.11	0.27	0.13	0.76	0	-0.14	0.39	0.52	0.852369	0.954434	0.0454968	0.626202	0.593623	0.986452	0.0120299	0.906037	0.809491	16	159	3	31.9		High
O35593	Psmd14	Rattus norvegicus;Mus musculus	26S proteasome non-ATPase regulatory subunit 14 OS=Mus musculus GN=Psmd14 PE=1 SV=2	95.4	118.9	83.9	116.9	83.1	115.6	100	100	97.4	108.6	102.3	105.6	106.5	99	98	100	102.9	103.9	-0.11	-0.12	0.04	0.06	0.09	-0.02	0.02	-0.05	-0.09	0.85372	0.950454	0.945407	0.969244	0.993579	0.994981	0.991121	0.996039	0.990951	15	112	15	34.6		High
A0A0H2UHK0	Sfr1	Rattus norvegicus	Swi5-dependent recombination DNA repair protein 1 homolog OS=Rattus norvegicus GN=Sfr1 PE=1 SV=1	46	70.8	39.6	71.2	40.2	70.7	100	100	110.6	143.6	109.2	135.6	57.1	53.1	53.3	100	126	121.7	-0.11	-0.1	0.33	0.28	-0.81	0.01	-0.05	-1.25	-1.19	0.675667	0.882859	0.0172644	0.0542828	0.434429	0.986938	0.684077	0.130308	0.102146	6	20	6	29		High
Q9R0Q7	Ptges3	Rattus norvegicus;Mus musculus	Prostaglandin E synthase 3 OS=Mus musculus GN=Ptges3 PE=1 SV=1	86.9	97.2	75.6	96.6	81.6	93.2	100	100	90.6	105	102.6	103	91.9	85.5	87.2	100	97.5	102.8	-0.11	-0.08	-0.04	0.04	-0.12	0.03	0.08	-0.19	-0.24	0.69538	0.975096	0.997049	0.975949	0.974321	0.924313	0.684077	0.969021	0.960138	8	52	8	18.7		High
D4ADS4	Mgst3	Rattus norvegicus	Protein Mgst3 OS=Rattus norvegicus GN=Mgst3 PE=1 SV=1	108.6	78.8	90.3	82	98.6	85.6	100	100	98.3	107.6	88.6	112.3	92.5	86	91.9	100	102.9	99.7	-0.1	-0.01	0.04	0	-0.11	0.09	-0.04	-0.26	-0.12	0.692685	0.999098	0.876499	0.986143	0.996829	0.668653	0.725077	0.951066	0.983475	5	37	5	16.7		High
Q6P9U8	Eif3h	Rattus norvegicus	Eukaryotic translation initiation factor 3 subunit H OS=Rattus norvegicus GN=Eif3h PE=1 SV=1	73.9	94.5	65.7	92	63.8	93	100	100	85.9	104.1	94.6	98.7	83.6	77.7	77	100	94.6	96.6	-0.1	-0.12	-0.08	-0.05	-0.26	-0.01	0.03	-0.28	-0.33	0.827804	0.901098	0.925993	0.978882	0.945819	0.994985	0.955933	0.951495	0.932494	21	138	21	39.9		High
G3V8C0	Dctn5	Rattus norvegicus;Mus musculus	Protein Dctn5 OS=Rattus norvegicus GN=Dctn5 PE=1 SV=1	106.5	113.3	90	115.9	120.5	105.6	100	100	92.7	84.7	98.9	88.5	109.8	102.1	112.8	100	88.6	93.5	-0.1	0.04	-0.17	-0.1	0.14	0.14	0.08	0.21	0.27	0.711769	0.999034	0.857654	0.970832	0.959207	0.426181	0.82322	0.967007	0.946185	3	26	3	20.1		High
Q63014	Akap8	Rattus norvegicus	A-kinase anchor protein 8 OS=Rattus norvegicus GN=Akap8 PE=1 SV=1	60.7	95.4	56.5	88.7	60	94.8	100	100	87.1	127.9	95.3	103.5	76.1	70.8	75.4	100	105.6	99.3	-0.1	-0.01	0.08	-0.01	-0.39	0.09	-0.09	-0.58	-0.4	0.883013	0.991085	0.920194	0.99252	0.962279	0.968495	0.860292	0.777141	0.900476	5	8	5	76.1		High
P61750	Arf4	Rattus norvegicus;Mus musculus	ADP-ribosylation factor 4 OS=Mus musculus GN=Arf4 PE=1 SV=2	81.9	130.4	70.3	131.5	78.6	134	100	100	101.4	124.6	105.5	133.9	103.4	96.1	102.6	100	112.4	118.9	-0.1	-0.01	0.17	0.25	0.05	0.09	0.08	-0.23	-0.21	0.846007	0.999034	0.334759	0.15365	0.994237	0.5752	0.501088	0.96652	0.967821	10	171	5	20.4		High
Q8CFN2	Cdc42	Rattus norvegicus;Mus musculus	Cell division control protein 42 homolog OS=Rattus norvegicus GN=Cdc42 PE=1 SV=2	111.4	135.3	99.4	131.3	105.4	139.2	100	100	96.8	109.3	93.1	114.3	122.8	114.2	121.1	100	102.8	103.1	-0.1	-0.02	0.04	0.04	0.3	0.08	0	0.15	0.23	0.860338	0.999034	0.927986	0.975774	0.945819	0.589929	0.989805	0.973979	0.954312	9	145	2	21.2		High
Q66HF9	Lrrfip1	Rattus norvegicus	Leucine-rich repeat flightless-interacting protein 1 OS=Rattus norvegicus GN=Lrrfip1 PE=1 SV=1	96.4	110.2	83.5	110	75.9	114.9	100	100	100.7	96.3	103	102.2	103.1	95.9	93.4	100	98.5	102.6	-0.1	-0.14	-0.02	0.04	0.04	-0.04	0.06	-0.04	-0.14	0.668462	0.768385	0.978074	0.975774	0.964031	0.981865	0.940028	0.997255	0.978591	10	37	4	80		High
Q9EPF2	Mcam	Rattus norvegicus	Cell surface glycoprotein MUC18 OS=Rattus norvegicus GN=Mcam PE=1 SV=2	144	120.4	126.7	118.5	128	110.9	100	100	100.7	83.3	90.8	87.2	131.7	122.5	119.2	100	91.6	89	-0.1	-0.14	-0.13	-0.17	0.4	-0.04	-0.04	0.42	0.42	0.885943	0.952392	0.769897	0.569116	0.945819	0.984197	0.860292	0.899249	0.896551	34	500	34	71.3		High
A0A0H2UHH9	Rps24	Rattus norvegicus	40S ribosomal protein S24 OS=Rattus norvegicus GN=Rps24 PE=3 SV=1	53.8	56.1	48	54.5	62.4	60	100	100	95.5	92.5	100.2	85.9	54.9	51.1	61.2	100	93.9	92.8	-0.1	0.15	-0.09	-0.11	-0.86	0.26	-0.02	-0.88	-0.6	0.827804	0.537959	0.883979	0.826986	0.584087	0.0110327	0.920063	0.575204	0.816984	10	98	10	15.2		High
G3V728	Nipsnap1	Rattus norvegicus	4-nitrophenylphosphatase domain and non-neuronal SNAP25-like protein homolog 1 (C. elegans), isoform CRA_b OS=Rattus norvegicus GN=Nipsnap1 PE=1 SV=1	121.3	82.5	103.5	83.8	116.9	80.1	100	100	113.5	102	107.3	110.8	100	93.1	96.7	100	107.6	109	-0.1	-0.05	0.11	0.12	0	0.05	0.02	-0.21	-0.17	0.841172	0.999995	0.666611	0.68753	0.999837	0.868965	0.989805	0.972794	0.978154	14	96	14	33.3		High
P49803	Rgs7	Rattus norvegicus	Regulator of G-protein signaling 7 OS=Rattus norvegicus GN=Rgs7 PE=1 SV=2	174.7	175.7	159.5	166.8	150.6	168.3	100	100	94.6	105.8	92.4	105.5	175.2	163.1	159.2	100	100	98.7	-0.1	-0.14	0	-0.02	0.81	-0.04	-0.02	0.71	0.69	0.870042	0.926148	0.990792	0.998521	0.612213	0.98886	0.90305	0.722703	0.701531	17	96	2	55.7		High
Q4KM45	#N/A	Rattus norvegicus	UPF0687 protein C20orf27 homolog OS=Rattus norvegicus PE=2 SV=1	140.8	203.8	134.1	185.5	134.8	192.6	100	100	95.6	127.2	96.6	140.4	169.4	157.7	161.1	100	110.3	116.5	-0.1	-0.07	0.14	0.22	0.76	0.03	0.08	0.52	0.47	0.681017	0.933459	0.553904	0.355166	0.357282	0.965707	0.896489	0.789321	0.809491	5	24	5	19.4		High
A0A0G2JTL1	Trim26	Rattus norvegicus	RCG58595, isoform CRA_b OS=Rattus norvegicus GN=Trim26 PE=1 SV=1	95.7	67.9	88	64.1	86.4	75.4	100	100	101.5	115.3	106.6	109.5	80.6	75.1	80.7	100	108.2	108	-0.1	0	0.11	0.11	-0.31	0.1	0	-0.53	-0.42	0.883013	0.999034	0.880586	0.927341	0.967528	0.955098	0.981392	0.824737	0.891999	3	4	3	62.9		High
A0A0G2K405	Prkar2a	Rattus norvegicus	cAMP-dependent protein kinase type II-alpha regulatory subunit OS=Rattus norvegicus GN=Prkar2a PE=1 SV=1	107.7	110.2	94.8	108.7	97	109.6	100	100	101.6	112.2	103.4	113.6	109	101.5	103.1	100	106.8	108.4	-0.1	-0.08	0.09	0.12	0.12	0.02	0.02	-0.07	-0.07	0.860338	0.999034	0.772223	0.792013	0.98718	0.924342	0.982407	0.993109	0.993146	14	138	11	48.1		High
D3Z853	Aven	Rattus norvegicus	Apoptosis, caspase activation inhibitor (Predicted), isoform CRA_c OS=Rattus norvegicus GN=Aven PE=1 SV=1	110.8	96	89.2	103.4	82	100.7	100	100	112.8	91.1	111.1	77	103.1	96	90.9	100	101.4	92.5	-0.1	-0.18	0.02	-0.11	0.04	-0.08	-0.13	-0.08	-0.03	0.883013	0.732091	0.956493	0.978882	0.94888	0.949	0.819821	0.992486	0.999938	3	5	3	23.9		High
Q76MZ3	Ppp2r1a	Rattus norvegicus;Mus musculus	Serine/threonine-protein phosphatase 2A 65 kDa regulatory subunit A alpha isoform OS=Mus musculus GN=Ppp2r1a PE=1 SV=3	103.3	123.2	94.2	117.2	91.6	117.8	100	100	105.4	115.5	96.9	116.5	112.8	105.1	103.9	100	110.3	106.2	-0.1	-0.12	0.14	0.09	0.17	-0.02	-0.05	-0.07	-0.03	0.890536	0.99274	0.719825	0.919348	0.992244	0.988215	0.761397	0.993611	0.999518	31	338	23	65.3		High
Q68SB1	Stau2	Rattus norvegicus	Double-stranded RNA-binding protein Staufen homolog 2 OS=Rattus norvegicus GN=Stau2 PE=1 SV=1	51.3	50.5	46.9	48	48.4	47.6	100	100	82.4	78.3	94.1	72.6	50.9	47.4	48	100	80.4	82.7	-0.1	-0.09	-0.32	-0.27	-0.97	0.02	0.04	-0.76	-0.79	0.724537	0.937465	0.0378897	0.104926	0.30744	0.965707	0.928586	0.549249	0.544488	20	55	19	62.6	Phospho [S416(100)]	High
Q9CYI4	Luc7l	Mus musculus	Putative RNA-binding protein Luc7-like 1 OS=Mus musculus GN=Luc7l PE=1 SV=2	47	59.4	39.2	61.8	42.4	65.7	100	100	104.1	120.9	109	112.3	52.8	49.2	52.8	100	112.2	110.6	-0.1	0	0.17	0.15	-0.92	0.1	-0.02	-1.19	-1.07	0.742408	0.999995	0.296377	0.523072	0.48468	0.739578	0.904268	0.157518	0.18463	13	58	9	43.9		High
D4ABT8	Hnrnpul2	Rattus norvegicus	Protein Hnrnpul2 OS=Rattus norvegicus GN=Hnrnpul2 PE=1 SV=1	59.8	58.2	52	58.2	52.5	58.1	100	100	85.5	80.5	89.8	86.7	59	55	55.3	100	83	88.2	-0.1	-0.09	-0.27	-0.18	-0.76	0.01	0.09	-0.59	-0.68	0.883013	0.996013	0.161354	0.501838	0.512338	0.964467	0.491604	0.811737	0.741515	36	214	36	84.8	Phospho [S159(100); S183(99.2)]	High
Q62636	Rap1b	Rattus norvegicus	Ras-related protein Rap-1b OS=Rattus norvegicus GN=Rap1b PE=1 SV=2	124.9	114.2	110.5	112.1	116.1	109.6	100	100	106.1	89.8	98.2	96.8	119.4	111.3	112.8	100	97.6	97.5	-0.1	-0.08	-0.04	-0.04	0.26	0.02	0	0.19	0.21	0.891371	0.999995	0.978917	0.98031	0.970366	0.905233	0.992013	0.972794	0.963491	12	156	4	20.8		High
P07151	B2m	Rattus norvegicus	Beta-2-microglobulin OS=Rattus norvegicus GN=B2m PE=1 SV=1	144.6	105.6	130.1	101.8	102	110.8	100	100	88.4	74.6	91.8	96.4	123.6	115.1	106.3	100	81.2	94.1	-0.1	-0.22	-0.3	-0.09	0.31	-0.11	0.21	0.5	0.18	0.683566	0.315706	0.26139	0.978882	0.895365	0.768022	0.00877412	0.835157	0.96555	3	20	3	13.7		High
Q5PPG2	Lgmn	Rattus norvegicus	Legumain OS=Rattus norvegicus GN=Lgmn PE=1 SV=1	100.8	58.3	77.9	65.6	66.1	68.1	100	100	89.9	60.7	77.6	69.4	76.7	71.4	67.1	100	73.9	73.4	-0.1	-0.19	-0.44	-0.45	-0.38	-0.09	-0.01	-0.05	-0.13	0.687129	0.619945	0.0373371	0.0209153	0.926326	0.905866	0.947024	0.997255	0.981752	3	9	3	49.4		High
Q80Z29	Nampt	Rattus norvegicus	Nicotinamide phosphoribosyltransferase OS=Rattus norvegicus GN=Nampt PE=1 SV=1	103.4	138.7	90.7	137.2	84.4	137.9	100	100	102	117.3	101.8	115.3	119.7	111.6	107.9	100	109.4	108.4	-0.1	-0.15	0.13	0.12	0.26	-0.05	-0.01	0.03	-0.01	0.832597	0.817126	0.542672	0.696133	0.945819	0.969503	0.928008	0.999257	0.999518	15	83	15	55.4		High
A0A0G2K5U9	Actn4	Rattus norvegicus	Alpha-actinin-4 OS=Rattus norvegicus GN=Actn4 PE=1 SV=1	129.4	122.1	114.3	120.1	113.9	121.7	100	100	94.5	101.2	93.8	99	125.7	117.2	117.7	100	97.8	96.4	-0.1	-0.1	-0.03	-0.05	0.33	0.01	-0.02	0.26	0.29	0.670532	0.938768	0.999675	0.983214	0.901673	0.977963	0.881526	0.961819	0.932263	63	750	4	104.9		High
Q4G009	Mcts1	Rattus norvegicus	Malignant T-cell-amplified sequence 1 OS=Rattus norvegicus GN=Mcts1 PE=2 SV=1	88.5	97.6	79.3	94.7	83.3	94.8	100	100	86.6	99.5	87.9	97.7	93	86.6	88.9	100	92.8	92.6	-0.1	-0.07	-0.11	-0.11	-0.11	0.04	0	-0.1	-0.06	0.769277	0.952392	0.978074	0.961953	0.992399	0.977963	0.966226	0.991321	0.998955	4	21	2	20.5		High
Q7TPB1	Cct4	Rattus norvegicus	T-complex protein 1 subunit delta OS=Rattus norvegicus GN=Cct4 PE=1 SV=3	94.5	125.8	83.9	123.1	83.5	125.6	100	100	99.8	124	104.3	117.7	109	101.6	102.4	100	111.3	110.8	-0.1	-0.09	0.15	0.15	0.12	0.01	-0.01	-0.13	-0.11	0.89346	0.999995	0.672853	0.678992	0.998495	0.934375	0.989805	0.982388	0.985723	37	466	36	58.1		High
Q5BJT2	Ubl3	Rattus norvegicus;Mus musculus	Ubiquitin-like protein 3 OS=Rattus norvegicus GN=Ubl3 PE=3 SV=1	166.3	156	138.7	162.5	126.7	155.8	100	100	110.6	106.2	99.8	124.3	161.1	150.1	140.5	100	108.4	111.4	-0.1	-0.2	0.12	0.16	0.69	-0.1	0.04	0.47	0.33	0.796805	0.470141	0.570615	0.441733	0.623055	0.84329	0.935124	0.848693	0.904062	8	47	8	13.2		High
A0A0G2JX25	Gmpr2	Rattus norvegicus	GMP reductase OS=Rattus norvegicus GN=Gmpr2 PE=1 SV=1	113.8	130.7	103.7	124.7	113.9	125.9	100	100	96.3	110.2	92.9	109.4	122	113.7	119.7	100	103.1	100.8	-0.1	-0.03	0.04	0.01	0.29	0.07	-0.03	0.14	0.25	0.716344	0.999034	0.88704	0.978882	0.907508	0.830173	0.853312	0.980605	0.947799	8	29	6	38		High
D3ZQM3	Itga3	Rattus norvegicus	Integrin alpha 3 variant B OS=Rattus norvegicus GN=Itga3 PE=2 SV=1	110.1	102.1	95.5	102.3	118.9	104.8	100	100	101.8	96.1	101.1	101.2	106	98.8	111.6	100	98.9	101.2	-0.1	0.07	-0.02	0.02	0.08	0.18	0.03	0	0.14	0.670532	0.945501	0.993972	0.980867	0.977367	0.132345	0.968129	0.999264	0.967821	19	77	19	119		High
F1M779	Cltc	Rattus norvegicus	Clathrin heavy chain OS=Rattus norvegicus GN=Cltc PE=1 SV=1	137.6	143.8	122.7	140.1	128	139.3	100	100	101.4	107.1	99.7	112.8	140.7	131.1	133.5	100	104.2	106	-0.1	-0.07	0.06	0.08	0.49	0.03	0.03	0.33	0.33	0.89346	0.999995	0.951159	0.92491	0.907771	0.891856	0.953368	0.942388	0.932494	103	1498	103	191.4		High
M0R5J4	#N/A	Rattus norvegicus	Uncharacterized protein OS=Rattus norvegicus PE=3 SV=1	140.5	188.5	127.9	179.9	113.8	184.6	100	100	114.5	118.5	92.5	118.7	162.7	151.7	144.9	100	116.5	104.8	-0.1	-0.17	0.22	0.07	0.7	-0.07	-0.15	0.38	0.47	0.89346	0.900697	0.346025	0.959766	0.779698	0.934375	0.0264645	0.919088	0.875527	36	1055	34	47		High
Q9EQS0	Taldo1	Rattus norvegicus	Transaldolase OS=Rattus norvegicus GN=Taldo1 PE=1 SV=2	108.4	185.7	87.3	200.4	73.8	188.9	100	100	99.6	122.7	102.5	112.8	141.8	132.3	118	100	110.5	107.5	-0.1	-0.26	0.14	0.1	0.5	-0.16	-0.04	0.26	0.14	0.893521	0.392197	0.71388	0.869063	0.901673	0.246773	0.866343	0.965659	0.978591	21	249	21	37.4		High
Q91Y86	Mapk8	Mus musculus	Mitogen-activated protein kinase 8 OS=Mus musculus GN=Mapk8 PE=1 SV=1	83.5	109.3	74.6	106.2	74.5	107.7	100	100	89.7	96.3	91.7	99.4	95.5	89	89.6	100	92.9	95.5	-0.1	-0.09	-0.11	-0.07	-0.07	0.01	0.04	-0.06	-0.09	0.815572	0.953025	0.882253	0.977645	0.987915	0.977963	0.934238	0.996039	0.993146	15	72	7	44.2		High
A0A0G2QC21	Arhgef7	Rattus norvegicus	Rho guanine nucleotide exchange factor 7 OS=Rattus norvegicus GN=Arhgef7 PE=1 SV=1	95.7	114.6	84.8	112.5	83.5	110.5	100	100	95.7	100	92.4	100.3	104.7	97.7	96.1	100	97.8	96.3	-0.1	-0.12	-0.03	-0.05	0.07	-0.02	-0.02	0	0	0.853592	0.936092	0.992004	0.978882	0.993537	0.994985	0.868013	0.999264	0.999518	26	87	26	97.1		High
P82995	Hsp90aa1	Rattus norvegicus	Heat shock protein HSP 90-alpha OS=Rattus norvegicus GN=Hsp90aa1 PE=1 SV=3	116.7	157.6	106.9	149.7	100.4	149.9	100	100	98.1	112.8	94.8	109.4	135.6	126.5	122.7	100	105.2	101.8	-0.1	-0.14	0.07	0.03	0.44	-0.04	-0.05	0.27	0.27	0.893939	0.952392	0.932238	0.989736	0.929652	0.981865	0.819821	0.964017	0.947968	68	1560	40	84.8		High
P11232	Txn	Rattus norvegicus	Thioredoxin OS=Rattus norvegicus GN=Txn PE=1 SV=2	132.1	177.6	120.1	170	116.5	168	100	100	97.4	96.8	91.3	98.4	153.2	142.9	139.9	100	97.1	94.8	-0.1	-0.13	-0.04	-0.08	0.62	-0.03	-0.03	0.56	0.56	0.893939	0.97773	0.977898	0.926961	0.822648	0.995398	0.797816	0.833683	0.810318	8	109	8	11.7		High
O55192	Slc6a2	Mus musculus	Sodium-dependent noradrenaline transporter OS=Mus musculus GN=Slc6a2 PE=2 SV=2	223.9	138	186.7	144	190.5	135.8	100	100	104	101.6	97.4	104.6	175.8	164	160.8	100	102.8	100.9	-0.1	-0.13	0.04	0.01	0.81	-0.03	-0.03	0.67	0.67	0.876527	0.933459	0.937112	0.9831	0.578618	0.994985	0.875913	0.734189	0.708453	7	86	6	69.2		High
Q66HT2	Tox4	Rattus norvegicus	Epidermal Langerhans cell protein LCP1 OS=Rattus norvegicus GN=Tox4 PE=1 SV=1	51.6	51.1	49.7	46.2	51.1	53.8	100	100	84.6	114.5	87.8	116.5	51.4	47.9	52.5	100	98.4	101.1	-0.1	0.03	-0.02	0.02	-0.96	0.13	0.04	-1.04	-0.95	0.883013	0.999098	0.987714	0.978882	0.459988	0.896247	0.991121	0.308515	0.315438	6	12	6	66		High
Q9QYW0	Aatf	Rattus norvegicus	Protein AATF OS=Rattus norvegicus GN=Aatf PE=1 SV=1	54.8	61	45	64.7	46.3	59.4	100	100	101.9	85.4	124.3	92.6	57.8	53.9	52.5	100	93.3	107.3	-0.1	-0.14	-0.1	0.1	-0.79	-0.04	0.2	-0.79	-1.03	0.883013	0.827202	0.987441	0.939781	0.674242	0.977963	0.604359	0.575472	0.240457	4	6	4	59.5		High
Q5XIK2	Tmx2	Rattus norvegicus	Thioredoxin-related transmembrane protein 2 OS=Rattus norvegicus GN=Tmx2 PE=2 SV=1	93.2	63.2	84	61	90.5	60.5	100	100	86.9	77.3	89.2	80.5	76.7	71.6	74	100	81.9	84.8	-0.1	-0.05	-0.29	-0.24	-0.38	0.05	0.05	-0.2	-0.2	0.778921	0.999034	0.0972052	0.255007	0.881215	0.880709	0.891793	0.970428	0.973029	9	60	9	33.8		High
A0A0G2JX46	Kcmf1	Rattus norvegicus	Protein Kcmf1 OS=Rattus norvegicus GN=Kcmf1 PE=1 SV=1	109.5	119.6	107	106.6	92.6	115.3	100	100	95.1	97.4	93.3	99.6	114.4	106.8	103.3	100	96.3	96.4	-0.1	-0.15	-0.06	-0.05	0.19	-0.05	0	0.15	0.1	0.883013	0.848831	0.999675	0.996248	0.886399	0.975741	0.989305	0.972794	0.977112	3	10	3	41.7		High
Q04735	Cdk16	Mus musculus	Cyclin-dependent kinase 16 OS=Mus musculus GN=Cdk16 PE=1 SV=1	129.3	130.4	105.1	139.7	100.1	139.4	100	100	94.5	92.5	91.1	94.8	129.8	121.2	118.1	100	93.5	92.9	-0.1	-0.14	-0.1	-0.11	0.38	-0.04	-0.01	0.37	0.35	0.776854	0.75575	0.980246	0.966559	0.818232	0.981865	0.953187	0.906619	0.908227	12	33	10	55.9		High
P01830	Thy1	Rattus norvegicus	Thy-1 membrane glycoprotein OS=Rattus norvegicus GN=Thy1 PE=1 SV=1	193.6	103.5	174.5	100.1	182.4	98.2	100	100	97.2	95.5	95.4	101.7	141.5	132.1	133.8	100	96.3	98.5	-0.1	-0.08	-0.05	-0.02	0.5	0.02	0.03	0.46	0.44	0.749296	0.970151	0.98637	0.994374	0.794977	0.943728	0.980771	0.857451	0.837091	5	61	5	18.2		High
D3ZAP9	Gpd1l	Rattus norvegicus	Glycerol-3-phosphate dehydrogenase [NAD(+)] OS=Rattus norvegicus GN=Gpd1l PE=1 SV=1	96.5	137.4	83.6	138.3	80.3	137	100	100	94.7	109.6	92.1	110.4	115.2	107.5	104.9	100	101.9	100.8	-0.1	-0.13	0.03	0.01	0.2	-0.04	-0.02	0.08	0.06	0.852412	0.862922	0.951797	0.987942	0.961622	0.981865	0.925168	0.991644	0.992846	16	88	16	38		High
A0A0G2K402	Myef2	Rattus norvegicus	Protein Myef2 OS=Rattus norvegicus GN=Myef2 PE=1 SV=1	50.8	42.4	44.7	42	44.7	42.8	100	100	91.2	80.6	90.6	88.7	46.4	43.3	43.7	100	85.7	89.6	-0.1	-0.09	-0.22	-0.16	-1.11	0.01	0.06	-0.98	-1.04	0.883013	0.996013	0.325957	0.629851	0.248503	0.954397	0.712331	0.456871	0.337706	30	186	30	63.3		High
F8WFW5	Pde2a	Rattus norvegicus	Phosphodiesterase OS=Rattus norvegicus GN=Pde2a PE=1 SV=1	71.7	76.7	62.6	76.6	58.9	76.4	100	100	96.2	93.2	95.1	94.9	74.2	69.3	67.1	100	94.7	95	-0.1	-0.15	-0.08	-0.07	-0.43	-0.05	0	-0.45	-0.5	0.670532	0.712516	0.939833	0.949813	0.864411	0.977963	0.989805	0.848367	0.832	26	88	26	105.2		High
P63011	Rab3a	Rattus norvegicus;Mus musculus	Ras-related protein Rab-3A OS=Mus musculus GN=Rab3a PE=1 SV=1	158.3	138.8	146.7	130.6	147.9	129	100	100	103.3	90	92.8	92.8	148.3	138.4	138.1	100	96.4	92.8	-0.1	-0.1	-0.05	-0.11	0.57	0	-0.06	0.52	0.57	0.883013	0.977712	0.977898	0.885056	0.815981	0.981865	0.59738	0.835157	0.804881	11	229	4	25		High
A0A0G2JT23	Nrbp2	Rattus norvegicus	Protein Nrbp2 OS=Rattus norvegicus GN=Nrbp2 PE=1 SV=1	159.6	135.5	145.5	129.6	145.1	140.9	100	100	94.8	91.7	97.8	90.9	147	137.3	143	100	93.2	94.3	-0.1	-0.04	-0.1	-0.08	0.56	0.06	0.02	0.56	0.6	0.724428	0.995154	0.977898	0.978882	0.657463	0.892699	0.994954	0.789321	0.742287	10	27	10	57.3		High
D4A304	Diras1	Rattus norvegicus	Protein Diras1 OS=Rattus norvegicus GN=Diras1 PE=4 SV=1	118.8	127.7	106.7	124.1	109.1	122.5	100	100	84.1	97.4	89.6	99.6	123.2	115.1	115.6	100	90.5	94.5	-0.1	-0.09	-0.14	-0.08	0.3	0.01	0.06	0.35	0.29	0.685462	0.944689	0.820866	0.969914	0.92102	0.977963	0.894045	0.922493	0.932494	8	34	7	22.3		High
B0BN81	Rps5	Rattus norvegicus	40S ribosomal protein S5 OS=Rattus norvegicus GN=Rps5 PE=1 SV=1	59.9	60.7	51.1	62.2	65.2	62.6	100	100	88.8	90.3	98.5	86	60.3	56.4	63.9	100	89.5	92	-0.1	0.08	-0.16	-0.12	-0.73	0.18	0.04	-0.67	-0.53	0.712081	0.926148	0.64358	0.848176	0.566784	0.080104	0.931729	0.703174	0.835732	9	82	9	22.9		High
P61150	Fgf12	Rattus norvegicus;Mus musculus	Fibroblast growth factor 12 OS=Rattus norvegicus GN=Fgf12 PE=1 SV=1	186.7	133.1	174.5	124.3	165.9	130.9	100	100	86.2	87.6	84.8	100.8	157.7	147.3	147.3	100	86.9	92.5	-0.1	-0.1	-0.2	-0.11	0.66	0	0.09	0.76	0.67	0.776906	0.926148	0.904658	0.978882	0.415871	0.994985	0.927472	0.48592	0.613041	3	8	3	27.4		High
D4A193	Reep1	Rattus norvegicus	Receptor expression-enhancing protein OS=Rattus norvegicus GN=Reep1 PE=1 SV=1	89.8	84.6	77.6	85.5	87.3	84	100	100	88.4	77.9	83.8	84.8	87.1	81.4	85.6	100	83	84.3	-0.1	-0.03	-0.27	-0.25	-0.2	0.07	0.02	-0.03	0.02	0.693503	0.999098	0.0966948	0.145707	0.964265	0.781773	0.991121	0.997255	0.996522	9	56	8	22.2		High
A8WCF8	Tprg1l	Rattus norvegicus	Tumor protein p63-regulated gene 1-like protein OS=Rattus norvegicus GN=Tprg1l PE=1 SV=1	99.1	95	88.9	92.4	90.2	93.6	100	100	96.2	97.9	94.7	105.8	97	90.6	91.8	100	97.1	100.1	-0.1	-0.08	-0.04	0	-0.04	0.02	0.04	-0.1	-0.12	0.858796	0.988624	0.986271	0.994192	0.994237	0.965033	0.891793	0.988119	0.987512	12	110	12	29.8		High
Q5U3Z7	Shmt2	Rattus norvegicus	Serine hydroxymethyltransferase OS=Rattus norvegicus GN=Shmt2 PE=1 SV=1	89.3	75.6	77.8	75.9	79.6	73.5	100	100	105.5	98	101	107.6	82.2	76.8	76.5	100	101.7	104.2	-0.1	-0.1	0.02	0.06	-0.28	-0.01	0.04	-0.4	-0.45	0.903696	0.999034	0.991084	0.970125	0.90441	0.977963	0.916181	0.907441	0.894954	28	283	28	55.7		High
D3ZFS7	Lyplal1	Rattus norvegicus	Protein Lyplal1 OS=Rattus norvegicus GN=Lyplal1 PE=4 SV=2	164.3	297.1	160.2	266.1	153.1	283.5	100	100	103.4	94.5	102.1	100.8	220.9	206.5	208.4	100	98.9	101.4	-0.1	-0.08	-0.02	0.02	1.14	0.01	0.04	1.06	1.04	0.860338	0.947509	0.981898	0.988375	0.0754372	0.983651	0.998857	0.25879	0.166689	3	6	3	26.1		High
D4ACB8	Cct8	Rattus norvegicus	Chaperonin subunit 8 (Theta) (Predicted), isoform CRA_a OS=Rattus norvegicus GN=Cct8 PE=1 SV=1	95.3	122.9	83.1	123.1	80.8	120.7	100	100	97.4	113.9	101.9	108.1	108.2	101.1	98.8	100	105.3	104.9	-0.1	-0.13	0.07	0.07	0.11	-0.03	-0.01	-0.06	-0.09	0.903696	0.977301	0.926093	0.955866	0.999846	0.994985	0.989805	0.995651	0.990839	37	510	37	59.6		High
G3V792	Dync1i1	Rattus norvegicus	Cytoplasmic dynein 1 intermediate chain 1 OS=Rattus norvegicus GN=Dync1i1 PE=1 SV=3	117.3	115.1	108	109.2	107.1	107.6	100	100	86	91.3	92.4	89.7	116.2	108.6	107.3	100	88.6	91.1	-0.1	-0.11	-0.17	-0.14	0.22	-0.02	0.04	0.29	0.24	0.883013	0.952392	0.503227	0.746746	0.965808	0.994985	0.922275	0.952353	0.95196	22	125	20	72.6	Phospho [S177(100); S633(100)]	High
P61255	Rpl26	Rattus norvegicus;Mus musculus	60S ribosomal protein L26 OS=Mus musculus GN=Rpl26 PE=1 SV=1	55.3	45.9	48.5	45.7	60.4	47.9	100	100	91.2	68.1	101.5	64.7	50.4	47.1	53.8	100	78.8	81	-0.1	0.09	-0.34	-0.3	-0.99	0.19	0.04	-0.74	-0.59	0.882517	0.763013	0.0382333	0.0514432	0.410295	0.0520599	0.906816	0.691662	0.808204	14	105	14	17.2		High
B0BN94	Fam136a	Rattus norvegicus	Protein FAM136A OS=Rattus norvegicus GN=Fam136a PE=1 SV=1	115.7	85	99	86.8	98.6	83.8	100	100	101.6	85	98.6	92.7	99.2	92.7	90.9	100	92.9	95.6	-0.1	-0.13	-0.11	-0.06	-0.01	-0.03	0.04	0	-0.07	0.825543	0.849655	0.866741	0.977645	0.999118	0.994985	0.928008	0.999264	0.996522	7	51	7	15.6		High
A0A0G2K3I1	Slc7a1	Rattus norvegicus	High affinity cationic amino acid transporter 1 OS=Rattus norvegicus GN=Slc7a1 PE=4 SV=1	84.6	64.1	70.9	66.9	88	74.6	100	100	105.2	92.1	106.7	99.1	73.7	68.9	81	100	98.4	102.8	-0.1	0.14	-0.02	0.04	-0.44	0.23	0.06	-0.52	-0.34	0.727073	0.950454	0.986271	0.954079	0.898093	0.141987	0.90305	0.759709	0.90793	4	22	4	71.6		High
D3ZWA1	Mindy2	Rattus norvegicus	Protein Fam63b OS=Rattus norvegicus GN=Fam63b PE=1 SV=2	120.5	74.8	116.3	67.7	109.5	92.2	100	100	76.7	82.9	135.5	99.8	94.9	88.7	100.4	100	79.8	116.3	-0.1	0.08	-0.33	0.22	-0.08	0.18	0.54	0.15	-0.21	0.93455	0.999995	0.864192	0.88377	0.978485	0.918217	0.170946	0.972794	0.965969	2	3	2	65.7		High
P70500	Cdipt	Rattus norvegicus	CDP-diacylglycerol--inositol 3-phosphatidyltransferase OS=Rattus norvegicus GN=Cdipt PE=1 SV=1	149.8	138.3	135.6	133.6	141.6	133.9	100	100	114.6	97.3	106.5	107.5	144	134.6	137.7	100	105.6	107	-0.1	-0.06	0.08	0.1	0.53	0.03	0.02	0.35	0.36	0.827804	0.996013	0.814727	0.804399	0.765889	0.929566	0.991121	0.915695	0.895047	6	50	6	23.6		High
Q9Z2Z8	Dhcr7	Rattus norvegicus	7-dehydrocholesterol reductase OS=Rattus norvegicus GN=Dhcr7 PE=2 SV=1	70.7	78.6	62.3	78	63.6	74	100	100	115.8	100	100.7	107.4	74.5	69.7	68.6	100	107.6	104	-0.1	-0.12	0.11	0.06	-0.42	-0.02	-0.05	-0.63	-0.6	0.811321	0.868453	0.684584	0.947391	0.864002	0.995768	0.612863	0.758476	0.794243	11	106	11	54.1		High
Q9CQ49	Ncbp2	Rattus norvegicus;Mus musculus	Nuclear cap-binding protein subunit 2 OS=Mus musculus GN=Ncbp2 PE=1 SV=1	52.3	47.6	42.2	51.6	60.1	54.6	100	100	105.2	116.3	116.9	109.2	49.9	46.7	57.3	100	110.6	113	-0.1	0.2	0.15	0.18	-1	0.3	0.03	-1.25	-0.98	0.785172	0.866889	0.507796	0.388335	0.385664	0.14952	0.989305	0.101145	0.216631	4	15	4	18		High
Q5PQN9	Mrpl38	Rattus norvegicus	39S ribosomal protein L38, mitochondrial OS=Rattus norvegicus GN=Mrpl38 PE=2 SV=2	133.4	80.9	97	97.3	105.1	96.1	100	100	125.7	99.1	107.7	98.4	103.9	97.2	100.5	100	111.6	102.9	-0.1	-0.05	0.16	0.04	0.06	0.05	-0.12	-0.2	-0.03	0.838672	0.973601	0.694618	0.978882	0.960941	0.9573	0.602984	0.966624	0.999518	4	9	4	44.8		High
E9PTJ1	Coil	Rattus norvegicus	Protein Coil OS=Rattus norvegicus GN=Coil PE=1 SV=3	60.3	51.2	51.6	52.3	63.3	60.8	100	100	112.5	92.7	111.2	116.3	55.6	52	62.1	100	102.1	113.7	-0.1	0.16	0.03	0.19	-0.85	0.26	0.16	-0.97	-0.87	0.880725	0.997752	0.967231	0.753529	0.592158	0.766406	0.684077	0.363414	0.389417	4	6	4	65.1		High
Q9P290	Slc22a17	Rattus norvegicus	Solute carrier family 22 member 17 OS=Rattus norvegicus GN=Slc22a17 PE=2 SV=2	82.9	70	76.8	66.2	67.3	76.3	100	100	91.9	77	94.8	83.9	76.2	71.3	71.7	100	84.1	89.2	-0.1	-0.09	-0.25	-0.17	-0.39	0.01	0.08	-0.24	-0.32	0.883013	0.950303	0.797503	0.951246	0.949769	0.995398	0.938301	0.965659	0.941259	2	4	2	55.8		High
P62911	Rpl32	Rattus norvegicus;Mus musculus	60S ribosomal protein L32 OS=Mus musculus GN=Rpl32 PE=1 SV=2	66.8	61.1	62	57.6	81.3	69.1	100	100	114.8	101	123.9	100.8	63.9	59.8	75	100	107.7	111.8	-0.1	0.23	0.11	0.16	-0.65	0.33	0.05	-0.85	-0.58	0.864035	0.165305	0.762867	0.56289	0.772039	0.00020921	0.80015	0.600536	0.809491	12	121	12	15.9		High
Q6AYK1	Rnps1	Rattus norvegicus	RNA-binding protein with serine-rich domain 1 OS=Rattus norvegicus GN=Rnps1 PE=2 SV=1	43	42.1	40.6	39	52.3	42.2	100	100	98	82.1	102.2	90	42.5	39.8	47	100	89.7	95.9	-0.1	0.14	-0.16	-0.06	-1.23	0.24	0.1	-1.17	-1.03	0.761689	0.702544	0.681458	0.978882	0.178754	0.0300563	0.497102	0.17006	0.22936	6	43	6	34.2		High
Q9JHY2	Sfxn3	Rattus norvegicus	Sideroflexin-3 OS=Rattus norvegicus GN=Sfxn3 PE=2 SV=1	140	87.6	123.4	87	139.9	83.5	100	100	106.5	92.1	103.4	95.6	110.8	103.6	108.1	100	99	99.4	-0.1	-0.04	-0.01	-0.01	0.15	0.06	0.01	0.07	0.12	0.872659	0.999995	0.999675	0.998521	0.972402	0.841219	0.989805	0.993611	0.978591	11	113	10	35.4		High
A0A0H2UHN2	Idi1	Rattus norvegicus	Isopentenyl-diphosphate Delta-isomerase 1 OS=Rattus norvegicus GN=Idi1 PE=1 SV=1	57.7	88.6	54.3	82.4	50.2	82.4	100	100	93.3	113	87.3	121.2	71.5	66.9	64.3	100	102.7	102.9	-0.1	-0.15	0.04	0.04	-0.48	-0.06	0	-0.62	-0.68	0.876619	0.842525	0.961164	0.978882	0.825105	0.948355	0.991121	0.78626	0.738417	11	77	11	32.5		High
Q5U300	Uba1	Rattus norvegicus	Ubiquitin-like modifier-activating enzyme 1 OS=Rattus norvegicus GN=Uba1 PE=1 SV=1	91.8	129.5	81.8	127.2	76.9	125.6	100	100	95.3	111	93	109.7	109.1	102	98.3	100	102.9	101	-0.1	-0.15	0.04	0.02	0.13	-0.05	-0.03	-0.01	-0.04	0.90468	0.948274	0.977898	0.994192	0.998495	0.966731	0.931729	0.999264	0.997532	51	693	51	117.7		High
D3ZH41	Ckap4	Rattus norvegicus	Cytoskeleton-associated protein 4 (Predicted) OS=Rattus norvegicus GN=Ckap4 PE=1 SV=2	71.9	68	62.9	68.1	64.2	68	100	100	102.1	94.4	101.4	103	69.9	65.4	66.1	100	98.2	102.2	-0.1	-0.08	-0.03	0.03	-0.52	0.01	0.06	-0.59	-0.63	0.853262	0.970162	0.999004	0.978882	0.820196	0.967934	0.770512	0.816051	0.795701	24	271	8	36.3		High
G3V8C4	Clic4	Rattus norvegicus	Chloride intracellular channel protein OS=Rattus norvegicus GN=Clic4 PE=1 SV=1	146.3	167	131.2	163.2	133.5	163.2	100	100	99.4	104.7	95.6	103	156.4	146.3	147.6	100	102	99.3	-0.1	-0.08	0.03	-0.01	0.64	0.01	-0.04	0.52	0.57	0.873255	0.994324	0.949853	0.996248	0.734424	0.966731	0.776857	0.844196	0.7915	16	117	15	28.7		High
Q6P747	Hp1bp3	Rattus norvegicus	Heterochromatin protein 1-binding protein 3 OS=Rattus norvegicus GN=Hp1bp3 PE=1 SV=1	37.2	34.2	34	32.7	40.1	34.3	100	100	102.2	90.7	102.6	99.1	35.7	33.4	37.1	100	96.3	100.8	-0.1	0.06	-0.05	0.01	-1.49	0.15	0.07	-1.53	-1.44	0.830899	0.952392	0.955442	0.994192	0.0661317	0.217619	0.711189	0.105959	0.082976	23	121	23	60.8		High
D3ZUP8	Lmbrd2	Rattus norvegicus	Protein Lmbrd2 OS=Rattus norvegicus GN=Lmbrd2 PE=1 SV=1	138.3	130.4	121.8	129.7	128.2	130.4	100	100	97.5	89	96.6	93.8	134.3	125.7	129.3	100	93.2	95.2	-0.1	-0.05	-0.1	-0.07	0.43	0.04	0.03	0.43	0.44	0.727419	0.988624	0.966362	0.979679	0.808078	0.910163	0.990504	0.878816	0.84459	12	44	12	81		High
Q5PPJ4	Dohh	Rattus norvegicus	Deoxyhypusine hydroxylase OS=Rattus norvegicus GN=Dohh PE=2 SV=1	77.1	84.3	70.7	80.5	73.9	88.1	100	100	89.5	93.2	94	99.8	80.6	75.5	80.7	100	91.4	96.8	-0.1	0	-0.13	-0.05	-0.31	0.1	0.08	-0.28	-0.26	0.776456	0.999098	0.948162	0.994648	0.968225	0.861334	0.876323	0.946581	0.947799	7	21	7	33.1		High
P61971	Nutf2	Rattus norvegicus;Mus musculus	Nuclear transport factor 2 OS=Mus musculus GN=Nutf2 PE=1 SV=1	116.2	167.1	106.5	159.7	106.9	160.3	100	100	101.2	117.2	98.7	111.6	139.3	130.4	130.9	100	108.9	105	-0.1	-0.09	0.12	0.07	0.48	0.01	-0.05	0.26	0.32	0.746923	0.907148	0.583168	0.881151	0.800744	0.977963	0.667388	0.956003	0.926474	4	36	4	14.5		High
A0A0G2JSZ9	Ccs	Rattus norvegicus	Copper chaperone for superoxide dismutase OS=Rattus norvegicus GN=Ccs PE=1 SV=1	118.3	127.6	108.6	121.8	107.5	130.9	100	100	92.6	102.7	94.2	105.8	122.9	115	118.6	100	97.5	99.8	-0.1	-0.05	-0.04	0	0.3	0.04	0.03	0.24	0.25	0.701464	0.991085	0.992583	0.982607	0.896979	0.896247	0.988498	0.965659	0.945738	8	30	8	28.9		High
Q9JLT6	Bid	Rattus norvegicus	BH3-interacting domain death agonist OS=Rattus norvegicus GN=Bid PE=1 SV=2	140.7	154.9	126.5	151	121.2	160.2	100	100	101.9	91.4	104.4	95.5	147.6	138.2	139.3	100	96.5	99.9	-0.1	-0.08	-0.05	0	0.56	0.01	0.05	0.52	0.48	0.720024	0.950454	0.99989	0.983214	0.676178	0.973852	0.947024	0.833683	0.816984	6	36	6	22.2		High
Q62688	Plcl1	Rattus norvegicus	Inactive phospholipase C-like protein 1 OS=Rattus norvegicus GN=Plcl1 PE=1 SV=1	122.2	91.2	110.5	88.4	105.6	98	100	100	99.2	96.9	93.4	99	105.5	98.8	101.7	100	98	96.2	-0.1	-0.05	-0.03	-0.06	0.08	0.04	-0.03	0.01	0.08	0.827804	0.952482	0.989771	0.994192	0.946184	0.964467	0.926464	0.999257	0.984266	6	13	5	122.7		High
P62852	Rps25	Rattus norvegicus;Mus musculus	40S ribosomal protein S25 OS=Mus musculus GN=Rps25 PE=1 SV=1	57.7	63.5	50.9	63.1	60.4	61.3	100	100	90.6	94.2	100.4	85.5	60.6	56.7	60.8	100	92.4	92.7	-0.09	0.01	-0.11	-0.11	-0.72	0.1	0	-0.7	-0.61	0.875574	0.99748	0.830121	0.830651	0.601238	0.532582	0.994171	0.727053	0.795701	8	100	8	13.7		High
D4A249	Mblac2	Rattus norvegicus	Protein Mblac2 OS=Rattus norvegicus GN=Mblac2 PE=1 SV=1	134.1	98.3	113.9	101.4	117	98.3	100	100	100.9	95.6	97.5	104.1	114.8	107.5	107.2	100	98.2	100.7	-0.09	-0.1	-0.03	0.01	0.2	0	0.04	0.13	0.09	0.773721	0.947319	0.999675	0.992308	0.957309	0.982523	0.947555	0.98167	0.978591	10	54	10	31.2		High
P29266	Hibadh	Rattus norvegicus	3-hydroxyisobutyrate dehydrogenase, mitochondrial OS=Rattus norvegicus GN=Hibadh PE=1 SV=3	142.8	113.4	130.5	108.9	137.9	107.1	100	100	99.5	96.5	102.2	103.6	127.3	119.2	121.5	100	98	102.9	-0.09	-0.07	-0.03	0.04	0.35	0.03	0.07	0.28	0.24	0.725811	0.973978	0.992004	0.943933	0.872328	0.940111	0.845013	0.949582	0.947794	10	59	10	35.3		High
Q925G1	Hdgfl2	Rattus norvegicus	Hepatoma-derived growth factor-related protein 2 OS=Rattus norvegicus GN=Hdgfrp2 PE=1 SV=2	46	49.5	43.3	46.1	40.1	49.3	100	100	88.3	76.3	100.3	74.7	47.7	44.7	44.5	100	82.1	86.6	-0.09	-0.1	-0.29	-0.21	-1.07	-0.01	0.08	-0.88	-0.96	0.723475	0.846658	0.253829	0.501951	0.408285	0.995398	0.819053	0.447375	0.306954	13	40	11	74		High
P81795	Eif2s3	Rattus norvegicus	Eukaryotic translation initiation factor 2 subunit 3, X-linked OS=Rattus norvegicus GN=Eif2s3 PE=1 SV=2	108.9	111.7	95.5	111.9	98.9	112.3	100	100	88.4	93.6	102.1	100	110.3	103.4	105.4	100	91	101.1	-0.09	-0.07	-0.14	0.02	0.14	0.03	0.15	0.18	0.06	0.742408	0.942866	0.930192	0.978882	0.950219	0.97392	0.242692	0.972794	0.990436	17	157	3	51		High
A0A0U1RNF2	Lcmt1	Mus musculus	Protein Lcmt1 OS=Mus musculus GN=Lcmt1 PE=1 SV=1	108.5	138.4	95.8	137.5	95.1	133.5	100	100	94.2	99.1	94	103.2	122.5	114.8	112.7	100	96.6	98.5	-0.09	-0.12	-0.05	-0.02	0.29	-0.03	0.03	0.25	0.19	0.776906	0.801768	0.999675	0.9979	0.889795	0.994985	0.991121	0.965659	0.962123	6	28	6	38.1		High
E9Q0V4	Mpc1	Mus musculus	Mitochondrial pyruvate carrier OS=Mus musculus GN=Mpc1 PE=1 SV=1	123.8	98	118	90.2	116.1	87.2	100	100	97.7	92.2	97.5	101.6	110.1	103.2	100.6	100	94.9	99.5	-0.09	-0.13	-0.08	-0.01	0.14	-0.04	0.07	0.12	0.02	0.776854	0.742792	0.992004	0.989499	0.957309	0.984197	0.882015	0.985786	0.998963	3	16	3	18.3		High
D3ZW09	Sorcs2	Rattus norvegicus	Protein Sorcs2 OS=Rattus norvegicus GN=Sorcs2 PE=4 SV=3	94.8	56	89.6	52	91.4	54	100	100	105	95.7	94.8	108.9	72.8	68.2	70.2	100	100.2	101.6	-0.09	-0.05	0	0.02	-0.46	0.04	0.02	-0.55	-0.53	0.883013	0.973978	0.976546	0.98031	0.913848	0.991176	0.991121	0.773026	0.797077	4	4	4	128.7		High
A0A0A0MY09	Hsp90b1	Rattus norvegicus	Endoplasmin OS=Rattus norvegicus GN=Hsp90b1 PE=1 SV=1	69.7	70.6	62.6	69.1	67.3	70.1	100	100	114.3	108.3	105.9	115.9	70.2	65.8	68.6	100	111.3	110.7	-0.09	-0.03	0.15	0.15	-0.51	0.06	-0.01	-0.76	-0.69	0.909571	0.991676	0.672853	0.685028	0.756204	0.633261	0.989305	0.67662	0.726824	68	979	66	92.8		High
A0A0G2K7X3	Nucks1	Rattus norvegicus	Nuclear ubiquitous casein and cyclin-dependent kinase substrate 1 OS=Rattus norvegicus GN=Nucks1 PE=1 SV=1	47.3	56.6	44.6	52.8	39.7	52.7	100	100	109.8	83.8	115.9	77	51.8	48.5	45.8	100	95.9	94.5	-0.09	-0.18	-0.06	-0.08	-0.95	-0.08	-0.02	-0.98	-1.05	0.776906	0.500935	0.980246	0.945049	0.389516	0.909226	0.873936	0.337634	0.238034	12	38	12	27		High
F1M1D5	Tbcd	Rattus norvegicus	Protein Tbcd OS=Rattus norvegicus GN=Tbcd PE=1 SV=3	119.7	161.7	106.4	159.8	101	156.5	100	100	95.4	110.1	94.4	107.4	139.1	130.4	125.7	100	102.5	100.7	-0.09	-0.15	0.04	0.01	0.48	-0.05	-0.03	0.35	0.32	0.909571	0.896056	0.953256	0.994192	0.900341	0.970129	0.864592	0.935736	0.939289	23	122	23	133.5		High
O88280	Slit3	Rattus norvegicus	Slit homolog 3 protein OS=Rattus norvegicus GN=Slit3 PE=2 SV=1	144.5	86.6	144.7	76	131.4	94.6	100	100	101.2	103.5	105	105	111.9	104.9	111.5	100	102.4	105	-0.09	0	0.03	0.07	0.16	0.09	0.04	0.04	0.09	0.790818	0.999034	0.925993	0.936695	0.907771	0.905233	0.991121	0.99211	0.979566	6	13	6	167.7		High
P14841	Cst3	Rattus norvegicus	Cystatin-C OS=Rattus norvegicus GN=Cst3 PE=1 SV=2	109.5	61.2	89	66.2	70.9	69.1	100	100	92.5	53.8	85.7	69.2	81.9	76.8	70	100	70.5	77	-0.09	-0.23	-0.5	-0.38	-0.29	-0.13	0.13	0.12	-0.14	0.727419	0.445979	0.00927921	0.109883	0.961293	0.78028	0.668429	0.973979	0.978912	4	19	4	15.4		High
D3ZAI6	Nt5dc3	Rattus norvegicus	Protein Nt5dc3 OS=Rattus norvegicus GN=Nt5dc3 PE=1 SV=2	125.5	98.1	106.8	101.3	105.3	97.5	100	100	97	92.7	94	96.8	110.9	104	101.4	100	94.8	95.4	-0.09	-0.13	-0.08	-0.07	0.15	-0.04	0.01	0.13	0.09	0.893939	0.947509	0.927279	0.95474	0.987915	0.985062	0.99432	0.981839	0.98785	22	130	22	63.1		High
Q9JIS4	Kcnk10	Rattus norvegicus	Potassium channel subfamily K member 10 OS=Rattus norvegicus GN=Kcnk10 PE=2 SV=1	80.1	59.6	66.8	62.8	67.6	63.4	100	100	85.3	79.3	84.9	83	69.1	64.8	65.5	100	82.2	83.9	-0.09	-0.08	-0.28	-0.25	-0.53	0.02	0.03	-0.34	-0.36	0.784413	0.947509	0.298914	0.305308	0.873452	0.977963	0.991121	0.912488	0.917526	9	19	9	59.8		High
B1WBV1	Aida	Rattus norvegicus	LOC682999 protein OS=Rattus norvegicus GN=Aida PE=1 SV=1	83	82.7	77.2	78.2	73.1	81.2	100	100	108.3	106.9	97	110.8	82.8	77.7	77.1	100	107.6	103.7	-0.09	-0.1	0.11	0.05	-0.27	-0.01	-0.05	-0.47	-0.43	0.751788	0.832379	0.707818	0.9343	0.939096	0.998567	0.672216	0.831761	0.869471	7	18	7	34.8		High
F1LQN1	Galnt16	Rattus norvegicus	Polypeptide N-acetylgalactosaminyltransferase OS=Rattus norvegicus GN=Galnt16 PE=3 SV=1	86.7	61.8	75.3	62.6	81.2	63.4	100	100	88	86	96.3	94.2	73.2	68.7	71.8	100	87	95.2	-0.09	-0.03	-0.2	-0.07	-0.45	0.06	0.13	-0.34	-0.41	0.779272	0.999034	0.490054	0.978882	0.890767	0.84329	0.218607	0.906166	0.891717	12	37	12	62.7		High
D3ZPC4	L1cam	Rattus norvegicus	Neural cell adhesion molecule L1 OS=Rattus norvegicus GN=L1cam PE=1 SV=2	119.3	99.9	102	102.8	103.4	83.2	100	100	77.9	65	72	68	109.2	102.4	92.7	100	71.2	70	-0.09	-0.24	-0.49	-0.52	0.13	-0.14	-0.02	0.53	0.41	0.883013	0.456607	3.90055e-05	1.92322e-05	0.979498	0.522315	0.889708	0.829839	0.881405	38	540	2	140.3		High
E9PTI6	Raly	Rattus norvegicus	Protein Raly OS=Rattus norvegicus GN=Raly PE=1 SV=2	35.8	23.9	32.2	23.4	33.6	22.5	100	100	56.5	55.2	60.4	59	29.3	27.4	27.5	100	55.9	59.7	-0.09	-0.09	-0.84	-0.74	-1.77	0	0.1	-1.02	-1.12	0.807768	0.952392	1.03718e-13	1.93379e-11	0.0208489	0.977963	0.337014	0.377885	0.220362	14	90	14	33		High
Q9QXS1	Plec	Mus musculus	Plectin OS=Mus musculus GN=Plec PE=1 SV=3	69.1	58.8	64.7	55.3	92.8	60.6	100	100	92.2	91.5	101.3	90.3	63.7	59.8	75	100	91.9	95.7	-0.09	0.23	-0.12	-0.06	-0.65	0.33	0.06	-0.62	-0.35	0.727419	0.587588	0.951009	0.985564	0.623586	0.00813428	0.925829	0.67932	0.910166	273	2150	2	533.9		High
Q4V887	Slc39a6	Rattus norvegicus	Zinc transporter ZIP6 OS=Rattus norvegicus GN=Slc39a6 PE=1 SV=1	109.6	59.2	86	66.4	88.9	61.6	100	100	109	72.7	75.8	77.8	80.6	75.6	74	100	89	76.8	-0.09	-0.12	-0.17	-0.38	-0.31	-0.03	-0.21	-0.24	-0.05	0.883013	0.893102	0.948914	0.504356	0.968336	0.981865	0.552169	0.965659	0.999518	6	17	6	83.2		High
P52963	Epb41l4a	Mus musculus	Band 4.1-like protein 4A OS=Mus musculus GN=Epb41l4a PE=2 SV=2	86	46.2	85.1	41.2	90.3	46.4	100	100	85.6	54.6	84	60.7	63.1	59.2	64.8	100	68.4	71.4	-0.09	0.04	-0.55	-0.49	-0.67	0.13	0.06	-0.21	-0.14	0.952929	0.999995	0.45984	0.550304	0.863325	0.964467	0.992541	0.972794	0.981752	3	5	2	78.5		High
Q9ES21	Sacm1l	Rattus norvegicus	Phosphatidylinositide phosphatase SAC1 OS=Rattus norvegicus GN=Sacm1l PE=1 SV=1	147.1	138.9	133.9	134.4	130.1	128.8	100	100	97.9	92.6	99.1	97.6	142.9	134.1	129.5	100	95.2	98.4	-0.09	-0.14	-0.07	-0.02	0.52	-0.05	0.05	0.49	0.4	0.916402	0.952392	0.929503	0.991015	0.894504	0.97515	0.855746	0.860718	0.90793	31	278	31	67		High
F1M1E4	Pnkd	Rattus norvegicus	Protein Pnkd OS=Rattus norvegicus GN=Pnkd PE=1 SV=1	78.6	73.8	67.7	75.5	68.9	66.7	100	100	85.4	91	83.2	93.2	76.2	71.5	67.8	100	88.2	88.1	-0.09	-0.17	-0.18	-0.18	-0.39	-0.08	0	-0.3	-0.38	0.796447	0.697794	0.848683	0.796417	0.94888	0.94229	0.963634	0.942388	0.91672	2	7	2	42.9		High
Q66H20	Ptbp2	Rattus norvegicus;Mus musculus	Polypyrimidine tract-binding protein 2 OS=Rattus norvegicus GN=Ptbp2 PE=1 SV=1	44.3	48.1	39.1	48	45.4	49.6	100	100	82.1	92.5	89.7	92.1	46.2	43.3	47.4	100	87.1	90.9	-0.09	0.04	-0.2	-0.14	-1.12	0.13	0.06	-1.01	-0.94	0.871278	0.977596	0.416114	0.713895	0.291676	0.303087	0.714989	0.443875	0.478354	13	101	12	57.5		High
P53678	Ap3m2	Rattus norvegicus	AP-3 complex subunit mu-2 OS=Rattus norvegicus GN=Ap3m2 PE=2 SV=1	140.1	151	131	142.2	131.8	142.8	100	100	87.9	106.8	89.3	97.2	145.4	136.5	137.2	100	96.9	93.2	-0.09	-0.08	-0.05	-0.1	0.54	0.01	-0.06	0.5	0.56	0.761698	0.952392	0.999675	0.952321	0.749778	0.977963	0.635517	0.838147	0.749262	12	89	8	46.8		High
A0A023T778	Magohb	Mus musculus	Mago nashi protein OS=Mus musculus GN=Magohb PE=1 SV=1	42.8	47.8	36.8	49	40.5	49.7	100	100	86.2	94.5	93.4	93.5	45.2	42.4	44.8	100	90.2	93.5	-0.09	-0.01	-0.15	-0.1	-1.15	0.08	0.05	-1.09	-1.06	0.724428	0.999995	0.67013	0.912054	0.145006	0.743823	0.867278	0.272064	0.252628	8	55	8	17.3		High
P62718	Rpl18a	Rattus norvegicus;Mus musculus	60S ribosomal protein L18a OS=Rattus norvegicus GN=Rpl18a PE=2 SV=1	57.8	64.7	51.1	64.5	72.4	66.6	100	100	92.4	100.9	106.6	95.6	61.1	57.4	69.4	100	96.6	101	-0.09	0.18	-0.05	0.01	-0.71	0.27	0.06	-0.75	-0.54	0.883013	0.240292	0.967231	0.994192	0.62257	0.00140476	0.712575	0.686467	0.837838	14	160	14	20.7		High
Q9JL55	Gde1	Rattus norvegicus	Glycerophosphodiester phosphodiesterase 1 OS=Rattus norvegicus GN=Gde1 PE=1 SV=2	95.8	86.3	80.9	90.1	82.6	87.4	100	100	97.7	90.5	92.7	90.8	90.9	85.4	85	100	94	91.7	-0.09	-0.1	-0.09	-0.12	-0.14	-0.01	-0.04	-0.14	-0.11	0.769277	0.862108	0.979295	0.915379	0.993579	0.994342	0.797232	0.973979	0.985313	8	37	8	37.6		High
Q5XIE8	Itm2b	Rattus norvegicus	Integral membrane protein 2B OS=Rattus norvegicus GN=Itm2b PE=2 SV=1	168.1	152.3	146.3	154.3	141.5	162.4	100	100	123.2	135.1	125.1	131.5	160	150.3	151.6	100	129	128.3	-0.09	-0.08	0.37	0.36	0.68	0.01	-0.01	0.22	0.24	0.883013	0.999034	0.00243943	0.00369655	0.636311	0.970615	0.950427	0.96652	0.947794	10	75	10	30.3		High
F1MA52	Nxf1	Rattus norvegicus	Nuclear RNA export factor 1 OS=Rattus norvegicus GN=Nxf1 PE=1 SV=1	55	41.2	44.1	45.3	44.3	46.1	100	100	90.2	97.4	96.6	108.9	47.6	44.7	45.2	100	93.7	102.6	-0.09	-0.08	-0.09	0.04	-1.07	0.02	0.13	-1.07	-1.18	0.799666	0.948632	0.984696	0.963403	0.25589	0.986452	0.396238	0.175971	0.0872846	11	28	11	70.4		High
G3V7I5	Aldh1b1	Rattus norvegicus	Aldehyde dehydrogenase X, mitochondrial OS=Rattus norvegicus GN=Aldh1b1 PE=1 SV=1	110.6	86.9	98.3	86.3	102.5	81.1	100	100	94.9	85	96.3	94.8	98	92.1	91.2	100	89.8	95.5	-0.09	-0.1	-0.15	-0.07	-0.03	-0.01	0.09	0.04	-0.07	0.90468	0.987264	0.606481	0.957494	0.9887	0.991176	0.466756	0.999257	0.993146	23	144	21	57.6		High
Q5I0L7	Kti12	Rattus norvegicus	Protein KTI12 homolog OS=Rattus norvegicus GN=Kti12 PE=1 SV=1	80.2	88.3	70.3	88.9	73.2	94.5	100	100	98.8	107.6	93.3	122.5	84.2	79.1	83.2	100	103.1	106.9	-0.09	-0.02	0.04	0.1	-0.25	0.07	0.05	-0.38	-0.36	0.883013	0.991085	0.94595	0.947465	0.992692	0.977963	0.991121	0.900252	0.921961	3	5	3	38.3		High
P26516	Psmd7	Mus musculus	26S proteasome non-ATPase regulatory subunit 7 OS=Mus musculus GN=Psmd7 PE=1 SV=2	88.9	105.2	78.3	105.3	75.7	104.7	100	100	100.5	100.7	101.9	98.1	96.7	90.8	89.1	100	100.6	100	-0.09	-0.12	0.01	0	-0.05	-0.03	-0.01	-0.15	-0.17	0.885943	0.950303	0.987714	0.999905	0.991618	0.994985	0.950188	0.977431	0.978154	12	134	12	36.5		High
D3Z973	#N/A	Rattus norvegicus	Protein LOC102546963 OS=Rattus norvegicus GN=LOC102546963 PE=4 SV=2	130.7	149.6	119.9	143.9	116	144.7	100	100	86.9	86.3	82.2	89	139.8	131.4	129.5	100	86.6	85.6	-0.09	-0.11	-0.21	-0.22	0.48	-0.02	-0.02	0.6	0.6	0.796447	0.851642	0.735499	0.541893	0.704363	0.994985	0.928008	0.733489	0.720597	9	70	4	27		High
P10354	Chga	Rattus norvegicus	Chromogranin-A OS=Rattus norvegicus GN=Chga PE=1 SV=1	36.5	26	31.8	26.3	36	25.9	100	100	54	34.8	64.7	50.5	30.8	28.9	30.6	100	43.4	57.2	-0.09	-0.01	-1.21	-0.81	-1.7	0.08	0.4	-0.58	-0.9	0.757814	0.997752	1.25117e-15	2.1694e-14	0.0208489	0.884879	2.07307e-11	0.723959	0.407449	14	54	14	52	Phospho [S312(100); S353(100)]	High
P40241	Cd9	Rattus norvegicus	CD9 antigen OS=Rattus norvegicus GN=Cd9 PE=1 SV=2	69.8	190.7	63	186.7	54.1	183.1	100	100	128.9	113	95.2	118.9	115.4	108.4	99.5	100	120.7	106.4	-0.09	-0.21	0.27	0.09	0.21	-0.12	-0.18	-0.15	-0.1	0.885943	0.575473	0.0405994	0.872413	0.967965	0.644283	3.28785e-05	0.975904	0.990839	6	75	6	25.2		High
D3ZF11	Lamtor5	Rattus norvegicus	Hepatitis B virus x interacting protein (Predicted), isoform CRA_a OS=Rattus norvegicus GN=Lamtor5 PE=1 SV=1	92.8	90.2	81.3	90.9	89.7	87.8	100	100	69.5	70.7	72	74.8	91.5	85.9	88.7	100	70.1	73.4	-0.09	-0.04	-0.51	-0.45	-0.13	0.05	0.07	0.29	0.27	0.896613	0.987835	0.386755	0.527913	0.992685	0.994981	0.990504	0.942388	0.94485	2	13	2	16.4		High
P27274	Cd59	Rattus norvegicus	CD59 glycoprotein OS=Rattus norvegicus GN=Cd59 PE=1 SV=2	323.4	265.9	278.5	272.6	264.4	270.2	100	100	96	93.6	99.2	95.2	293.2	275.5	267.2	100	94.8	97.2	-0.09	-0.13	-0.08	-0.04	1.55	-0.04	0.04	1.54	1.46	0.689799	0.743473	0.992004	0.9979	0.0290665	0.977963	0.986913	0.0568269	0.0391101	3	30	3	13.8		High
G3V733	Syn2	Rattus norvegicus	Synapsin II, isoform CRA_a OS=Rattus norvegicus GN=Syn2 PE=1 SV=3	165.3	162.8	150.1	158.4	148.3	151.7	100	100	90.7	86.7	85.5	94.6	164.1	154.2	150	100	88.7	89.9	-0.09	-0.13	-0.17	-0.15	0.71	-0.04	0.02	0.8	0.74	0.921419	0.981244	0.564525	0.655093	0.76783	0.986452	0.973286	0.645416	0.665846	26	376	23	63.4		High
B0BN93	Psmd13	Rattus norvegicus	26S proteasome non-ATPase regulatory subunit 13 OS=Rattus norvegicus GN=Psmd13 PE=1 SV=1	88.8	115.1	77.8	115.9	76.7	114	100	100	95.7	107.8	101.4	104	101.1	95	93.5	100	101.5	102.7	-0.09	-0.11	0.02	0.04	0.02	-0.02	0.02	-0.1	-0.13	0.921419	0.991085	0.990579	0.978882	0.992674	0.994985	0.986121	0.990073	0.979063	21	185	21	42.8		High
Q6AYQ4	Tmem109	Rattus norvegicus	Transmembrane protein 109 OS=Rattus norvegicus GN=Tmem109 PE=2 SV=1	133.6	114.1	120.3	111.8	113.8	112.2	100	100	103.7	89.4	96.3	97	123.5	116	113	100	96.3	96.6	-0.09	-0.13	-0.05	-0.05	0.3	-0.04	0	0.27	0.23	0.781881	0.764898	0.999675	0.989736	0.889795	0.981865	0.973286	0.957536	0.952453	3	21	3	26.2		High
B0BN55	Urod	Rattus norvegicus	Uroporphyrinogen decarboxylase OS=Rattus norvegicus GN=Urod PE=1 SV=1	92	114.9	81.4	114.7	69.5	101.7	100	100	89.5	97.4	89.4	120	102.8	96.6	84.1	100	93.4	103.6	-0.09	-0.29	-0.1	0.05	0.04	-0.2	0.15	0.05	-0.3	0.81436	0.245508	0.990333	0.959494	0.95359	0.593247	0.714398	0.990286	0.944528	5	17	5	40.6		High
F1LX07	Slc25a12	Rattus norvegicus	Protein Slc25a12 OS=Rattus norvegicus GN=Slc25a12 PE=1 SV=3	136.3	86.1	120.7	85.8	127.5	81.6	100	100	106.1	90.7	100.4	97.1	108.3	101.8	102	100	98.1	98.8	-0.09	-0.09	-0.03	-0.02	0.11	0	0.01	0.05	0.05	0.747558	0.914079	0.986271	0.994179	0.955379	0.991176	0.989805	0.997255	0.992347	25	302	2	71.9		High
G5E8G0	Hnrnpd	Mus musculus	Heterogeneous nuclear ribonucleoprotein D, isoform CRA_b OS=Mus musculus GN=Hnrnpd PE=1 SV=1	49.6	66.3	44.7	65	39.6	60.8	100	100	76.1	74.6	84.7	78.4	57.3	53.9	49.1	100	75.4	81.5	-0.09	-0.22	-0.41	-0.29	-0.8	-0.13	0.11	-0.48	-0.73	0.73943	0.381491	0.0545899	0.201249	0.402083	0.676509	0.580092	0.816051	0.563521	21	172	3	30.6		High
D3ZPP2	Arl8a	Rattus norvegicus;Mus musculus	Protein Arl8a OS=Rattus norvegicus GN=Arl8a PE=1 SV=1	128.7	161.2	117.7	155.7	112.1	162.3	100	100	111.2	127.2	104.9	134.9	144	135.4	134.9	100	118.9	119	-0.09	-0.09	0.25	0.25	0.53	-0.01	0	0.19	0.18	0.921713	0.999098	0.23218	0.17795	0.889629	0.977963	0.99432	0.972794	0.969543	15	249	8	21.4		High
E9Q969	Cpeb2	Mus musculus	Cytoplasmic polyadenylation element-binding protein 2 OS=Mus musculus GN=Cpeb2 PE=1 SV=2	106.4	126	97.1	122	90.8	119.8	100	100	88.2	89.6	91.4	92.3	115.8	108.8	104.3	100	88.9	91.8	-0.09	-0.15	-0.17	-0.12	0.21	-0.06	0.05	0.29	0.18	0.776854	0.707288	0.60903	0.848726	0.945819	0.94229	0.928586	0.947477	0.960138	12	53	8	108.3		High
Q68FR6	Eef1g	Rattus norvegicus	Elongation factor 1-gamma OS=Rattus norvegicus GN=Eef1g PE=2 SV=3	91.9	114	82.4	112.4	80.1	109.3	100	100	99	110.9	103.5	105	102.4	96.2	93.6	100	104.8	104.2	-0.09	-0.13	0.07	0.06	0.03	-0.04	-0.01	-0.12	-0.16	0.922403	0.980403	0.939833	0.970125	0.991193	0.984197	0.988572	0.984444	0.978591	29	418	3	50		High
D4ACX8	Dchs1	Rattus norvegicus	Protocadherin-16 OS=Rattus norvegicus GN=Dchs1 PE=3 SV=2	75.8	63.9	70.5	60.7	51.6	65.1	100	100	131	76.1	123.8	74.2	69.6	65.4	58	100	99.9	95.9	-0.09	-0.26	0	-0.06	-0.52	-0.17	-0.06	-0.61	-0.73	0.925536	0.768793	0.983644	0.994192	0.926351	0.846655	0.948184	0.755847	0.673583	3	6	3	345.8		High
P52480	Pkm	Mus musculus	Pyruvate kinase PKM OS=Mus musculus GN=Pkm PE=1 SV=4	124.4	195.4	115.8	185.6	180	219	100	100	102.6	118.1	100.9	121.2	155.9	146.6	198.5	100	110.1	110.6	-0.09	0.35	0.14	0.15	0.64	0.44	0.01	0.41	0.84	0.883013	0.0124453	0.505132	0.515123	0.650808	4.07752e-07	0.991121	0.893906	0.466498	44	1020	5	57.8		High
Q2LAP6	Tes	Rattus norvegicus	Testin OS=Rattus norvegicus GN=Tes PE=1 SV=1	97.9	117.2	87.7	115.6	83.2	114.3	100	100	96.9	96.4	91.1	97.4	107.1	100.7	97.5	100	96.6	94.2	-0.09	-0.14	-0.05	-0.09	0.1	-0.05	-0.04	0.06	0.05	0.883013	0.867997	0.981898	0.939781	0.98087	0.976484	0.783518	0.993611	0.993146	21	115	21	47.6		High
A0A0G2JSU4	Ndrg2	Rattus norvegicus	N-myc downstream regulated gene 2, isoform CRA_b OS=Rattus norvegicus GN=Ndrg2 PE=1 SV=1	120.2	169.1	104.2	172.5	103.3	161.5	100	100	93.5	88.7	93.6	97.8	142.6	134	129.1	100	91.1	95.7	-0.09	-0.14	-0.13	-0.06	0.51	-0.05	0.07	0.56	0.43	0.784267	0.793971	0.820624	0.978882	0.804738	0.965033	0.797816	0.781198	0.84459	10	59	10	39.2		High
P62083	Rps7	Rattus norvegicus;Mus musculus	40S ribosomal protein S7 OS=Rattus norvegicus GN=Rps7 PE=1 SV=1	61.4	65.2	55.3	64	68.6	69	100	100	100	114.2	105.9	107.6	63.3	59.5	68.8	100	106.9	106.7	-0.09	0.12	0.1	0.09	-0.66	0.21	0	-0.85	-0.63	0.899683	0.454635	0.877919	0.901224	0.666466	0.00966303	0.991121	0.60251	0.774171	16	194	16	22.1		High
G3V936	Cs	Rattus norvegicus	Citrate synthase OS=Rattus norvegicus GN=Cs PE=1 SV=1	130.9	98.9	115.9	98.7	123.6	96.9	100	100	104	117.1	101.9	124.7	113.8	107	109.4	100	110.4	112.8	-0.09	-0.06	0.14	0.17	0.19	0.03	0.03	-0.05	-0.04	0.924871	0.999098	0.718331	0.544626	0.990908	0.863966	0.931476	0.997452	0.997013	24	408	24	51.8		High
Q5RK09	Eif3g	Rattus norvegicus	Eukaryotic translation initiation factor 3 subunit G OS=Rattus norvegicus GN=Eif3g PE=1 SV=1	77.3	83.8	69.2	82.7	66.7	82.9	100	100	91.9	104.3	101.3	97.6	80.5	75.7	74.4	100	97.9	99.4	-0.09	-0.11	-0.03	-0.01	-0.31	-0.02	0.02	-0.37	-0.42	0.860338	0.923787	0.993066	0.9979	0.915769	0.994985	0.982407	0.912488	0.898541	17	94	17	35.6		High
B2GUZ1	Usp4	Rattus norvegicus	Ubiquitin carboxyl-terminal hydrolase 4 OS=Rattus norvegicus GN=Usp4 PE=1 SV=1	97.3	117	86.5	116.4	90.9	116.6	100	100	83.6	100.1	85.3	99.9	106.7	100.4	102.9	100	91.5	92.3	-0.09	-0.05	-0.13	-0.12	0.09	0.04	0.01	0.13	0.16	0.771082	0.997752	0.780929	0.830651	0.977367	0.900751	0.995905	0.978074	0.963661	22	68	20	108.3		High
A0JPJ7	Ola1	Rattus norvegicus	Obg-like ATPase 1 OS=Rattus norvegicus GN=Ola1 PE=2 SV=1	109.7	166.1	97.7	164.9	92.2	161.5	100	100	101.2	116.8	100.2	120	135	126.9	122	100	108.7	109.7	-0.09	-0.15	0.12	0.13	0.43	-0.06	0.01	0.22	0.15	0.925536	0.952392	0.807507	0.743505	0.931321	0.962588	0.989157	0.96652	0.977112	22	202	22	44.5		High
P62281	Rps11	Rattus norvegicus;Mus musculus	40S ribosomal protein S11 OS=Mus musculus GN=Rps11 PE=1 SV=3	65.9	64.5	59.3	63.4	68.5	64.2	100	100	90.3	94.3	99.8	87.6	65.2	61.3	66.3	100	92.3	93.5	-0.09	0.02	-0.12	-0.1	-0.62	0.11	0.02	-0.59	-0.5	0.913249	0.894929	0.813741	0.891996	0.6532	0.233258	0.974853	0.816051	0.863655	11	153	11	18.4		High
Q5M971	Mllt11	Rattus norvegicus	Protein AF1q OS=Rattus norvegicus GN=Mllt11 PE=1 SV=1	59.3	69.3	51.6	70.4	51.1	70.2	100	100	73.4	85.5	72.8	71.3	64.1	60.3	59.9	100	79.2	72	-0.09	-0.1	-0.34	-0.47	-0.64	-0.01	-0.14	-0.39	-0.27	0.749536	0.899863	0.197978	0.00312725	0.684159	0.99761	0.122876	0.857434	0.945687	5	19	5	10		High
P05503	Mtco1	Rattus norvegicus	Cytochrome c oxidase subunit 1 OS=Rattus norvegicus GN=Mtco1 PE=2 SV=3	125.7	76.2	112.9	75.1	153.3	79.5	100	100	110.9	121.5	100.7	134.2	97.9	92.1	110.4	100	116.1	116.3	-0.09	0.17	0.22	0.22	-0.03	0.26	0	-0.33	-0.07	0.778023	0.802498	0.257151	0.261371	0.998432	0.048682	0.975707	0.902715	0.990839	4	17	4	56.8		High
D3ZA84	Tln2	Rattus norvegicus	Protein Tln2 OS=Rattus norvegicus GN=Tln2 PE=1 SV=3	120.9	121.2	108.6	119.4	102.6	117.5	100	100	93.7	98.3	92.7	97.1	121.1	113.9	109.8	100	96	94.9	-0.09	-0.14	-0.06	-0.08	0.28	-0.05	-0.02	0.25	0.21	0.925536	0.95606	0.946966	0.943616	0.968336	0.971679	0.964644	0.965659	0.963213	108	815	6	271.5	Phospho [T1843(100)]	High
Q6P6U2	Psmc3	Rattus norvegicus;Mus musculus	26S protease regulatory subunit 6A OS=Rattus norvegicus GN=Psmc3 PE=1 SV=1	87.9	123.7	77.5	124.1	76.7	122	100	100	90.3	105.3	96.3	104.5	104.3	98.1	96.7	100	97.5	100.3	-0.09	-0.11	-0.04	0	0.06	-0.02	0.04	0.01	-0.05	0.925536	0.999034	0.978074	0.998521	0.994237	0.994981	0.890014	0.999264	0.996205	27	232	26	49.5		High
Q6P7Q2	Gpc1	Rattus norvegicus	Glypican-1 OS=Rattus norvegicus GN=Gpc1 PE=2 SV=1	58.8	93.4	58	83.9	57.7	94.6	100	100	92.8	82.8	89.3	86.8	74.1	69.7	73.9	100	87.7	88	-0.09	0	-0.19	-0.18	-0.43	0.08	0.01	-0.33	-0.25	0.884939	0.999034	0.408234	0.40988	0.861498	0.655481	0.991121	0.943896	0.958297	18	129	18	61.6		High
Q63448	Acox3	Rattus norvegicus	Peroxisomal acyl-coenzyme A oxidase 3 OS=Rattus norvegicus GN=Acox3 PE=1 SV=1	104.5	97	94.3	95.2	86.9	97.2	100	100	102.8	90.1	97.1	94.8	100.7	94.7	91.9	100	96.2	96	-0.09	-0.13	-0.06	-0.06	0.01	-0.04	0	-0.02	-0.06	0.79123	0.742402	0.999675	0.991804	0.987324	0.977963	0.960253	0.996039	0.993146	13	44	13	78.4		High
D4A2Q3	Psd3	Rattus norvegicus	Protein Psd3 OS=Rattus norvegicus GN=Psd3 PE=1 SV=3	128.2	113.6	113.4	113.6	102.4	110	100	100	90.9	82.5	93.1	88.5	120.7	113.5	106.1	100	86.6	90.8	-0.09	-0.19	-0.21	-0.14	0.27	-0.1	0.07	0.39	0.23	0.752148	0.547676	0.489401	0.802846	0.929652	0.856732	0.868013	0.899249	0.947799	16	40	5	115.5		High
Q924S1	Agpat4	Rattus norvegicus	1-acyl-sn-glycerol-3-phosphate acyltransferase delta OS=Rattus norvegicus GN=Agpat4 PE=2 SV=1	115.2	112	101.4	112.6	93.6	107.3	100	100	100.8	89.6	100.1	96.4	113.6	106.8	100.2	100	95.1	98.2	-0.09	-0.18	-0.07	-0.03	0.18	-0.09	0.05	0.17	0.03	0.796447	0.597294	0.950424	0.994192	0.962279	0.847784	0.906977	0.972794	0.993146	15	58	15	43.8		High
F1LUQ0	Mcub	Rattus norvegicus	Putative uncharacterized protein RGD1305326_predicted OS=Rattus norvegicus GN=Mcub PE=4 SV=3	171.7	134.9	152.2	134.8	156.2	132.7	100	100	86	88.7	91.8	98.8	152.2	143.2	144	100	87.4	95.2	-0.09	-0.08	-0.2	-0.07	0.61	0.01	0.12	0.71	0.6	0.776854	0.899639	0.814823	0.986573	0.563151	0.986948	0.664711	0.606097	0.689405	6	16	6	39.1		High
G3V6L4	Kif5c	Rattus norvegicus	Kinesin-like protein OS=Rattus norvegicus GN=Kif5c PE=1 SV=3	63.5	92.5	60.6	85.8	56.5	86.1	100	100	90.5	89	88.3	96.7	76.6	72.1	69.7	100	89.7	92.4	-0.09	-0.14	-0.16	-0.11	-0.38	-0.05	0.04	-0.32	-0.41	0.925536	0.96937	0.646887	0.8333	0.848954	0.977963	0.884948	0.948602	0.908227	68	563	5	109.1		High
F7EVX2	Eif2b2	Rattus norvegicus	Translation initiation factor eIF-2B subunit beta OS=Rattus norvegicus GN=Eif2b2 PE=1 SV=1	104.7	104.4	91.5	105.8	88.9	105.8	100	100	90.8	108.5	99.5	98	104.6	98.4	97	100	99.3	98.7	-0.09	-0.11	-0.01	-0.02	0.06	-0.02	-0.01	-0.01	-0.03	0.779272	0.828458	0.977898	0.994192	0.968225	0.995398	0.936725	0.998852	0.999518	12	48	12	42		High
A0A0G2K217	#N/A	Rattus norvegicus	Ena/VASP-like protein OS=Rattus norvegicus GN=Evl PE=1 SV=1	87.7	93	80.3	90	77.7	88.4	100	100	98.6	89.2	91.3	91.3	90.3	85	82.9	100	93.8	91.3	-0.09	-0.12	-0.09	-0.13	-0.15	-0.04	-0.04	-0.14	-0.14	0.858796	0.852031	0.918002	0.811565	0.968225	0.984197	0.794615	0.98029	0.981325	19	77	19	45.1	Phospho [S335(100)]	High
D4AC23	Cct7	Rattus norvegicus	Protein Cct7 OS=Rattus norvegicus GN=Cct7 PE=1 SV=1	97.3	127.1	86.1	127.2	85.1	124.8	100	100	98.1	117.9	101.8	112.4	111.2	104.7	103.1	100	107.5	107	-0.09	-0.11	0.1	0.1	0.15	-0.02	-0.01	-0.04	-0.05	0.926066	0.999034	0.857654	0.891795	0.994237	0.994985	0.989157	0.998852	0.996197	35	399	5	59.6		High
P54311	Gnb1	Rattus norvegicus;Mus musculus	Guanine nucleotide-binding protein G(I)/G(S)/G(T) subunit beta-1 OS=Rattus norvegicus GN=Gnb1 PE=1 SV=4	145.6	121.8	130.8	120.1	137.1	107.6	100	100	89.5	77.4	93.6	88.2	133.2	125.3	121.5	100	83.2	90.9	-0.09	-0.13	-0.26	-0.14	0.41	-0.05	0.13	0.59	0.42	0.883013	0.871866	0.128951	0.787337	0.880389	0.977304	0.166621	0.777511	0.875527	12	222	6	37.4		High
Q8K2D8	Fibp	Mus musculus	Acidic fibroblast growth factor intracellular-binding protein OS=Mus musculus GN=Fibp PE=1 SV=1	133.4	97.6	129.3	89.2	135.8	98.6	100	100	98.7	88.7	117.3	94.2	114.1	107.4	115.7	100	93.6	105.1	-0.09	0.02	-0.1	0.07	0.19	0.11	0.17	0.2	0.14	0.804406	0.999995	0.990377	0.926474	0.886399	0.861454	0.603769	0.957536	0.966481	8	20	8	41.8		High
D3ZA45	Atg13	Rattus norvegicus	Autophagy-related protein 13 OS=Rattus norvegicus GN=Atg13 PE=1 SV=2	112.7	113.1	90.3	125	89.9	120.7	100	100	87.4	78.7	112.2	89.1	112.9	106.3	104.2	100	82.9	100	-0.09	-0.12	-0.27	0	0.17	-0.03	0.27	0.36	0.06	0.883013	0.904799	0.880359	0.993331	0.906894	0.981865	0.616244	0.900047	0.98533	2	2	2	52.5		High
F1LUB7	Slc4a8	Rattus norvegicus	Anion exchange protein OS=Rattus norvegicus GN=Slc4a8 PE=3 SV=3	126.5	85.5	107.7	88.9	110.3	90.5	100	100	98.2	86	96.6	90.9	104	97.9	99.9	100	91.9	93.7	-0.09	-0.06	-0.12	-0.09	0.06	0.03	0.03	0.09	0.09	0.774916	0.988624	0.852034	0.943933	0.987938	0.936626	0.989305	0.992111	0.978591	14	48	10	122.4		High
A2AEX6	Fhl1	Mus musculus	Four and a half LIM domains protein 1 OS=Mus musculus GN=Fhl1 PE=1 SV=1	226	128.1	216.1	118.7	226.6	127.8	100	100	94.4	95.7	99.6	95.8	170.2	160.2	170.2	100	95	97.7	-0.09	0	-0.07	-0.03	0.77	0.09	0.04	0.75	0.8	0.793362	0.999098	0.999527	0.999891	0.358222	0.819477	0.982839	0.569782	0.422212	4	21	4	35.1		High
F1LPG5	Ndufb4	Rattus norvegicus	Protein Ndufb4 OS=Rattus norvegicus GN=Ndufb4 PE=1 SV=1	93.1	52.2	83.4	51.6	79.7	52.8	100	100	112.4	107.5	103.9	111.6	69.7	65.6	64.8	100	109.9	107.7	-0.09	-0.1	0.14	0.11	-0.52	-0.02	-0.03	-0.74	-0.73	0.788842	0.848831	0.50495	0.73123	0.85744	0.994985	0.833864	0.6068	0.593512	5	18	3	15.1		High
A0A0G2JU15	Ptcd3	Rattus norvegicus	Protein Ptcd3 OS=Rattus norvegicus GN=Ptcd3 PE=1 SV=1	92.9	71	82.6	70.7	92.9	74.9	100	100	98.9	100.5	95.4	107.5	81.2	76.4	83.4	100	99.7	101.3	-0.09	0.04	0	0.02	-0.3	0.13	0.02	-0.38	-0.28	0.797699	0.999098	0.97001	0.978882	0.960941	0.593469	0.998919	0.894052	0.946252	16	69	16	84.5		High
D3Z4P2	Lman2l	Mus musculus	Lectin, mannose-binding 2-like, isoform CRA_b OS=Mus musculus GN=Lman2l PE=1 SV=1	125.5	108.4	107.4	112.2	115.4	111	100	100	102	107.3	101.4	113.2	116.6	109.8	113.2	100	104.6	107.2	-0.09	-0.04	0.07	0.1	0.22	0.04	0.03	0.07	0.08	0.796447	0.997752	0.814823	0.738907	0.934772	0.901637	0.98658	0.993611	0.984266	10	30	10	41.1		High
A0A0H2UHM5	Pdia3	Rattus norvegicus	Protein disulfide-isomerase OS=Rattus norvegicus GN=Pdia3 PE=1 SV=1	65.6	53.3	60	51.7	64.1	51.3	100	100	111.3	94.9	103.3	103.1	59.2	55.7	57.3	100	102.8	103.2	-0.09	-0.05	0.04	0.05	-0.76	0.04	0.01	-0.88	-0.85	0.929295	0.999034	0.978074	0.978882	0.515283	0.801916	0.991806	0.564736	0.552532	49	787	49	57		High
G3V6U3	Alg2	Rattus norvegicus	Asparagine-linked glycosylation 2 homolog (Yeast, alpha-1,3-mannosyltransferase), isoform CRA_a OS=Rattus norvegicus GN=Alg2 PE=1 SV=1	83.3	79.8	74.6	79	70.6	76.5	100	100	93.8	86.1	92	93.2	81.5	76.8	73.5	100	89.9	92.6	-0.09	-0.15	-0.15	-0.11	-0.29	-0.06	0.04	-0.23	-0.33	0.929295	0.929076	0.660444	0.84792	0.903059	0.943728	0.875913	0.96652	0.94	21	207	21	47.3		High
P21707	Syt1	Rattus norvegicus	Synaptotagmin-1 OS=Rattus norvegicus GN=Syt1 PE=1 SV=3	205.5	167.3	192.6	158.3	177.5	148	100	100	94.6	92.7	89	97.5	185.5	174.6	162.1	100	93.7	93.2	-0.09	-0.19	-0.09	-0.1	0.89	-0.11	-0.01	0.9	0.8	0.92931	0.789163	0.873384	0.873179	0.601689	0.719059	0.988441	0.545398	0.595207	28	292	12	47.4		High
P63329	Ppp3ca	Rattus norvegicus;Mus musculus	Serine/threonine-protein phosphatase 2B catalytic subunit alpha isoform OS=Rattus norvegicus GN=Ppp3ca PE=1 SV=1	105.3	133.4	94.1	132.4	88.4	127.6	100	100	103.7	99.7	93	101.3	118.5	111.6	106.2	100	101.7	97.1	-0.09	-0.16	0.02	-0.04	0.25	-0.07	-0.07	0.13	0.13	0.89346	0.832631	0.967566	0.978882	0.960941	0.924176	0.432577	0.981839	0.978591	16	142	9	58.6		High
D3ZC56	Dst	Rattus norvegicus	Protein Dst OS=Rattus norvegicus GN=Dst PE=1 SV=3	101.9	105.9	92.4	103.5	88	102.4	100	100	93.5	87.9	91.6	92.2	103.9	97.8	94.9	100	90.7	91.9	-0.09	-0.13	-0.14	-0.12	0.05	-0.04	0.02	0.11	0.05	0.929571	0.980049	0.715174	0.799188	0.993579	0.981865	0.971284	0.986542	0.99415	242	1399	89	846.7	Phospho [S249(100)]	High
Q6P6S4	Sil1	Rattus norvegicus	Nucleotide exchange factor SIL1 OS=Rattus norvegicus GN=Sil1 PE=2 SV=1	113.9	113.2	101.8	112.2	114	122.2	100	100	111.2	88.3	102.8	81.9	113.6	106.9	118	100	99.1	91.8	-0.09	0.06	-0.01	-0.12	0.18	0.14	-0.11	0.11	0.36	0.841172	0.999995	0.978074	0.977645	0.886399	0.814965	0.645347	0.977431	0.895047	2	3	2	52.3		High
Q9R1V6	Adam22	Mus musculus	Disintegrin and metalloproteinase domain-containing protein 22 OS=Mus musculus GN=Adam22 PE=1 SV=2	132.4	78.7	131.8	70.1	138.8	76.1	100	100	84.8	120.3	93.3	128.3	102.1	96.1	102.8	100	101	109.4	-0.09	0.01	0.01	0.13	0.03	0.1	0.11	-0.07	-0.09	0.883602	0.999034	0.977898	0.928481	0.962279	0.958995	0.928008	0.993611	0.994188	3	3	3	99.7		High
Q6P6T4	Eml2	Rattus norvegicus	Echinoderm microtubule-associated protein-like 2 OS=Rattus norvegicus GN=Eml2 PE=1 SV=1	211.8	203.7	186.2	205.5	172.5	193.6	100	100	90.5	116.7	94.1	102.5	207.7	195.6	182.7	100	102.8	98.2	-0.09	-0.19	0.04	-0.03	1.05	-0.1	-0.07	0.93	0.9	0.779174	0.466614	0.911036	0.998029	0.09495	0.877928	0.77881	0.318847	0.24975	19	82	4	70.7		High
P41123	Rpl13	Rattus norvegicus	60S ribosomal protein L13 OS=Rattus norvegicus GN=Rpl13 PE=1 SV=2	58.4	56.3	53.7	54.3	59.7	56.3	100	100	107	94.4	106.9	88.5	57.3	54	58	100	100.5	97.3	-0.09	0.02	0.01	-0.04	-0.8	0.1	-0.05	-0.9	-0.75	0.931114	0.924925	0.999675	0.978882	0.480752	0.290891	0.81462	0.548458	0.673443	17	218	17	24.3		High
Q0ZHH6	Atl3	Rattus norvegicus	Atlastin-3 OS=Rattus norvegicus GN=Atl3 PE=2 SV=2	127.6	158	138.7	128.9	129.2	143.6	100	100	80.6	115.7	75	151.3	142	133.7	136.2	100	96.6	106.5	-0.09	-0.06	-0.05	0.09	0.51	0.03	0.14	0.47	0.35	0.883013	0.952392	0.994759	0.978882	0.701787	0.996241	0.932783	0.835157	0.896551	11	61	2	60.5		High
Q6AYK6	Cacybp	Rattus norvegicus	Calcyclin-binding protein OS=Rattus norvegicus GN=Cacybp PE=1 SV=1	103.7	125.4	91.3	126.5	86.3	127.2	100	100	103.9	121.6	102.7	112.2	114.1	107.4	104.8	100	112.4	107.3	-0.09	-0.12	0.17	0.1	0.19	-0.04	-0.07	-0.07	-0.03	0.932178	0.960504	0.504193	0.869762	0.977367	0.992476	0.584048	0.994419	0.998972	17	133	16	26.5		High
Q9JHW0	Psmb7	Rattus norvegicus	Proteasome subunit beta type-7 OS=Rattus norvegicus GN=Psmb7 PE=1 SV=1	88.7	133.4	79.4	132.2	74.9	129.6	100	100	90.4	129.5	95.4	123.5	108.8	102.5	98.5	100	108.2	108.6	-0.09	-0.14	0.11	0.12	0.12	-0.06	0	-0.08	-0.14	0.89346	0.878464	0.687075	0.782909	0.986154	0.962056	0.991121	0.992486	0.978591	9	96	9	29.9		High
F1LQZ3	Kif3a	Rattus norvegicus	Kinesin-like protein OS=Rattus norvegicus GN=Kif3a PE=1 SV=2	124.8	140.3	115.9	134	101.7	139.5	100	100	94.5	99.2	96.9	97	132.3	124.6	119.1	100	96.8	97	-0.09	-0.15	-0.05	-0.04	0.4	-0.06	0	0.36	0.3	0.932178	0.910503	0.977898	0.978882	0.931321	0.937706	0.989305	0.927851	0.945541	35	203	33	80.2		High
P41562	Idh1	Rattus norvegicus	Isocitrate dehydrogenase [NADP] cytoplasmic OS=Rattus norvegicus GN=Idh1 PE=1 SV=1	118.4	179.3	108.9	173.1	102.6	167.9	100	100	87.1	105.9	84.8	107.4	145.7	137.3	131.2	100	96	95.4	-0.09	-0.15	-0.06	-0.07	0.54	-0.07	-0.01	0.52	0.46	0.9346	0.947509	0.948914	0.960364	0.883507	0.937681	0.985642	0.848693	0.881022	28	420	26	46.7		High
P62245	Rps15a	Rattus norvegicus;Mus musculus	40S ribosomal protein S15a OS=Mus musculus GN=Rps15a PE=1 SV=2	64.8	55	60	52.8	73.7	59.1	100	100	101.3	87.4	103.2	81.5	59.7	56.2	66	100	94.1	91.7	-0.09	0.14	-0.09	-0.12	-0.74	0.23	-0.04	-0.74	-0.47	0.89732	0.389089	0.892875	0.784614	0.618517	0.00585665	0.873406	0.692344	0.879379	13	117	13	14.8		High
P84100	Rpl19	Rattus norvegicus;Mus musculus	60S ribosomal protein L19 OS=Rattus norvegicus GN=Rpl19 PE=1 SV=1	56.9	56.3	50.1	56.7	65.3	59.1	100	100	96.5	82.8	106.9	79.7	56.6	53.3	62.1	100	89.4	92.3	-0.09	0.13	-0.16	-0.12	-0.82	0.22	0.05	-0.75	-0.57	0.883013	0.687136	0.572544	0.793937	0.549719	0.0362778	0.87211	0.695247	0.832	13	146	12	23.5		High
G3V9Y1	Myh10	Rattus norvegicus	Myosin, heavy polypeptide 10, non-muscle, isoform CRA_b OS=Rattus norvegicus GN=Myh10 PE=1 SV=1	85.1	101	76.5	99.7	92.7	103.3	100	100	104.5	102.1	105.3	103.9	92.7	87.3	97.9	100	103.3	104.6	-0.09	0.08	0.05	0.07	-0.11	0.16	0.02	-0.24	-0.1	0.93519	0.602792	0.973696	0.96242	0.960941	0.0340996	0.975707	0.965659	0.989619	143	1090	115	228.9	Phospho [S1956(100)]	High
B5DEY8	Snx6	Rattus norvegicus	Sorting nexin OS=Rattus norvegicus GN=Snx6 PE=1 SV=1	115.1	141.7	104.8	138.2	104	139.5	100	100	96.5	105.8	94.7	106.1	127.7	120.4	120.5	100	101.1	100.2	-0.09	-0.08	0.02	0	0.35	0	-0.01	0.25	0.27	0.937203	0.999098	0.987714	0.999891	0.945819	0.964467	0.945311	0.965659	0.948089	22	126	20	46.6		High
B4F7C2	Tubb4a	Rattus norvegicus;Mus musculus	Tubulin beta chain OS=Rattus norvegicus GN=Tubb4a PE=1 SV=1	108.9	120.3	99.3	117.3	90.3	119.6	100	100	96.9	113.3	89.3	121.2	114.5	107.9	103.9	100	104.8	104.1	-0.08	-0.14	0.07	0.06	0.19	-0.05	-0.01	0.04	0	0.873514	0.824718	0.857654	0.947465	0.960941	0.955457	0.951195	0.996478	0.999518	29	2052	8	49.6	Phospho [S172(100)]	High
D4A511	Srp9	Rattus norvegicus	Signal recognition particle 9 kDa protein OS=Rattus norvegicus GN=Srp9 PE=1 SV=1	78	99.9	72.1	96.2	66.3	93.4	100	100	91.5	118.2	106.8	102.6	88.3	83.3	78.7	100	104	104.7	-0.08	-0.17	0.06	0.07	-0.18	-0.08	0.01	-0.32	-0.41	0.762859	0.636245	0.853592	0.892132	0.977367	0.910368	0.990504	0.920083	0.866902	3	20	3	10.1		High
Q9Z2D8	Mbd3	Mus musculus	Methyl-CpG-binding domain protein 3 OS=Mus musculus GN=Mbd3 PE=1 SV=1	24.2	45.6	21	46.8	17.3	42.3	100	100	72.5	81.6	76.2	86.5	33.2	31.3	27	100	76.9	81.1	-0.08	-0.3	-0.38	-0.3	-1.59	-0.21	0.08	-1.3	-1.59	0.893939	0.615885	0.415543	0.637873	0.0417605	0.737569	0.957891	0.133837	0.0170692	3	6	3	32.1		High
D4A5V8	Mapk9	Rattus norvegicus;Mus musculus	Mitogen-activated protein kinase OS=Rattus norvegicus GN=Mapk9 PE=1 SV=1	95.4	122.7	77.6	134.2	79.5	121.1	100	100	93.7	94.1	99.1	93.6	108.2	102	98.2	100	93.9	96.3	-0.08	-0.14	-0.09	-0.05	0.11	-0.06	0.04	0.12	0.03	0.769702	0.742791	0.990792	0.994192	0.954652	0.963174	0.989022	0.982328	0.993146	10	64	4	48.2		High
P0C6P5	Arhgef28	Rattus norvegicus	Rho guanine nucleotide exchange factor 28 OS=Rattus norvegicus GN=Arhgef28 PE=1 SV=1	89.7	74.7	74.4	80.2	83.7	84.1	100	100	100.1	84.7	95.8	83.6	81.9	77.2	83.9	100	92.1	89.5	-0.08	0.04	-0.12	-0.16	-0.29	0.12	-0.04	-0.25	-0.09	0.852369	0.999995	0.97092	0.850499	0.969444	0.876756	0.886414	0.965067	0.993146	12	17	12	190.6		High
Q3UYK3	Tbc1d9	Mus musculus	TBC1 domain family member 9 OS=Mus musculus GN=Tbc1d9 PE=2 SV=2	85.1	91.5	78.2	88.6	93.1	97.1	100	100	65.2	81.3	83.4	76.1	88.2	83.2	95.1	100	72.8	79.7	-0.08	0.11	-0.46	-0.33	-0.18	0.19	0.13	0.19	0.26	0.899683	0.999995	0.509985	0.713154	0.999922	0.887618	0.951156	0.966698	0.946252	10	26	4	142.9		High
G3V7G8	Gars	Rattus norvegicus	Glycine--tRNA ligase OS=Rattus norvegicus GN=Gars PE=1 SV=1	99.2	147.1	90.5	143.5	82.8	143.3	100	100	100.8	112.2	97.1	110.3	120.8	114	108.9	100	106.4	103.5	-0.08	-0.15	0.09	0.05	0.27	-0.07	-0.04	0.1	0.07	0.941019	0.950454	0.896005	0.978882	0.968597	0.937633	0.868013	0.988119	0.990839	41	428	41	81.7		High
G3V9W2	Jak1	Rattus norvegicus	Tyrosine-protein kinase OS=Rattus norvegicus GN=Jak1 PE=1 SV=1	100.3	69.3	72.3	85.6	71	78.3	100	100	100.1	70.6	90.5	66.2	83.4	78.7	74.5	100	84	77.4	-0.08	-0.16	-0.25	-0.37	-0.26	-0.08	-0.12	-0.1	-0.05	0.89732	0.832528	0.789959	0.489616	0.979498	0.945865	0.742221	0.990018	0.999518	7	14	7	133.2		High
F1M853	Rrbp1	Rattus norvegicus	Protein Rrbp1 OS=Rattus norvegicus GN=Rrbp1 PE=1 SV=3	50.5	41.2	44.7	41.4	44	40.8	100	100	97.3	71.6	95.9	77.3	45.6	43.1	42.4	100	83.5	86.1	-0.08	-0.11	-0.26	-0.22	-1.13	-0.02	0.05	-0.96	-1.02	0.941776	0.999034	0.189959	0.318998	0.201775	0.994985	0.86697	0.490773	0.350426	100	664	100	157.4	Phospho [S615(100)]	High
Q6AYN4	Phyhipl	Rattus norvegicus	Phytanoyl-CoA hydroxylase-interacting protein-like OS=Rattus norvegicus GN=Phyhipl PE=1 SV=2	111.3	153.8	101.2	150.7	102.8	148.6	100	100	97.6	103.8	94	108	130.9	123.5	123.6	100	100.6	100.8	-0.08	-0.08	0.01	0.01	0.39	0	0	0.3	0.29	0.883013	0.991085	0.980767	0.983214	0.889795	0.981865	0.985642	0.947477	0.942726	15	82	15	42.4		High
O35049	Smpd3	Rattus norvegicus	Sphingomyelin phosphodiesterase 3 OS=Rattus norvegicus GN=Smpd3 PE=1 SV=2	81.2	70.5	73	69.9	68.1	70	100	100	112	89.2	104.1	91.1	75.7	71.4	69	100	99.9	97.4	-0.08	-0.13	0	-0.04	-0.4	-0.05	-0.04	-0.48	-0.5	0.784753	0.778748	0.991161	0.991015	0.883507	0.969194	0.811116	0.841025	0.840928	14	78	14	71.2		High
Q5XI67	Fbxo30	Rattus norvegicus	F-box only protein 30 OS=Rattus norvegicus GN=Fbxo30 PE=1 SV=1	89	119.9	78.7	120.7	74.6	119	100	100	100.1	101.7	93.6	103.5	103.3	97.5	94.2	100	100.9	98.4	-0.08	-0.13	0.01	-0.02	0.05	-0.05	-0.04	-0.05	-0.06	0.749416	0.742402	0.949721	0.996209	0.972285	0.969722	0.86697	0.99447	0.993146	9	42	9	82		High
D3ZJR6	Smcr8	Rattus norvegicus	Protein Smcr8 OS=Rattus norvegicus GN=Smcr8 PE=1 SV=1	110.8	154.8	107.4	142.2	102.4	164.6	100	100	108.8	117.1	105	113.7	131	123.6	129.8	100	112.9	109.3	-0.08	-0.01	0.18	0.13	0.39	0.07	-0.05	0.13	0.25	0.883013	0.991085	0.77894	0.964086	0.808078	0.97978	0.953277	0.973979	0.94485	3	5	3	104.9		High
Q6MG11	Atat1	Rattus norvegicus	Alpha-tubulin N-acetyltransferase 1 OS=Rattus norvegicus GN=Atat1 PE=1 SV=1	77.3	99.3	66.4	102.9	64.5	99.4	100	100	112.2	124.3	104.2	126.5	87.6	82.7	80.1	100	118.1	114.8	-0.08	-0.13	0.24	0.2	-0.19	-0.05	-0.04	-0.51	-0.52	0.779174	0.827028	0.0838301	0.255007	0.963507	0.977438	0.79646	0.816302	0.828017	13	66	13	47.3		High
P53987	Slc16a1	Rattus norvegicus	Monocarboxylate transporter 1 OS=Rattus norvegicus GN=Slc16a1 PE=1 SV=1	232.9	206.1	207.6	206.1	193.3	202.6	100	100	104.6	88.8	95.2	92.5	219.1	206.8	197.9	100	96.4	93.8	-0.08	-0.15	-0.05	-0.09	1.13	-0.06	-0.04	1.1	1.08	0.945313	0.898226	0.977898	0.926474	0.292461	0.94229	0.757738	0.347941	0.294639	11	128	11	53.2	Phospho [S213(100); S230(100); S460(99.3); S492(100)]	High
F1LM55	Ccar2	Rattus norvegicus	Protein Ccar2 OS=Rattus norvegicus GN=Ccar2 PE=1 SV=1	48.1	48.2	43.5	47.4	45.5	47.6	100	100	88.8	84	89.3	90.7	48.1	45.4	46.5	100	86.4	90	-0.08	-0.05	-0.21	-0.15	-1.06	0.03	0.06	-0.93	-0.95	0.883013	0.999034	0.259912	0.630676	0.340193	0.924176	0.751648	0.505224	0.460602	29	145	29	102.7	Phospho [S612(100)]	High
B5DEQ4	Snrpb2	Rattus norvegicus	Protein Snrpb2 OS=Rattus norvegicus GN=Snrpb2 PE=1 SV=1	51.3	42.9	46.6	42.1	57.7	42.3	100	100	85	81.5	94.4	79.9	46.9	44.3	49.4	100	83.2	86.8	-0.08	0.07	-0.26	-0.2	-1.09	0.16	0.06	-0.91	-0.81	0.787782	0.999034	0.268342	0.503342	0.368834	0.429236	0.906816	0.427584	0.505704	9	46	7	25.3		High
P48679	Lmna	Rattus norvegicus	Prelamin-A/C OS=Rattus norvegicus GN=Lmna PE=1 SV=1	63.8	79.2	54.8	82.1	72.5	85.1	100	100	104	95.2	108.5	96.2	71.1	67.1	78.6	100	99.5	102.2	-0.08	0.14	-0.01	0.03	-0.49	0.23	0.04	-0.57	-0.38	0.945732	0.241987	0.999527	0.983214	0.772645	0.00139787	0.90305	0.830059	0.923145	50	450	5	74.3		High
D3ZI16	Cops6	Rattus norvegicus	COP9 (Constitutive photomorphogenic) homolog, subunit 6 (Arabidopsis thaliana) (Predicted), isoform CRA_a OS=Rattus norvegicus GN=Cops6 PE=1 SV=1	121.1	149.2	111.9	143.8	107.7	141.8	100	100	98.2	115.4	95.1	111	134.4	126.9	123.6	100	106.5	102.7	-0.08	-0.12	0.09	0.04	0.43	-0.04	-0.05	0.25	0.27	0.864035	0.862922	0.75929	0.978882	0.848541	0.981865	0.679177	0.956351	0.93724	12	69	12	37.7		High
P62301	Rps13	Rattus norvegicus;Mus musculus	40S ribosomal protein S13 OS=Mus musculus GN=Rps13 PE=1 SV=2	60.8	60.1	55.4	58.9	68.6	64.2	100	100	112.6	117.3	106.1	107.3	60.5	57.1	66.4	100	114.9	106.7	-0.08	0.13	0.2	0.09	-0.73	0.22	-0.11	-1.01	-0.69	0.907757	0.35843	0.438956	0.901224	0.606769	0.0100042	0.242241	0.443386	0.730317	15	167	15	17.2		High
P19944	Rplp1	Rattus norvegicus	60S acidic ribosomal protein P1 OS=Rattus norvegicus GN=Rplp1 PE=3 SV=1	55.5	58.2	48.7	59.1	65.9	65.9	100	100	102.7	101.6	131.2	95.4	56.8	53.7	65.9	100	102.1	111.9	-0.08	0.21	0.03	0.16	-0.82	0.3	0.13	-0.93	-0.76	0.79901	0.372919	0.93809	0.396519	0.541959	0.006284	0.161533	0.371177	0.583072	3	31	3	11.5		High
P61264	Stx1b	Rattus norvegicus;Mus musculus	Syntaxin-1B OS=Mus musculus GN=Stx1b PE=1 SV=1	162.3	117.8	147.8	115.4	143.8	109.2	100	100	99.9	82.8	94.2	87.3	138.3	130.6	125.3	100	90.9	90.7	-0.08	-0.14	-0.14	-0.14	0.47	-0.06	0	0.52	0.47	0.947519	0.954046	0.727239	0.713895	0.918561	0.954397	0.991121	0.846712	0.875527	26	246	22	33.2	Phospho [S14(100)]	High
Q99MZ4	Ggt7	Rattus norvegicus	Gamma-glutamyltransferase 7 OS=Rattus norvegicus GN=Ggt7 PE=1 SV=2	113.1	92.4	99.5	93.7	99.9	89.1	100	100	96.1	87.1	91.1	92.1	102.2	96.5	94.3	100	91.5	91.6	-0.08	-0.12	-0.13	-0.13	0.03	-0.03	0	0.08	0.04	0.899683	0.952392	0.732363	0.793937	0.999604	0.986698	0.98658	0.992486	0.993146	16	118	5	70.3		High
Q6MG08	Abcf1	Rattus norvegicus	ATP-binding cassette sub-family F member 1 OS=Rattus norvegicus GN=Abcf1 PE=1 SV=1	70.3	74.8	64.9	72.3	62.6	76.4	100	100	92.7	103.3	99.2	99	72.6	68.5	69.2	100	97.8	99.1	-0.08	-0.07	-0.03	-0.01	-0.46	0.01	0.02	-0.51	-0.52	0.883013	0.991085	0.992945	0.9979	0.863325	0.958995	0.989805	0.848693	0.86351	29	130	29	95.2	Phospho [S109(99.4); T195(99.6); S197(100); S227(100)]	High
F1M0G0	Rgs17	Rattus norvegicus	Protein Rgs17 OS=Rattus norvegicus GN=Rgs17 PE=4 SV=2	181.5	179.7	152.3	191.1	156.1	188.3	100	100	94.2	107.3	91.3	109.7	180.6	170.6	171.5	100	100.6	100.1	-0.08	-0.07	0.01	0	0.85	0.01	-0.01	0.76	0.78	0.76368	0.928863	0.942863	0.984862	0.238572	0.985301	0.960253	0.504923	0.390151	2	8	2	24.3		High
D3ZM33	#N/A	Rattus norvegicus	Protein LOC100362298 OS=Rattus norvegicus GN=LOC100362298 PE=3 SV=3	60.3	62.3	53.4	62.8	68.5	65.1	100	100	91.5	97	102.8	90.1	61.3	57.9	66.8	100	94.2	96.3	-0.08	0.12	-0.09	-0.05	-0.71	0.21	0.03	-0.7	-0.53	0.90468	0.471209	0.896005	0.977041	0.652555	0.0194474	0.92809	0.727053	0.84459	15	194	15	17.8		High
Q5U355	Itfg1	Rattus norvegicus	Itfg1 protein OS=Rattus norvegicus GN=Itfg1 PE=1 SV=1	109.1	101.6	98.7	100.2	98	99	100	100	100.2	97.8	96.3	104.6	105.3	99.4	98.5	100	99	100.3	-0.08	-0.1	-0.01	0	0.07	-0.01	0.02	0.01	-0.03	0.831747	0.950454	0.999527	0.991015	0.988965	0.994985	0.990504	0.999264	0.999518	8	51	8	67.3		High
D3ZX87	#N/A	Rattus norvegicus	Protein LOC100910017 OS=Rattus norvegicus GN=LOC100910017 PE=4 SV=2	55.5	61.5	49.8	61.1	66.1	63.5	100	100	88	90.5	102.1	85.9	58.4	55.2	64.8	100	89.2	93.6	-0.08	0.15	-0.16	-0.09	-0.78	0.23	0.07	-0.69	-0.53	0.883013	0.598162	0.556276	0.907009	0.57809	0.0238127	0.664224	0.699962	0.84459	12	99	12	16.3		High
D4A5X7	Gdap1	Rattus norvegicus	Ganglioside-induced differentiation-associated-protein 1 (Predicted) OS=Rattus norvegicus GN=Gdap1 PE=4 SV=1	120.1	103	108.3	102	119	105	100	100	99.5	89.3	103.2	94.3	111.2	105.1	111.8	100	94.3	98.7	-0.08	0.01	-0.09	-0.02	0.15	0.09	0.07	0.16	0.18	0.797481	0.999995	0.990579	0.994192	0.950219	0.763591	0.895072	0.973979	0.965969	9	81	2	41.2		High
Q02589	Adprh	Rattus norvegicus	[Protein ADP-ribosylarginine] hydrolase OS=Rattus norvegicus GN=Adprh PE=1 SV=2	87.6	140.2	80.6	136.1	74.8	134.3	100	100	96	114.9	88.2	113.8	110.8	104.7	100.2	100	105	100.2	-0.08	-0.14	0.07	0	0.15	-0.06	-0.07	0	0	0.79646	0.699919	0.798877	0.98438	0.954219	0.94805	0.570063	0.999264	0.999518	5	31	5	39.9		High
Q561S0	Ndufa10	Rattus norvegicus	NADH dehydrogenase [ubiquinone] 1 alpha subcomplex subunit 10, mitochondrial OS=Rattus norvegicus GN=Ndufa10 PE=1 SV=1	83.2	35.8	70.7	37.6	76.1	37.7	100	100	106.8	103.9	99.3	115.1	54.6	51.5	53.5	100	105.3	106.9	-0.08	-0.03	0.08	0.1	-0.87	0.05	0.02	-1.03	-1	0.818778	0.999995	0.827518	0.833864	0.42767	0.816463	0.982407	0.342327	0.315438	13	71	13	40.5		High
Q6A085	Znf629	Mus musculus	Zinc finger protein 629 OS=Mus musculus GN=Znf629 PE=2 SV=2	29.1	31.8	27.2	30.3	29.5	29.6	100	100	64.6	72.7	72.1	75.4	30.4	28.7	29.6	100	68.6	73.7	-0.08	-0.04	-0.54	-0.44	-1.72	0.04	0.11	-1.25	-1.32	0.883013	0.982436	0.00222798	0.0273854	0.0222592	0.973359	0.764215	0.125384	0.0880507	3	9	2	96		High
F1LP76	Elp1	Rattus norvegicus	Elongator complex protein 1 OS=Rattus norvegicus GN=Ikbkap PE=1 SV=2	52.4	47.6	47.5	46.9	43.1	51.1	100	100	98.3	103	99.9	104.8	49.9	47.2	47	100	100.6	102.3	-0.08	-0.09	0.01	0.03	-1	-0.01	0.02	-1.09	-1.12	0.883013	0.967707	0.991161	0.980528	0.377621	0.981865	0.975707	0.360839	0.27001	36	170	36	149.1		High
A0A0G2K8P3	Nedd4	Rattus norvegicus	E3 ubiquitin-protein ligase NEDD4 OS=Rattus norvegicus GN=Nedd4 PE=1 SV=1	71.1	78	62.9	78.7	59	81.7	100	100	104.4	110	105.1	116	74.5	70.4	69.4	100	107.2	110.4	-0.08	-0.1	0.1	0.14	-0.43	-0.02	0.04	-0.61	-0.67	0.949428	0.999034	0.866741	0.703071	0.824098	0.993718	0.875913	0.797135	0.742287	39	290	35	102.7	Phospho [T287(100); S320(100)]	High
P62882	Gnb5	Rattus norvegicus	Guanine nucleotide-binding protein subunit beta-5 OS=Rattus norvegicus GN=Gnb5 PE=2 SV=1	189.4	184.8	172.3	181.4	162.8	174.7	100	100	93.9	102.6	90.8	104.9	187.1	176.8	168.6	100	98.2	97.6	-0.08	-0.15	-0.03	-0.04	0.9	-0.07	-0.01	0.85	0.79	0.883013	0.789892	0.999675	0.991804	0.348014	0.924176	0.931918	0.496104	0.473119	10	58	10	38.7		High
P06685	Atp1a1	Rattus norvegicus	Sodium/potassium-transporting ATPase subunit alpha-1 OS=Rattus norvegicus GN=Atp1a1 PE=1 SV=1	149.4	127.5	135.6	125.5	141.2	119.8	100	100	102.2	91.5	96.2	95.2	138	130.5	130.1	100	96.7	95.7	-0.08	-0.09	-0.05	-0.06	0.47	0	-0.01	0.43	0.44	0.950532	0.999995	0.966362	0.964963	0.920364	0.976916	0.973064	0.896547	0.891717	61	1380	43	113		High
A0A0G2K9J0	Tanc2	Rattus norvegicus	Protein Tanc2 OS=Rattus norvegicus GN=Tanc2 PE=1 SV=1	133	143.9	120.6	141.7	115.1	136.9	100	100	98.1	99.5	96.2	105.5	138.3	130.7	125.6	100	98.8	100.8	-0.08	-0.14	-0.02	0.01	0.47	-0.06	0.03	0.4	0.32	0.95122	0.952039	0.997049	0.994192	0.908007	0.958241	0.958093	0.906037	0.941376	48	211	47	228.9	Phospho [S474(100); S478(100)]	High
D4AD70	#N/A	Rattus norvegicus	Protein RGD1561636 OS=Rattus norvegicus GN=RGD1561636 PE=3 SV=1	56.4	65.9	50.7	65.5	64.6	66.8	100	100	89.6	104.7	105.1	96.3	61	57.6	65.7	100	96.9	100.6	-0.08	0.11	-0.05	0.01	-0.71	0.19	0.05	-0.75	-0.61	0.890258	0.742402	0.974459	0.996248	0.645511	0.0795547	0.802147	0.686923	0.791823	6	111	6	8.2		High
Q63377	Atp1b3	Rattus norvegicus	Sodium/potassium-transporting ATPase subunit beta-3 OS=Rattus norvegicus GN=Atp1b3 PE=2 SV=1	118.5	100.3	103.8	102.2	111.2	96.8	100	100	98.6	102.1	97.8	100.1	109	103	103.8	100	100.4	99	-0.08	-0.07	0.01	-0.01	0.12	0.01	-0.02	0.04	0.07	0.796805	0.979564	0.986271	0.997427	0.968707	0.966731	0.905207	0.999257	0.984266	10	73	10	31.8		High
Q04462	Vars	Rattus norvegicus	Valine--tRNA ligase OS=Rattus norvegicus GN=Vars PE=2 SV=2	97.6	95.9	88.7	94.2	81.9	96.5	100	100	101.7	104.9	105.5	101.7	96.7	91.4	88.9	100	103.3	103.6	-0.08	-0.12	0.05	0.05	-0.05	-0.04	0	-0.18	-0.22	0.951352	0.991085	0.973696	0.978882	0.969444	0.984197	0.997082	0.972794	0.964342	56	372	56	140.3		High
Q6PCT9	Psmd6	Rattus norvegicus	Proteasome (Prosome, macropain) 26S subunit, non-ATPase, 6 OS=Rattus norvegicus GN=Psmd6 PE=1 SV=1	92.1	108.5	80.5	111	78.4	108	100	100	95.6	100.6	100.8	97.4	100	94.5	92	100	98	99.1	-0.08	-0.12	-0.03	-0.01	0	-0.04	0.02	-0.05	-0.11	0.911473	0.952392	0.990792	0.994192	0.992545	0.984197	0.991121	0.996952	0.98785	26	161	26	45.6		High
D3ZNI3	Pdcd11	Rattus norvegicus	Protein Pdcd11 OS=Rattus norvegicus GN=Pdcd11 PE=1 SV=1	48.8	53.4	45.7	50.9	42.2	52.5	100	100	80	81.6	81.3	93.8	51	48.3	47.1	100	80.8	87.4	-0.08	-0.12	-0.31	-0.19	-0.97	-0.04	0.11	-0.74	-0.89	0.778921	0.832379	0.0599062	0.488547	0.35766	0.984197	0.321927	0.589773	0.403475	37	87	37	209.3		High
Q5XI01	Larp7	Rattus norvegicus	La-related protein 7 OS=Rattus norvegicus GN=Larp7 PE=1 SV=2	50.1	61	43.1	63.3	45.2	62.9	100	100	82.2	75.7	88.3	77	55.3	52.3	53.3	100	78.9	82.5	-0.08	-0.05	-0.34	-0.28	-0.86	0.03	0.06	-0.59	-0.63	0.806652	0.954046	0.111757	0.184078	0.621007	0.967617	0.902518	0.740305	0.708161	12	25	12	64.9		High
Q80TL4	Phf24	Mus musculus	PHD finger protein 24 OS=Mus musculus GN=Phf24 PE=1 SV=2	85.5	129.4	77.4	127.7	85.3	126.1	100	100	91.4	80.1	95.7	83.9	105.2	99.4	103.7	100	85.6	89.6	-0.08	-0.02	-0.22	-0.16	0.07	0.06	0.07	0.22	0.21	0.858796	0.991085	0.849318	0.943315	0.9466	0.940111	0.970221	0.965659	0.949911	7	22	2	45.2		High
D4A0F5	43350	Rattus norvegicus	Septin-7 OS=Rattus norvegicus GN=Sept7 PE=1 SV=3	123.3	134.3	115.8	127.8	113.7	128.4	100	100	92.6	102.1	94.3	100.4	128.7	121.6	120.8	100	97.2	97.3	-0.08	-0.09	-0.04	-0.04	0.36	-0.01	0	0.32	0.31	0.951352	0.999995	0.976601	0.978882	0.950219	0.979942	0.998515	0.946167	0.943018	32	356	30	50.8		High
P06761	Hspa5	Rattus norvegicus	78 kDa glucose-regulated protein OS=Rattus norvegicus GN=Hspa5 PE=1 SV=1	83.4	74.3	76	72.9	82.4	74.8	100	100	125.9	107.2	109.4	111.6	78.7	74.4	78.5	100	116.1	110.5	-0.08	0	0.22	0.14	-0.35	0.08	-0.07	-0.64	-0.49	0.95136	0.950454	0.36504	0.698504	0.879181	0.514316	0.604359	0.770024	0.866697	61	1177	58	72.3		High
E9PSK7	Mapk8ip3	Rattus norvegicus	Protein Mapk8ip3 OS=Rattus norvegicus GN=Mapk8ip3 PE=1 SV=2	104	122	97.7	116.1	95.5	112.8	100	100	95.4	85.7	88.4	89.8	112.6	106.5	103.8	100	90.4	89.1	-0.08	-0.12	-0.15	-0.17	0.17	-0.04	-0.02	0.24	0.22	0.951512	0.995207	0.690683	0.523946	0.991618	0.990729	0.928008	0.965988	0.962123	41	260	7	145.6		High
A0A0G2JTS9	Fbxo42	Rattus norvegicus	Protein Fbxo42 OS=Rattus norvegicus GN=Fbxo42 PE=4 SV=1	101.3	104.2	88.5	106.7	78.9	108.5	100	100	99.9	91.9	91.6	91.3	102.8	97.2	92.5	100	95.8	91.4	-0.08	-0.15	-0.06	-0.13	0.04	-0.07	-0.07	0.02	0.02	0.846007	0.740154	0.999675	0.961119	0.952721	0.955098	0.847319	0.994419	0.996522	5	10	5	77.7		High
D4A3D9	Stk32c	Rattus norvegicus	Protein Stk32c OS=Rattus norvegicus GN=Stk32c PE=1 SV=1	109.7	115.6	96.1	118	93.9	122	100	100	83.3	86.5	92.5	86.3	112.6	106.5	107	100	84.9	89.4	-0.08	-0.07	-0.24	-0.16	0.17	0.01	0.07	0.33	0.26	0.883602	0.950454	0.83807	0.957331	0.90813	0.993558	0.961782	0.929841	0.93906	5	12	5	55.2		High
Q3MHS7	Gmds	Rattus norvegicus	GDP-mannose 4, 6-dehydratase OS=Rattus norvegicus GN=Gmds PE=2 SV=1	101.2	120.6	90.1	121.1	89.8	117.2	100	100	97	98.6	97.9	98.1	110.5	104.5	102.6	100	97.8	98	-0.08	-0.11	-0.03	-0.03	0.14	-0.03	0	0.1	0.07	0.884859	0.950454	0.992004	0.994192	0.971918	0.994384	0.988314	0.988117	0.988982	17	82	17	42.1		High
Q7TSE9	Hax1	Rattus norvegicus	HCLS1-associated protein X-1 OS=Rattus norvegicus GN=Hax1 PE=1 SV=1	95.2	66	94.6	59.4	94.7	67	100	100	98.3	70.7	97.3	77.6	79.2	74.9	79.7	100	83.3	86.9	-0.08	0.01	-0.26	-0.2	-0.34	0.09	0.06	-0.15	-0.12	0.883013	0.999034	0.769683	0.857297	0.962279	0.911346	0.980223	0.973979	0.983999	9	14	9	31.4		High
B2RYN1	Fn3krp	Rattus norvegicus	Fructosamine-3-kinase-related protein OS=Rattus norvegicus GN=Fn3krp PE=1 SV=1	122.6	145.3	114.8	138.8	103.3	141.1	100	100	92.8	101.6	94.7	102.8	133.5	126.3	120.7	100	97.1	98.7	-0.08	-0.14	-0.04	-0.02	0.42	-0.06	0.02	0.38	0.29	0.793001	0.648352	0.994537	0.994192	0.824332	0.943728	0.995905	0.902831	0.941259	6	21	6	34.1		High
Q5U2U7	Rnmt	Rattus norvegicus	mRNA cap guanine-N7 methyltransferase OS=Rattus norvegicus GN=Rnmt PE=1 SV=1	76.8	76.8	68.9	76.5	63	75.6	100	100	94.1	92.5	103.5	87.8	76.8	72.6	69	100	93.3	95.3	-0.08	-0.15	-0.1	-0.07	-0.38	-0.07	0.03	-0.36	-0.47	0.802308	0.635968	0.940018	0.978882	0.923621	0.924342	0.989805	0.901024	0.870287	14	57	14	52.8		High
D4A206	Tcof1	Rattus norvegicus	Protein Tcof1 OS=Rattus norvegicus GN=Tcof1 PE=1 SV=2	76.4	63.5	67.1	64.7	63.2	64.9	100	100	85.2	65.3	93.8	66.7	69.7	65.9	64	100	74.6	79.1	-0.08	-0.12	-0.42	-0.34	-0.52	-0.04	0.08	-0.18	-0.3	0.818136	0.814281	0.0013435	0.0144732	0.809963	0.981865	0.676124	0.96652	0.932494	28	84	28	144.6		High
O35526	Stx1a	Mus musculus	Syntaxin-1A OS=Mus musculus GN=Stx1a PE=1 SV=3	124.8	108.5	112.8	107.3	111.1	103.8	100	100	94.3	82.7	92.2	88.2	116.3	110	107.4	100	88.3	90.2	-0.08	-0.12	-0.18	-0.15	0.22	-0.03	0.03	0.32	0.25	0.953228	0.997752	0.499018	0.642218	0.97771	0.994981	0.955312	0.947477	0.95196	24	201	20	33		High
A0A0G2K2B6	Tpmt	Rattus norvegicus	Thiopurine S-methyltransferase OS=Rattus norvegicus GN=Tpmt PE=1 SV=1	117.7	159	109.3	153.1	100.7	159.4	100	100	95.5	116.1	91.4	118.1	136.8	129.4	126.7	100	105.3	103.9	-0.08	-0.11	0.07	0.06	0.45	-0.03	-0.02	0.3	0.29	0.793672	0.862922	0.827518	0.945717	0.658018	0.986948	0.931729	0.917838	0.926474	7	22	7	30.3		High
Q6P6V0	Gpi	Rattus norvegicus	Glucose-6-phosphate isomerase OS=Rattus norvegicus GN=Gpi PE=1 SV=1	131.7	189.6	124.1	180	117	176.8	100	100	98	118.1	91.2	119.6	158	149.5	143.8	100	107.6	104.5	-0.08	-0.14	0.11	0.06	0.66	-0.06	-0.04	0.47	0.46	0.953505	0.969278	0.857089	0.964438	0.81129	0.965033	0.856709	0.873	0.87937	38	588	38	62.8		High
F1LR60	Apba1	Rattus norvegicus	Amyloid beta (A4) protein-binding, family A, member 1, isoform CRA_a OS=Rattus norvegicus GN=Apba1 PE=1 SV=2	101	105.7	94.5	101.1	87.8	97.5	100	100	84.5	89.5	87.3	85.4	103.3	97.7	92.5	100	87	86.4	-0.08	-0.16	-0.2	-0.21	0.05	-0.08	-0.01	0.17	0.1	0.793001	0.602454	0.685209	0.492648	0.977367	0.909226	0.928008	0.972794	0.978591	14	43	12	92.8		High
P18445	Rpl27a	Rattus norvegicus	60S ribosomal protein L27a OS=Rattus norvegicus GN=Rpl27a PE=1 SV=3	56.2	51.3	52.6	49	64	52.8	100	100	83.7	89.8	108.3	83.5	53.7	50.8	58.1	100	86.7	95.1	-0.08	0.11	-0.21	-0.07	-0.9	0.2	0.13	-0.77	-0.71	0.757814	0.851642	0.369601	0.969914	0.413201	0.0816353	0.138261	0.569782	0.626564	8	116	6	16.6		High
Q4KLL0	Tcea1	Rattus norvegicus	Transcription elongation factor A protein 1 OS=Rattus norvegicus GN=Tcea1 PE=1 SV=1	76.1	99.1	66.3	101.9	61.6	102.1	100	100	102.5	101.7	105.4	98.3	86.9	82.2	79.3	100	102.1	101.8	-0.08	-0.13	0.03	0.03	-0.2	-0.05	0	-0.31	-0.36	0.751967	0.763013	0.936192	0.978882	0.961293	0.971105	0.961581	0.919088	0.919639	12	43	12	33.9		High
A0A0G2JWX1	Psmd11	Rattus norvegicus	26S proteasome non-ATPase regulatory subunit 11 OS=Rattus norvegicus GN=Psmd11 PE=1 SV=1	92.6	119.9	82.9	119.9	80.9	118.1	100	100	97.4	111.3	99.3	109.3	105.4	99.7	97.7	100	104.1	104.2	-0.08	-0.11	0.06	0.06	0.08	-0.03	0	-0.06	-0.09	0.953955	0.999034	0.952972	0.972303	0.995349	0.998364	0.996582	0.995259	0.990436	29	232	29	55.9		High
F1M8P2	Zyg11b	Rattus norvegicus	Protein Zyg11b OS=Rattus norvegicus GN=Zyg11b PE=1 SV=2	76	73.2	65.5	76	75.5	79.6	100	100	83.7	83.4	84.8	94.4	74.6	70.6	77.5	100	83.6	89.5	-0.08	0.06	-0.26	-0.16	-0.42	0.14	0.1	-0.24	-0.21	0.851455	0.999995	0.580248	0.825738	0.934772	0.82614	0.86697	0.965659	0.968899	6	10	6	85.5		High
P98203	Arvcf	Mus musculus	Armadillo repeat protein deleted in velo-cardio-facial syndrome homolog OS=Mus musculus GN=Arvcf PE=1 SV=2	65	73.7	59.7	71.8	59.6	68.2	100	100	84.1	72.3	88	79.7	69.2	65.5	63.8	100	78	83.8	-0.08	-0.12	-0.36	-0.26	-0.53	-0.04	0.1	-0.25	-0.39	0.883013	0.866271	0.49567	0.729209	0.886399	0.987353	0.90305	0.961427	0.899707	25	152	2	105		High
D4ABY4	Ube2j1	Rattus norvegicus	Protein Ube2j1 OS=Rattus norvegicus GN=Ube2j1 PE=1 SV=3	112.1	92	100.4	92	105.5	93.9	100	100	88.2	85.5	89.7	85.9	101.5	96.1	99.6	100	86.8	87.8	-0.08	-0.03	-0.2	-0.19	0.02	0.05	0.02	0.15	0.18	0.787782	0.999034	0.420706	0.478352	0.993537	0.887618	0.99432	0.978558	0.962123	7	36	7	27.8		High
F8WFM2	Napb	Rattus norvegicus;Mus musculus	Beta-soluble NSF attachment protein OS=Rattus norvegicus GN=Napb PE=4 SV=1	159.2	171.6	145.8	167.8	141.7	162.8	100	100	95.9	93.3	98.1	99.3	165.3	156.4	151.9	100	94.6	98.7	-0.08	-0.12	-0.08	-0.02	0.72	-0.04	0.06	0.73	0.62	0.954334	0.990997	0.922775	0.991804	0.737135	0.981865	0.741969	0.703672	0.772856	20	192	16	33.5		High
Q61584	Fxr1	Mus musculus	Fragile X mental retardation syndrome-related protein 1 OS=Mus musculus GN=Fxr1 PE=1 SV=2	80.8	95.7	71.3	97.1	77.9	99.9	100	100	93.4	104.7	103.5	105	87.9	83.2	88.2	100	98.9	104.3	-0.08	0	-0.02	0.06	-0.19	0.08	0.08	-0.25	-0.24	0.938454	0.964551	0.995359	0.96242	0.960123	0.508859	0.630182	0.965659	0.960138	33	172	29	76.2		High
P52912	Tia1	Mus musculus	Nucleolysin TIA-1 OS=Mus musculus GN=Tia1 PE=1 SV=1	41.8	71.5	44.4	60.4	33.9	66.8	100	100	81.7	81.2	93	76.2	54.7	51.8	47.6	100	81.5	84.2	-0.08	-0.2	-0.3	-0.25	-0.87	-0.12	0.05	-0.65	-0.82	0.960596	0.914079	0.866741	0.919626	0.676146	0.934375	0.99432	0.755313	0.550089	7	28	2	42.8		High
D3Z955	Pgm2l1	Rattus norvegicus	Protein Pgm2l1 OS=Rattus norvegicus GN=Pgm2l1 PE=1 SV=1	199.4	297.3	180.3	294.6	149.5	296	100	100	97.1	100.9	89.9	98.7	243.5	230.5	210.3	100	99	94.2	-0.08	-0.21	-0.01	-0.09	1.28	-0.13	-0.07	1.22	1.16	0.955906	0.708296	0.999675	0.926474	0.251128	0.516665	0.355816	0.245339	0.21452	29	143	28	70.2		High
P70580	Pgrmc1	Rattus norvegicus	Membrane-associated progesterone receptor component 1 OS=Rattus norvegicus GN=Pgrmc1 PE=1 SV=3	109.5	122.1	104.3	114.9	109.2	115.5	100	100	115.6	89.6	110.2	95.5	115.6	109.5	112.3	100	101.8	102.6	-0.08	-0.04	0.03	0.04	0.21	0.04	0.01	0.1	0.13	0.955906	0.999034	0.979289	0.978882	0.973764	0.838538	0.991806	0.987951	0.978591	17	255	6	21.6		High
Q66H58	Ints14	Rattus norvegicus	von Willebrand factor A domain-containing protein 9 OS=Rattus norvegicus GN=Vwa9 PE=2 SV=1	94.1	100	100	84.4	91.4	124.4	100	100	210.6	142.9	186.4	122.2	97	91.9	106.6	100	173.4	150.9	-0.08	0.14	0.79	0.59	-0.04	0.22	-0.2	-0.92	-0.5	0.938138	0.999034	0.00559089	0.165097	0.971095	0.841219	0.684077	0.447375	0.848464	3	3	3	57.1		High
Q66HA7	Cbfb	Rattus norvegicus	Core-binding factor, beta subunit OS=Rattus norvegicus GN=Cbfb PE=1 SV=1	88.3	95.1	81.8	92	83.5	94.8	100	100	94.7	96.9	101.5	101.5	91.6	86.7	89	100	95.8	101.5	-0.08	-0.04	-0.06	0.02	-0.13	0.04	0.08	-0.14	-0.19	0.777804	0.988624	0.999675	0.978882	0.999922	0.95899	0.847319	0.972794	0.967821	6	17	6	21.5		High
F8WFS9	Add2	Rattus norvegicus	Beta-adducin OS=Rattus norvegicus GN=Add2 PE=1 SV=1	121.6	102.7	109.3	102.4	108.3	99.7	100	100	96.1	85.5	91.2	90.9	111.7	105.8	103.9	100	90.6	91	-0.08	-0.1	-0.14	-0.14	0.16	-0.03	0.01	0.22	0.19	0.955906	0.999034	0.71388	0.734207	0.993579	0.996241	0.994312	0.96652	0.96777	37	271	36	80.5		High
Q9Z272	Git1	Rattus norvegicus	ARF GTPase-activating protein GIT1 OS=Rattus norvegicus GN=Git1 PE=1 SV=1	102.7	119.8	94.7	116.6	90.3	118.5	100	100	99	98.5	99.1	100.7	110.9	105.1	103.5	100	98.8	99.9	-0.08	-0.1	-0.02	0	0.15	-0.02	0.02	0.09	0.05	0.883013	0.950172	0.999675	0.994192	0.968988	0.994985	0.992555	0.987951	0.990839	27	100	24	85.2		High
P84084	Arf5	Rattus norvegicus;Mus musculus	ADP-ribosylation factor 5 OS=Mus musculus GN=Arf5 PE=1 SV=2	89.8	130.7	81.5	129.2	75.4	127.4	100	100	87.9	108.6	94.2	111.3	108.3	102.6	98	100	97.7	102.4	-0.08	-0.14	-0.03	0.03	0.12	-0.07	0.07	0.07	-0.06	0.827804	0.784627	0.992945	0.978882	0.970715	0.934375	0.763533	0.993611	0.996522	10	214	4	20.5		High
Q6AY84	Scrn1	Rattus norvegicus	Secernin-1 OS=Rattus norvegicus GN=Scrn1 PE=1 SV=1	134.3	190.8	130.9	175.5	124.3	184.4	100	100	99.7	116.3	91.1	113	160	151.6	151.4	100	107.7	101.5	-0.08	-0.08	0.11	0.02	0.68	0	-0.09	0.49	0.58	0.913249	0.999034	0.693672	0.980528	0.735778	0.977963	0.198927	0.86117	0.798928	19	106	19	46.4		High
B4F7E7	Mpp5	Rattus norvegicus	Membrane protein, palmitoylated 5 (MAGUK p55 subfamily member 5) OS=Rattus norvegicus GN=Mpp5 PE=1 SV=1	149.9	108.2	140.7	103.4	135.8	111.4	100	100	102.6	97.4	99.1	97.9	127.3	120.6	123	100	99.9	98.5	-0.08	-0.05	0	-0.02	0.35	0.03	-0.02	0.27	0.32	0.904575	0.970162	0.98233	0.995469	0.749916	0.994985	0.96137	0.947477	0.899418	3	6	3	77.1		High
Q5XIU9	Pgrmc2	Rattus norvegicus	Membrane-associated progesterone receptor component 2 OS=Rattus norvegicus GN=Pgrmc2 PE=1 SV=1	126.9	159.3	120.3	150.8	122.9	141.7	100	100	100.2	92.7	100.4	94.7	142.2	134.7	131.9	100	96.4	97.5	-0.08	-0.11	-0.05	-0.04	0.51	-0.03	0.02	0.48	0.44	0.911013	0.968815	0.974784	0.987403	0.864741	0.994985	0.991121	0.86747	0.891717	15	168	13	23.4		High
F1MAB7	Dgki	Rattus norvegicus	Diacylglycerol kinase OS=Rattus norvegicus GN=Dgki PE=1 SV=1	138.3	86.7	123.9	86.8	125.9	86.1	100	100	107.8	109.3	110.2	118.9	109.5	103.7	104.1	100	108.5	114.5	-0.08	-0.07	0.12	0.19	0.13	0.01	0.08	-0.07	-0.14	0.89346	0.950454	0.857654	0.726701	0.917195	0.994985	0.945311	0.99211	0.979091	7	12	7	115.8		High
Q6MG06	Gnl1	Rattus norvegicus	Guanine nucleotide-binding protein-like 1 OS=Rattus norvegicus GN=Gnl1 PE=1 SV=1	102.7	121.3	99	113	94.5	120.8	100	100	95.6	113	99.1	103.1	111.7	105.8	106.9	100	104	101.1	-0.08	-0.06	0.06	0.02	0.16	0.02	-0.04	0.02	0.08	0.810829	0.956906	0.857654	0.978882	0.9466	0.977438	0.771796	0.999264	0.98785	12	38	12	68.7		High
D4AA31	Prcp	Rattus norvegicus	Protein Prcp OS=Rattus norvegicus GN=Prcp PE=1 SV=1	95.7	91.1	84.3	92.8	85.8	89.9	100	100	91	88	90.3	91.2	93.4	88.4	87.8	100	89.5	90.7	-0.08	-0.09	-0.16	-0.14	-0.1	-0.01	0.02	-0.02	-0.05	0.862141	0.930585	0.951797	0.96242	0.992399	0.994985	0.991121	0.999264	0.998972	2	9	2	55.5		High
Q99PD4	Arpc1a	Rattus norvegicus	Actin-related protein 2/3 complex subunit 1A OS=Rattus norvegicus GN=Arpc1a PE=2 SV=1	83.8	94.2	78.6	90.1	79.9	91.8	100	100	100.8	109.7	95.9	112.9	88.8	84.2	85.6	100	105.2	104	-0.08	-0.05	0.07	0.06	-0.17	0.03	-0.02	-0.32	-0.28	0.94784	0.999995	0.918865	0.966785	0.962279	0.905233	0.96137	0.947477	0.948015	18	116	17	41.6		High
O35532	Msmo1	Rattus norvegicus	Methylsterol monooxygenase 1 OS=Rattus norvegicus GN=Msmo1 PE=2 SV=1	62.3	55.2	56.7	54.4	54	53	100	100	102.3	97.4	95	107.3	58.6	55.5	53.5	100	99.8	100.9	-0.08	-0.13	0	0.01	-0.77	-0.05	0.02	-0.85	-0.91	0.809723	0.79678	0.990792	0.983214	0.516032	0.963941	0.992541	0.53472	0.413643	5	42	5	34.9		High
Q920L2	Sdha	Rattus norvegicus	Succinate dehydrogenase [ubiquinone] flavoprotein subunit, mitochondrial OS=Rattus norvegicus GN=Sdha PE=1 SV=1	91.5	47.3	82.7	47	93.6	49.1	100	100	104	97.8	102.9	103.3	65.8	62.3	67.8	100	100.9	103.1	-0.08	0.04	0.01	0.04	-0.6	0.12	0.03	-0.69	-0.6	0.925536	0.883067	0.996073	0.978882	0.708835	0.321507	0.928008	0.733489	0.797077	23	175	10	71.6		High
B0BMZ5	Stambpl1	Rattus norvegicus	LOC687696 protein OS=Rattus norvegicus GN=Stambpl1 PE=1 SV=1	96.7	82.9	79.8	90.1	85	90.3	100	100	96.4	92.9	87.5	93.1	89.5	84.8	87.6	100	94.6	90.3	-0.08	-0.03	-0.08	-0.15	-0.16	0.05	-0.07	-0.16	-0.04	0.89346	0.994633	0.992945	0.975949	0.999922	0.986698	0.90305	0.973979	0.999518	4	4	4	49.6		High
A0A0H2UHP4	Cul7	Rattus norvegicus	Cullin-7 OS=Rattus norvegicus GN=Cul7 PE=1 SV=1	72.7	59.1	72.2	53.5	69.1	67.3	100	100	105.3	137.5	107.9	135.6	65.6	62.1	68.2	100	120.3	121	-0.08	0.06	0.27	0.27	-0.61	0.13	0.01	-0.95	-0.83	0.90468	0.999995	0.491106	0.597683	0.90813	0.941472	0.989305	0.36625	0.467885	10	13	10	193.1		High
F1LNF7	Idh3a	Rattus norvegicus	Isocitrate dehydrogenase [NAD] subunit, mitochondrial OS=Rattus norvegicus GN=Idh3a PE=1 SV=2	144.3	97.5	128.6	98.2	146.3	95.7	100	100	104.2	101.2	102.4	107.9	118.6	112.4	118.3	100	102.7	105.1	-0.08	0	0.04	0.07	0.25	0.07	0.03	0.13	0.17	0.958377	0.950454	0.97843	0.952126	0.972502	0.523986	0.925168	0.982388	0.973337	18	257	18	41.2		High
Q5XIE6	Hibch	Rattus norvegicus	3-hydroxyisobutyryl-CoA hydrolase, mitochondrial OS=Rattus norvegicus GN=Hibch PE=1 SV=2	140.2	97.1	125.3	97.6	122.5	94.8	100	100	103.5	94.8	95.6	102	116.7	110.6	107.7	100	99.1	98.7	-0.08	-0.11	-0.01	-0.02	0.22	-0.04	-0.01	0.16	0.13	0.883013	0.891366	0.996692	0.999891	0.94888	0.981865	0.971991	0.972794	0.972559	13	59	13	43		High
Q5M9F7	Actr10	Rattus norvegicus	ARP10 actin-related protein 10 homolog (S. cerevisiae) OS=Rattus norvegicus GN=Actr10 PE=1 SV=1	107.6	117.6	97.2	117	89.8	115.9	100	100	95.9	93.7	95.2	94.7	112.5	106.7	102	100	94.8	95	-0.08	-0.14	-0.08	-0.07	0.17	-0.06	0	0.17	0.1	0.891371	0.815928	0.943447	0.967982	0.968336	0.934375	0.988314	0.972794	0.978591	17	95	17	46.2		High
A1A5P2	Rrs1	Rattus norvegicus	Ribosome biogenesis regulatory protein homolog OS=Rattus norvegicus GN=Rrs1 PE=2 SV=1	35.1	51.1	28.2	57	25.8	54.9	100	100	56.2	62.8	70.2	61.2	42.3	40.1	37.7	100	59.4	65.5	-0.08	-0.17	-0.75	-0.61	-1.24	-0.09	0.14	-0.57	-0.8	0.870851	0.684319	7.31161e-07	0.000303819	0.164713	0.924779	0.610217	0.764809	0.545835	5	10	5	41.5		High
M0R7T1	Phactr4	Rattus norvegicus	Phosphatase and actin regulator OS=Rattus norvegicus GN=Phactr4 PE=1 SV=2	85.7	102.5	91.1	86.7	69	91.1	100	100	106.2	101.2	95.6	102.5	93.7	88.9	79.3	100	103.6	99	-0.08	-0.24	0.05	-0.02	-0.09	-0.16	-0.07	-0.22	-0.32	0.959541	0.803442	0.967413	0.997136	0.986154	0.875351	0.949256	0.966698	0.943841	3	7	2	74.3		High
Q5XID1	Ciapin1	Rattus norvegicus	Anamorsin OS=Rattus norvegicus GN=Ciapin1 PE=1 SV=1	89.8	136.3	79.1	139.2	75.3	133.4	100	100	86.8	95.5	87.5	97.2	110.7	105	100.2	100	91	92.2	-0.08	-0.14	-0.14	-0.12	0.15	-0.07	0.02	0.21	0.12	0.835524	0.692018	0.920232	0.936698	0.958532	0.941134	0.994247	0.966698	0.978591	9	33	9	33		High
Q5PQX0	Uxs1	Rattus norvegicus	UDP-glucuronic acid decarboxylase 1 OS=Rattus norvegicus GN=Uxs1 PE=1 SV=1	120.7	85.2	117	79.1	137.7	93.5	100	100	109.4	89.2	110.5	90.9	101.4	96.2	113.5	100	98.8	100.2	-0.08	0.16	-0.02	0	0.02	0.24	0.02	-0.04	0.18	0.871703	0.950454	0.981898	0.991015	0.964777	0.382149	0.991121	0.999257	0.962123	2	7	2	47.5		High
Q5FVJ0	Rufy3	Rattus norvegicus	Protein RUFY3 OS=Rattus norvegicus GN=Rufy3 PE=1 SV=1	84.3	111.4	78.4	107.8	72	106.1	100	100	94.5	108.8	91.4	109.3	96.9	91.9	87.4	100	101.4	99.9	-0.08	-0.15	0.02	0	-0.04	-0.07	-0.02	-0.14	-0.19	0.960135	0.950454	0.992004	0.999891	0.969604	0.911866	0.951156	0.979741	0.969811	31	329	6	52.9		High
G3V624	Coro1c	Rattus norvegicus	Coronin OS=Rattus norvegicus GN=Coro1c PE=1 SV=1	83.3	94.4	77.4	91.4	74.7	89.8	100	100	97	108.9	91.8	110.3	88.7	84.1	81.9	100	102.8	100.6	-0.08	-0.12	0.04	0.01	-0.17	-0.04	-0.03	-0.29	-0.3	0.960214	0.997752	0.978074	0.995341	0.945819	0.987139	0.916588	0.954891	0.947794	26	222	25	53.1		High
A0A0H2UHB1	Hsd17b7	Rattus norvegicus	3-keto-steroid reductase OS=Rattus norvegicus GN=Hsd17b7 PE=1 SV=1	83.6	72	77.9	69.5	72.2	69.4	100	100	98.2	88.2	95.6	99.9	77.6	73.6	70.8	100	93	97.7	-0.08	-0.13	-0.1	-0.03	-0.37	-0.06	0.07	-0.34	-0.47	0.809291	0.80777	0.875879	0.991804	0.917195	0.958995	0.729172	0.912488	0.847643	9	50	9	37.5		High
P54690	Bcat1	Rattus norvegicus	Branched-chain-amino-acid aminotransferase, cytosolic OS=Rattus norvegicus GN=Bcat1 PE=1 SV=1	132.5	171	127.5	160	122.7	165	100	100	117.4	135.3	106.3	130.5	150.6	142.8	142.3	100	126	117.8	-0.08	-0.08	0.33	0.24	0.59	-0.01	-0.1	0.18	0.27	0.960268	0.999995	0.0126062	0.174726	0.844289	0.977963	0.210723	0.972794	0.947794	13	138	13	46		High
A0A087WNT1	Eloc	Mus musculus	Protein Eloc OS=Mus musculus GN=Eloc PE=1 SV=1	103.3	110.3	102.8	99.8	96.7	98.4	100	100	91.7	88	94.3	91.5	106.8	101.3	97.5	100	89.8	92.9	-0.08	-0.13	-0.15	-0.11	0.09	-0.05	0.05	0.17	0.07	0.827804	0.801768	0.672417	0.869063	0.975628	0.958241	0.922275	0.972794	0.98785	5	49	5	14.9		High
Q9QYJ6	Pde10a	Rattus norvegicus	cAMP and cAMP-inhibited cGMP 3',5'-cyclic phosphodiesterase 10A OS=Rattus norvegicus GN=Pde10a PE=1 SV=1	142.7	152.2	129.8	150.6	137.8	134.3	100	100	97.7	83.3	96.5	95	147.4	139.8	136	100	90.2	95.7	-0.08	-0.12	-0.15	-0.06	0.56	-0.04	0.09	0.63	0.51	0.777804	0.841317	0.894684	0.978882	0.682771	0.981865	0.776496	0.727053	0.809491	16	53	16	90.1		High
Q8CG45	Akr7a2	Rattus norvegicus	Aflatoxin B1 aldehyde reductase member 2 OS=Rattus norvegicus GN=Akr7a2 PE=1 SV=2	91.9	112.3	85.1	109.1	89.3	113.8	100	100	104.2	107.4	97	112.1	101.6	96.4	100.8	100	105.8	104.3	-0.08	-0.01	0.08	0.06	0.02	0.07	-0.02	-0.13	-0.05	0.827804	0.999995	0.794558	0.938388	0.994237	0.759349	0.916566	0.974965	0.999518	12	58	12	40.6		High
A0A0G2JXG3	Tmem30a	Rattus norvegicus	Cell cycle control protein 50A OS=Rattus norvegicus GN=Tmem30a PE=1 SV=1	126.6	88.6	115.1	87.7	113.4	85.8	100	100	92.5	78	91.9	77.1	105.9	100.5	98.6	100	84.9	84.2	-0.08	-0.1	-0.24	-0.25	0.08	-0.03	-0.01	0.24	0.23	0.804294	0.909879	0.274333	0.262036	0.978023	0.994985	0.925168	0.965659	0.94784	10	45	2	41.1		High
D3ZKX1	Washc3	Rattus norvegicus	RCG48807, isoform CRA_a OS=Rattus norvegicus GN=Washc3 PE=1 SV=1	130.1	100.2	127.6	91.9	112.6	94	100	100	86.9	100.3	98.7	87	114.2	108.3	102.9	100	93.4	92.7	-0.08	-0.15	-0.1	-0.11	0.19	-0.07	-0.01	0.21	0.15	0.883013	0.793558	0.989706	0.978882	0.910413	0.968408	0.966831	0.965659	0.969543	2	6	2	21.1		High
Q9WTM5	Ruvbl2	Rattus norvegicus;Mus musculus	RuvB-like 2 OS=Mus musculus GN=Ruvbl2 PE=1 SV=3	70.4	80.9	63.9	80.1	72.3	82	100	100	97.7	99.9	100.9	103.5	75.4	71.5	77	100	98.8	102.2	-0.08	0.03	-0.02	0.03	-0.41	0.11	0.05	-0.47	-0.41	0.905715	0.96937	0.999675	0.980528	0.886399	0.510232	0.857461	0.880899	0.910942	23	136	23	51.1		High
A0A0H2UI38	Rps19	Rattus norvegicus	Protein LOC100910336 OS=Rattus norvegicus GN=LOC100910336 PE=4 SV=1	54.8	55.6	51.1	53.6	57.5	59	100	100	100.8	97.5	101.2	90	55.2	52.3	58.3	100	99.2	95.5	-0.08	0.08	-0.01	-0.07	-0.86	0.15	-0.06	-0.92	-0.71	0.959861	0.618435	0.994884	0.960606	0.428615	0.0519047	0.751648	0.521749	0.701882	16	215	16	17.4		High
Q5XIC3	Cdc37l1	Rattus norvegicus	Hsp90 co-chaperone Cdc37-like 1 OS=Rattus norvegicus GN=Cdc37l1 PE=2 SV=1	127.6	136	117.2	133.3	107	143.5	100	100	110.8	102.8	89.6	91.7	131.7	125	123.9	100	106.7	90.6	-0.08	-0.09	0.09	-0.14	0.4	-0.01	-0.24	0.23	0.45	0.791043	0.922429	0.738716	0.89341	0.741168	0.999373	0.00937605	0.957536	0.809491	4	9	4	38.3		High
Q9QYL8	Lypla2	Rattus norvegicus	Acyl-protein thioesterase 2 OS=Rattus norvegicus GN=Lypla2 PE=1 SV=1	114.5	160.9	105	157.8	100.8	155.2	100	100	97.8	109.5	95.9	109.7	135.7	128.8	125.1	100	103.5	102.6	-0.08	-0.12	0.05	0.04	0.44	-0.04	-0.01	0.32	0.29	0.883013	0.883885	0.909624	0.978882	0.838343	0.977963	0.940187	0.932628	0.929013	9	68	9	24.8		High
P62855	Rps26	Rattus norvegicus;Mus musculus	40S ribosomal protein S26 OS=Mus musculus GN=Rps26 PE=1 SV=3	61.6	62.4	55.8	61.9	76.4	67.4	100	100	94.8	99.5	110.1	90.8	62	58.8	71.8	100	97.1	100	-0.08	0.21	-0.04	0	-0.69	0.29	0.04	-0.72	-0.48	0.818792	0.37079	0.992004	0.993228	0.640247	0.00349118	0.927472	0.622817	0.84459	4	70	4	13		High
F1M8Y4	Deptor	Rattus norvegicus	Protein Deptor OS=Rattus norvegicus GN=Deptor PE=1 SV=2	118.6	141.2	108	139.6	99.4	136.9	100	100	95.7	97.2	102.5	102.2	129.4	122.8	116.7	100	96.4	102.3	-0.08	-0.15	-0.05	0.03	0.37	-0.07	0.09	0.35	0.19	0.82519	0.75575	0.992004	0.977645	0.880389	0.923041	0.677797	0.923987	0.960138	10	46	10	46.2		High
B5DEX8	Mob3a	Rattus norvegicus	MOB1, Mps One Binder kinase activator-like 2A (Yeast) OS=Rattus norvegicus GN=Mob3a PE=2 SV=1	89.2	154.3	77.8	159.2	66.2	158.9	100	100	100.9	138.6	86.8	124.3	117.3	111.3	102.6	100	118.3	103.9	-0.08	-0.19	0.24	0.05	0.23	-0.12	-0.19	-0.09	-0.02	0.846414	0.623013	0.177087	0.951246	0.873099	0.877928	0.0765836	0.993109	0.999518	3	12	3	25.5		High
P17425	Hmgcs1	Rattus norvegicus	Hydroxymethylglutaryl-CoA synthase, cytoplasmic OS=Rattus norvegicus GN=Hmgcs1 PE=1 SV=1	47.3	82	45.6	76.5	42	73.9	100	100	100.3	132.2	103.1	130.6	62.3	59.1	55.7	100	115.2	116.1	-0.08	-0.16	0.2	0.21	-0.68	-0.08	0.01	-0.96	-1.06	0.960268	0.929062	0.423599	0.322864	0.593126	0.877047	0.989805	0.481695	0.315438	22	284	22	57.4	Phospho [S516(100)]	High
A0A0H2UHV1	Carmil3	Rattus norvegicus	Capping protein, Arp2/3 and myosin-I linker protein 3 OS=Rattus norvegicus GN=Carmil3 PE=4 SV=1	122.3	120.2	129	102.7	113.9	108	100	100	99.4	97.7	106.2	94.5	121.3	115.1	110.9	100	98.5	100.2	-0.08	-0.13	-0.02	0	0.28	-0.05	0.02	0.22	0.15	0.827804	0.851642	0.982058	0.990739	0.830516	0.974634	0.99432	0.949582	0.965969	13	21	13	150		High
Q5HZV9	Ppp1r7	Rattus norvegicus	Protein phosphatase 1 regulatory subunit 7 OS=Rattus norvegicus GN=Ppp1r7 PE=1 SV=1	104.9	156.8	96.9	152.8	88.6	150.5	100	100	90.5	107.4	90.2	105.9	128.2	121.7	115.5	100	98.6	97.7	-0.08	-0.15	-0.02	-0.03	0.36	-0.08	-0.01	0.3	0.24	0.960268	0.925514	0.992945	0.980528	0.945819	0.905233	0.945311	0.949582	0.955891	27	149	27	41.3	Phospho [S24(100); S27(100)]	High
A0A0H2UHZ2	Nap1l4	Rattus norvegicus	Nucleosome assembly protein 1-like 4 OS=Rattus norvegicus GN=Nap1l4 PE=1 SV=1	85.5	103.4	75.3	105.8	74.1	102.2	100	100	92.8	104.1	92.5	100.3	94	89.2	87	100	98.3	96.3	-0.08	-0.11	-0.03	-0.05	-0.09	-0.04	-0.03	-0.14	-0.15	0.884859	0.933459	0.9988	0.978882	0.986154	0.98886	0.819821	0.978615	0.978591	14	99	13	44	Phospho [S125(100)]	High
A0A0G2K548	Akap9	Rattus norvegicus	Protein Akap9 OS=Rattus norvegicus GN=Akap9 PE=1 SV=1	70	51.4	68.9	47	68.6	50.9	100	100	96.1	70.8	100.9	72.5	60	56.9	59.1	100	82.5	85.6	-0.08	-0.02	-0.28	-0.23	-0.74	0.05	0.05	-0.53	-0.53	0.809291	0.996013	0.360608	0.441733	0.706677	0.92213	0.936449	0.771028	0.803938	29	49	29	441.3		High
P27952	Rps2	Rattus norvegicus;Mus musculus	40S ribosomal protein S2 OS=Rattus norvegicus GN=Rps2 PE=1 SV=1	55.9	63.3	51	62.5	71	65	100	100	91.8	98.1	106	91.4	59.5	56.4	67.9	100	94.9	98.4	-0.08	0.19	-0.08	-0.02	-0.75	0.27	0.05	-0.75	-0.53	0.960268	0.0958494	0.922775	0.991041	0.521696	0.000111683	0.807101	0.686923	0.843583	21	247	21	31.2		High
D4A131	Mrpl4	Rattus norvegicus	Mitochondrial ribosomal protein L4 (Predicted), isoform CRA_b OS=Rattus norvegicus GN=Mrpl4 PE=1 SV=1	108.4	87.9	97.4	88.2	132.9	84.4	100	100	112.5	92.9	96.2	98	97.6	92.7	105.9	100	102.2	97.1	-0.08	0.12	0.03	-0.04	-0.03	0.19	-0.07	-0.14	0.13	0.874504	0.991085	0.935823	0.999532	0.968336	0.623603	0.800268	0.981839	0.977112	4	15	4	33.1		High
D4A478	Ntpcr	Rattus norvegicus	Protein Ntpcr OS=Rattus norvegicus GN=Ntpcr PE=1 SV=1	92.7	102.2	84.2	101.3	93.4	98.3	100	100	106	96	100.6	94.3	97.3	92.4	95.8	100	100.9	97.4	-0.08	-0.02	0.01	-0.04	-0.04	0.05	-0.05	-0.13	-0.02	0.886853	0.991085	0.967231	0.999282	0.977367	0.964467	0.882015	0.982289	0.999518	7	24	7	20.8		High
D3ZYR1	Fcho2	Rattus norvegicus	F-BAR domain only protein 2 OS=Rattus norvegicus GN=Fcho2 PE=1 SV=1	87.9	89.4	75.7	93.5	82.6	89.2	100	100	89.9	72.5	96.2	82.4	88.6	84.1	85.8	100	80.7	89.1	-0.08	-0.05	-0.31	-0.17	-0.17	0.03	0.14	0.06	-0.05	0.860037	0.970151	0.517	0.858307	0.999604	0.981865	0.751648	0.986542	0.998477	5	6	5	88.7		High
P09456	Prkar1a	Rattus norvegicus	cAMP-dependent protein kinase type I-alpha regulatory subunit OS=Rattus norvegicus GN=Prkar1a PE=1 SV=2	80.8	79.6	71.6	81.1	73.5	78	100	100	85.2	86	85.3	92.4	80.2	76.2	75.7	100	85.6	88.8	-0.08	-0.08	-0.22	-0.17	-0.32	-0.01	0.05	-0.17	-0.23	0.892353	0.969278	0.230291	0.54297	0.926326	0.988967	0.854905	0.972794	0.960138	16	86	11	43.1	Phospho [S83(100)]	High
P04166	Cyb5b	Rattus norvegicus	Cytochrome b5 type B OS=Rattus norvegicus GN=Cyb5b PE=1 SV=2	126.9	100.2	116.4	98.5	125.8	96.1	100	100	113.1	92	109.2	97.3	112.8	107.1	110	100	102	103.1	-0.08	-0.04	0.03	0.04	0.17	0.04	0.01	0.07	0.09	0.883013	0.999995	0.946966	0.96242	0.964232	0.905233	0.99432	0.992111	0.978591	6	83	6	16.3		High
P85171	Mdga1	Rattus norvegicus	MAM domain-containing glycosylphosphatidylinositol anchor protein 1 OS=Rattus norvegicus GN=Mdga1 PE=1 SV=1	106.5	78.3	93.5	80.5	89.9	75.1	100	100	91.6	75.2	81.2	85.6	91.3	86.7	82.2	100	83	83.4	-0.07	-0.15	-0.27	-0.26	-0.13	-0.08	0.01	0.06	-0.02	0.791043	0.756618	0.50495	0.468958	0.999922	0.932035	0.980886	0.990528	0.999518	10	22	10	105.9		High
D3ZCM4	Dnajc15	Rattus norvegicus	DnaJ (Hsp40) homolog, subfamily C, member 15 (Predicted), isoform CRA_a OS=Rattus norvegicus GN=Dnajc15 PE=1 SV=1	53.3	45	47.3	45.8	47.1	45.9	100	100	79.1	64.3	71.6	81.9	49	46.5	46.5	100	71.3	76.6	-0.07	-0.08	-0.49	-0.39	-1.03	0	0.1	-0.62	-0.72	0.846819	0.947509	0.0104127	0.0861119	0.355581	0.999729	0.783518	0.71882	0.630672	4	16	3	16		High
D3YY09	Drap1	Mus musculus	Dr1-associated corepressor OS=Mus musculus GN=Drap1 PE=1 SV=1	84.8	74.7	80.8	70.7	102.6	85.6	100	100	97.3	152.5	107.6	150.4	79.6	75.6	93.7	100	121.8	127.2	-0.07	0.24	0.28	0.35	-0.33	0.31	0.06	-0.69	-0.44	0.904575	0.854511	0.274651	0.202861	0.964232	0.236384	0.973328	0.666913	0.869803	2	4	2	23.1		High
Q6AY21	G3bp2	Rattus norvegicus	GTPase activating protein (SH3 domain) binding protein 2 OS=Rattus norvegicus GN=G3bp2 PE=1 SV=1	58.5	50.7	48.3	55.4	52.5	46.4	100	100	68.5	76.5	86.4	72.1	54.4	51.7	49.4	100	72.4	78.9	-0.07	-0.14	-0.47	-0.34	-0.88	-0.07	0.12	-0.49	-0.68	0.793362	0.768535	0.0270946	0.106996	0.413789	0.941472	0.458613	0.819603	0.60841	17	127	3	50.7	Phospho [T227(100)]	High
Q68G33	Gorasp2	Rattus norvegicus	Golgi reassembly stacking protein 2 OS=Rattus norvegicus GN=Gorasp2 PE=1 SV=1	109.9	138.2	99.1	138.2	102.5	147.7	100	100	106.3	133.5	108.2	130.5	123.2	117	123	100	119.2	118.8	-0.07	0	0.25	0.25	0.3	0.07	0	-0.03	0.05	0.905854	0.999034	0.0482341	0.105747	0.934772	0.778255	0.965055	0.999264	0.991632	15	76	4	47.3		High
F1LQC5	Bmpr2	Rattus norvegicus	Receptor protein serine/threonine kinase OS=Rattus norvegicus GN=Bmpr2 PE=1 SV=2	94.8	77.5	87.6	75.7	87.1	77.4	100	100	95.8	88.5	90.6	91.2	85.7	81.4	82.1	100	92.1	90.9	-0.07	-0.06	-0.12	-0.14	-0.22	0.01	-0.02	-0.18	-0.15	0.803662	0.969573	0.859993	0.784614	0.964938	0.972763	0.894582	0.966624	0.978337	16	45	16	114.8		High
D3YUQ5	Rundc3b	Mus musculus	Gene model 440, (NCBI) OS=Mus musculus GN=Rundc3b PE=1 SV=1	81.6	84.6	74.3	83.8	77.7	81.4	100	100	95.4	90.9	95.8	98.1	83.1	78.9	79.5	100	93.2	97	-0.07	-0.06	-0.1	-0.04	-0.27	0.01	0.06	-0.24	-0.29	0.827804	0.956888	0.965736	0.994192	0.968336	0.977963	0.923572	0.956385	0.945541	8	25	8	50.8		High
O35814	Stip1	Rattus norvegicus	Stress-induced-phosphoprotein 1 OS=Rattus norvegicus GN=Stip1 PE=1 SV=1	101.5	104	91.4	104.1	84.8	98.8	100	100	94.1	91.7	94.6	90.3	102.7	97.6	91.6	100	92.9	92.4	-0.07	-0.17	-0.11	-0.11	0.04	-0.09	-0.01	0.07	-0.01	0.963608	0.905249	0.843866	0.834474	0.991618	0.840402	0.989157	0.993198	0.999518	51	410	51	62.5		High
D4A133	Atp6v1a	Rattus norvegicus	Protein Atp6v1a OS=Rattus norvegicus GN=Atp6v1a PE=1 SV=1	158.7	162.7	149	156.3	146.6	152.3	100	100	97.5	95.6	93.7	101.8	160.7	152.6	149.4	100	96.5	97.7	-0.07	-0.1	-0.05	-0.03	0.68	-0.03	0.02	0.66	0.61	0.963958	0.999034	0.961164	0.981178	0.794763	0.995398	0.979387	0.759273	0.783638	41	512	41	68.2		High
D4ABB8	Atp9b	Rattus norvegicus	Probable phospholipid-transporting ATPase IIB OS=Rattus norvegicus GN=Atp9b PE=3 SV=1	138.2	97.6	142.8	85.2	134.4	89	100	100	105	86.7	78.3	84.7	116.1	110.3	109.3	100	95.5	81.4	-0.07	-0.09	-0.07	-0.3	0.22	-0.01	-0.23	0.21	0.43	0.907757	0.953025	0.999675	0.862203	0.907771	0.987139	0.690231	0.96652	0.87529	8	35	2	129.1		High
Q5U2S1	Ndfip1	Rattus norvegicus	NEDD4 family-interacting protein 1 OS=Rattus norvegicus GN=Ndfip1 PE=2 SV=1	87	73.3	82.5	69.7	82.2	78.1	100	100	92.2	93.3	101.2	92.9	79.8	75.9	80.1	100	92.8	97	-0.07	0	-0.11	-0.04	-0.32	0.08	0.06	-0.29	-0.28	0.865429	0.999034	0.983452	0.99965	0.962279	0.906627	0.965471	0.947477	0.947426	5	13	5	24.9		High
Q6P136	Hyou1	Rattus norvegicus	Hyou1 protein OS=Rattus norvegicus GN=Hyou1 PE=1 SV=1	70.6	65.7	63.7	65.7	70	64.5	100	100	106.3	93.3	104.5	99.8	68.1	64.7	67.2	100	99.6	102.1	-0.07	-0.02	-0.01	0.03	-0.55	0.06	0.04	-0.62	-0.6	0.964459	0.974566	0.999675	0.986143	0.718276	0.693085	0.919021	0.782899	0.798801	53	526	53	111.2		High
Q71SY3	Tsn	Rattus norvegicus	Protein Tsn OS=Rattus norvegicus GN=Tsn PE=1 SV=1	109.5	141.4	102.6	136.3	97.9	139.5	100	100	93.3	109.5	92.9	109.9	124.5	118.2	116.8	100	101.1	101	-0.07	-0.09	0.02	0.01	0.32	-0.02	0	0.23	0.21	0.912814	0.988624	0.976601	0.983214	0.935665	0.999729	0.975707	0.965988	0.95822	13	96	13	26.2		High
P35213	Ywhab	Rattus norvegicus	14-3-3 protein beta/alpha OS=Rattus norvegicus GN=Ywhab PE=1 SV=3	105.4	134.3	97.8	130.7	94.4	123.3	100	100	98.6	94.7	91.7	95.7	119	113.1	107.9	100	96.7	93.7	-0.07	-0.14	-0.05	-0.09	0.25	-0.07	-0.05	0.23	0.2	0.964459	0.932597	0.967079	0.885056	0.968225	0.931482	0.710332	0.96652	0.965574	21	482	9	28		High
G3V7T3	Pank4	Rattus norvegicus	Pantothenate kinase 4 OS=Rattus norvegicus GN=Pank4 PE=1 SV=1	127.5	132.7	121.5	125.7	116.7	130	100	100	98.9	109.7	105	109.8	130.1	123.6	123.2	100	104.2	107.4	-0.07	-0.08	0.06	0.1	0.38	-0.01	0.04	0.25	0.2	0.790325	0.947647	0.828234	0.736882	0.847422	0.988574	0.964197	0.965659	0.958104	15	35	15	86.1		High
Q9Z2Q6	43348	Mus musculus	Septin-5 OS=Mus musculus GN=Sept5 PE=1 SV=2	131.5	145.9	122.6	141.3	116.6	134.9	100	100	91.4	101.4	92.1	100.7	138.5	131.6	125.4	100	96.3	96.3	-0.07	-0.14	-0.06	-0.05	0.47	-0.07	0	0.45	0.38	0.964459	0.952392	0.953534	0.977645	0.917195	0.924342	0.991121	0.887051	0.913609	24	212	19	42.7	Phospho [S225(100)]	High
F1LN42	Tns1	Rattus norvegicus	Protein Tns1 OS=Rattus norvegicus GN=Tns1 PE=1 SV=2	79.2	68.4	87.8	55.7	109.6	78.8	100	100	99.7	87.6	112.9	79.6	73.6	70	92.9	100	93.5	94.8	-0.07	0.34	-0.1	-0.08	-0.44	0.41	0.02	-0.42	-0.03	0.905854	0.838989	0.999675	0.991804	0.962279	0.337876	0.991311	0.881433	0.999518	2	3	2	203.8		High
P37285	Klc1	Rattus norvegicus	Kinesin light chain 1 OS=Rattus norvegicus GN=Klc1 PE=1 SV=2	67.8	93.6	65	88.2	59.8	85.2	100	100	85.9	84.5	85.4	90.7	79.7	75.7	71.4	100	85.2	88	-0.07	-0.16	-0.23	-0.18	-0.33	-0.09	0.05	-0.17	-0.3	0.964741	0.933459	0.287018	0.481383	0.883507	0.874048	0.860292	0.973979	0.946715	37	341	30	63.7		High
P63326	Rps10	Rattus norvegicus;Mus musculus	40S ribosomal protein S10 OS=Rattus norvegicus GN=Rps10 PE=2 SV=1	56.3	57.8	52.3	56.2	54.1	59.3	100	100	99.3	83.8	103.9	80.1	57.1	54.2	56.6	100	91.2	91.2	-0.07	-0.01	-0.13	-0.13	-0.81	0.06	0	-0.75	-0.69	0.946254	0.996013	0.742937	0.749095	0.48468	0.743823	0.994707	0.686721	0.727818	18	214	17	18.9		High
D3ZTG2	Ttc27	Rattus norvegicus	Protein Ttc27 OS=Rattus norvegicus GN=Ttc27 PE=1 SV=1	98	126.6	98.5	113.7	116.3	128.8	100	100	100.4	124.5	117.2	103.5	111.4	105.9	122.4	100	111.8	110.2	-0.07	0.14	0.16	0.14	0.16	0.21	-0.02	-0.08	0.15	0.944986	0.999034	0.877908	0.955866	0.92102	0.851956	0.981076	0.992486	0.973029	3	7	3	96.5		High
P55213	Casp3	Rattus norvegicus	Caspase-3 OS=Rattus norvegicus GN=Casp3 PE=2 SV=2	50.4	94.9	43.5	99.4	40.3	97.1	100	100	90.5	102.6	84.2	108.4	69.2	65.7	62.6	100	96.4	95.5	-0.07	-0.14	-0.05	-0.07	-0.53	-0.07	-0.01	-0.55	-0.61	0.841172	0.657778	0.986934	0.978882	0.832579	0.936076	0.924824	0.768335	0.732703	7	29	7	31.5		High
Q4V8C3	Eml1	Rattus norvegicus	Echinoderm microtubule-associated protein-like 1 OS=Rattus norvegicus GN=Eml1 PE=1 SV=2	83.5	91.9	76.8	90.2	70	90.8	100	100	100.7	94.1	99.7	97	87.6	83.3	79.7	100	97.4	98.3	-0.07	-0.14	-0.04	-0.02	-0.19	-0.06	0.01	-0.23	-0.3	0.841172	0.712818	0.994537	0.999594	0.978023	0.950178	0.989805	0.962051	0.935497	13	35	12	89.7		High
A0A0G2K9J2	Atp6v1h	Rattus norvegicus	Protein Atp6v1h OS=Rattus norvegicus GN=Atp6v1h PE=1 SV=1	157.5	167.8	144.5	165.2	144.6	160	100	100	96.6	96.9	95.9	101.8	162.6	154.5	152.1	100	96.7	98.8	-0.07	-0.1	-0.05	-0.02	0.7	-0.02	0.03	0.68	0.62	0.965822	0.999098	0.977898	0.992621	0.782518	0.994985	0.940028	0.748869	0.772748	21	233	21	55.8		High
P11661	Mtnd5	Rattus norvegicus	NADH-ubiquinone oxidoreductase chain 5 OS=Rattus norvegicus GN=Mtnd5 PE=3 SV=3	108.5	52	92.4	55.2	97.2	53.9	100	100	106.8	108.4	96.7	114.5	75.1	71.4	72.4	100	107.6	105.2	-0.07	-0.05	0.11	0.07	-0.41	0.02	-0.03	-0.59	-0.54	0.834694	0.952392	0.668046	0.865969	0.910413	0.977963	0.819821	0.754892	0.795701	6	23	6	68.6		High
D4A8T3	Copz1	Rattus norvegicus;Mus musculus	Coatomer protein complex, subunit zeta 1 (Predicted) OS=Rattus norvegicus GN=Copz1 PE=1 SV=1	78.5	130.2	73	126.5	81.6	126.8	100	100	89.5	123.9	101.3	118.6	101.1	96.1	101.7	100	105.3	109.6	-0.07	0.01	0.07	0.13	0.02	0.08	0.06	-0.13	-0.11	0.827804	0.999995	0.783104	0.577432	0.977298	0.749109	0.925026	0.973979	0.987307	6	28	6	20.2		High
D3ZLK9	Naxd	Rattus norvegicus	ATP-dependent (S)-NAD(P)H-hydrate dehydratase OS=Rattus norvegicus GN=Naxd PE=1 SV=2	129.3	130.8	114.7	133.3	110.4	131.5	100	100	97.8	96.9	92.7	101.9	130.1	123.7	120.5	100	97.3	97.2	-0.07	-0.11	-0.04	-0.04	0.38	-0.04	0	0.35	0.31	0.825647	0.878464	0.996343	0.995886	0.842233	0.981865	0.955933	0.926678	0.926474	9	39	9	38.7		High
A0A0G2K4R9	Eogt	Rattus norvegicus	EGF domain-specific O-linked N-acetylglucosamine transferase OS=Rattus norvegicus GN=Eogt PE=1 SV=1	88.5	77.9	91.9	67.9	96.1	77.4	100	100	101.3	87.1	100.6	94.5	83	79	86.3	100	94	97.5	-0.07	0.05	-0.09	-0.04	-0.27	0.13	0.05	-0.25	-0.18	0.883013	0.999995	0.993743	0.999891	0.975429	0.831181	0.984236	0.96411	0.974397	4	8	4	65.5		High
G3V7G0	Dync1li1	Rattus norvegicus	Cytoplasmic dynein 1 light intermediate chain 1 OS=Rattus norvegicus GN=Dync1li1 PE=1 SV=1	104.9	119.7	100	113.5	93.3	115.2	100	100	95.9	107.7	97.2	105.7	112.1	106.5	103.7	100	101.6	101.3	-0.07	-0.11	0.02	0.02	0.16	-0.04	0	0.07	0.03	0.966894	0.999026	0.991161	0.992308	0.993537	0.986452	0.991121	0.993611	0.996522	34	339	33	56.6		High
D3ZN39	Usp8	Rattus norvegicus	Protein Usp8 OS=Rattus norvegicus GN=Usp8 PE=1 SV=2	104.3	102	90.5	106.3	87.3	104.2	100	100	94.5	90.5	95	81	103.2	98.1	95.4	100	92.5	87.7	-0.07	-0.11	-0.11	-0.19	0.04	-0.04	-0.08	0.09	0.12	0.85911	0.848831	0.980246	0.86982	0.950219	0.979942	0.802147	0.978615	0.978154	15	24	15	122.5		High
P14646	Pde4b	Rattus norvegicus	cAMP-specific 3',5'-cyclic phosphodiesterase 4B OS=Rattus norvegicus GN=Pde4b PE=1 SV=4	111.9	123.4	101.8	122.5	96	111.6	100	100	93.1	85	92.8	87.3	117.5	111.7	103.5	100	89	90	-0.07	-0.18	-0.17	-0.15	0.23	-0.11	0.02	0.33	0.2	0.852369	0.606835	0.572544	0.626596	0.945819	0.769572	0.999895	0.931799	0.95196	15	53	13	83.3		High
Q1RP74	LOC103690005	Rattus norvegicus	Protein LOC103690005 OS=Rattus norvegicus GN=LOC103690005 PE=1 SV=1	76	101.4	70.7	98.6	65.3	96	100	100	93.5	103.8	89.6	101	87.8	83.5	79.2	100	98.6	95.1	-0.07	-0.15	-0.02	-0.07	-0.19	-0.08	-0.05	-0.24	-0.26	0.932149	0.862922	0.994893	0.945603	0.957602	0.902623	0.644503	0.965988	0.952497	15	128	15	27.2		High
Q5XIM7	Kars	Rattus norvegicus	Lysine--tRNA ligase OS=Rattus norvegicus GN=Kars PE=1 SV=1	68.9	75.7	61.4	76.9	62.4	76	100	100	94.8	92.1	97.2	91.9	72.2	68.7	68.9	100	93.4	94.5	-0.07	-0.07	-0.1	-0.08	-0.47	0	0.02	-0.44	-0.46	0.966894	0.999995	0.865606	0.931723	0.793858	0.955098	0.980633	0.892053	0.891031	27	202	27	71.6		High
P48678	Lmna	Mus musculus	Prelamin-A/C OS=Mus musculus GN=Lmna PE=1 SV=2	63.9	73.2	58.3	72.6	74.7	66.6	100	100	105.2	81.4	111.5	87.1	68.4	65	70.5	100	92.5	98.5	-0.07	0.04	-0.11	-0.02	-0.55	0.12	0.09	-0.51	-0.48	0.838692	0.999034	0.946669	0.994192	0.860522	0.634957	0.705792	0.81691	0.844935	49	430	4	74.2		High
Q6AZ50	Atg3	Rattus norvegicus	Ubiquitin-like-conjugating enzyme ATG3 OS=Rattus norvegicus GN=Atg3 PE=2 SV=1	137.8	155.9	125.1	155.4	131	150.6	100	100	95.4	104.5	94.6	100.5	146.6	139.4	140.5	100	99.9	97.5	-0.07	-0.06	0	-0.04	0.55	0.01	-0.03	0.48	0.53	0.883013	0.997752	0.990892	0.983214	0.728023	0.977438	0.819821	0.836592	0.776124	9	55	9	35.8		High
P97379	G3bp2	Mus musculus	Ras GTPase-activating protein-binding protein 2 OS=Mus musculus GN=G3bp2 PE=1 SV=2	69.7	62.1	63.7	61.6	59.9	59.7	100	100	84.7	81.3	88.9	81.5	65.8	62.6	59.8	100	83	85.1	-0.07	-0.14	-0.27	-0.23	-0.6	-0.07	0.04	-0.41	-0.51	0.903696	0.852422	0.0774034	0.216937	0.808078	0.930634	0.925829	0.905804	0.850768	17	122	3	54.1		High
P13084	Npm1	Rattus norvegicus	Nucleophosmin OS=Rattus norvegicus GN=Npm1 PE=1 SV=1	37.9	39.7	33.7	40.4	36.2	39.5	100	100	87.1	83.1	95.6	84.4	38.8	36.9	37.8	100	85	89.8	-0.07	-0.04	-0.23	-0.16	-1.37	0.03	0.08	-1.2	-1.25	0.968505	0.999034	0.275929	0.642218	0.075586	0.851149	0.593834	0.259842	0.161948	19	290	18	32.5		High
P61294	Rab6b	Rattus norvegicus;Mus musculus	Ras-related protein Rab-6B OS=Mus musculus GN=Rab6b PE=1 SV=1	108.8	120.6	101.5	117	97.1	120.6	100	100	122.4	122.6	106.9	123	114.5	109	108.2	100	122.5	114.7	-0.07	-0.08	0.29	0.2	0.2	-0.01	-0.1	-0.17	-0.08	0.949058	0.999034	0.0405994	0.344406	0.968988	0.986948	0.193774	0.973979	0.991119	18	258	8	23.4		High
F6U775	Opa1	Mus musculus	Dynamin-like 120 kDa protein, mitochondrial (Fragment) OS=Mus musculus GN=Opa1 PE=1 SV=1	68	50.7	56.5	55.3	66.9	61.3	100	100	97.6	93.4	88.1	99.6	58.7	55.9	64	100	95.5	93.7	-0.07	0.13	-0.07	-0.09	-0.77	0.2	-0.03	-0.77	-0.55	0.90468	0.999995	0.999675	0.988656	0.784836	0.885926	0.955933	0.571009	0.808204	11	52	2	33.9		High
B5DEG8	Sec24c	Rattus norvegicus	LOC685144 protein OS=Rattus norvegicus GN=Sec24c PE=1 SV=1	107.4	114.8	95.5	116.9	92.4	118.9	100	100	98.4	104.2	99.9	97.7	111	105.7	104.8	100	101.3	98.8	-0.07	-0.08	0.02	-0.02	0.15	-0.01	-0.04	0.06	0.08	0.886853	0.969278	0.973696	0.999891	0.968225	0.994985	0.82322	0.992486	0.982847	23	76	23	118.4		High
E9PTG5	Plekha5	Rattus norvegicus	Protein Plekha5 OS=Rattus norvegicus GN=Plekha5 PE=1 SV=2	140.1	152.5	128.8	150.2	125.3	145.9	100	100	99	87.8	99.9	93.6	146.1	139.1	135.2	100	93.2	96.7	-0.07	-0.11	-0.1	-0.05	0.55	-0.04	0.05	0.58	0.48	0.854732	0.909228	0.921505	0.988931	0.760524	0.981865	0.911749	0.76513	0.808204	29	71	29	145.5		High
Q99J82	Ilk	Rattus norvegicus;Mus musculus	Integrin-linked protein kinase OS=Rattus norvegicus GN=Ilk PE=2 SV=1	110.9	127.9	97.3	132	112.1	133.5	100	100	98	101.1	103.3	106	119.1	113.3	122.3	100	99.5	104.6	-0.07	0.04	-0.01	0.07	0.25	0.11	0.07	0.19	0.23	0.907261	0.965372	0.992004	0.919888	0.946184	0.514316	0.684077	0.971608	0.95196	15	84	15	51.3		High
D4AEC2	Camsap2	Rattus norvegicus	Protein Camsap2 OS=Rattus norvegicus GN=Camsap2 PE=1 SV=1	103.3	99.1	91.9	100.9	92.9	98	100	100	92.4	96.2	98.7	93.8	101.2	96.3	95.4	100	94.3	96.2	-0.07	-0.08	-0.08	-0.06	0.02	-0.01	0.03	0.03	-0.01	0.837502	0.950454	0.925993	0.978882	0.994237	0.994985	0.980223	0.999257	0.999518	32	84	31	165.5		High
Q3KRD5	Tomm34	Rattus norvegicus	Mitochondrial import receptor subunit TOM34 OS=Rattus norvegicus GN=Tomm34 PE=1 SV=1	124.6	126.7	112.9	126.7	104.6	128	100	100	96.1	97.3	98.2	95.4	125.6	119.6	115.7	100	96.7	96.8	-0.07	-0.12	-0.05	-0.05	0.33	-0.05	0	0.31	0.26	0.925536	0.950454	0.978074	0.978882	0.934772	0.975853	0.983019	0.946167	0.948089	21	127	21	34.4		High
Q63258	Itga7	Rattus norvegicus	Integrin alpha-7 OS=Rattus norvegicus GN=Itga7 PE=1 SV=2	77.3	68.7	64.9	74.1	65.3	72.5	100	100	95.2	83.1	90.8	86.5	72.9	69.4	68.8	100	89	88.6	-0.07	-0.08	-0.17	-0.17	-0.46	-0.01	-0.01	-0.36	-0.37	0.852369	0.94102	0.814727	0.723875	0.911104	0.996241	0.945311	0.899249	0.911508	14	36	14	124.1		High
D4A068	Pnma2	Rattus norvegicus	Protein Pnma2 OS=Rattus norvegicus GN=Pnma2 PE=4 SV=1	136.6	135.4	122.4	136.9	114	134.5	100	100	96.2	101.6	97.7	96.2	136	129.4	123.8	100	98.9	97	-0.07	-0.14	-0.02	-0.04	0.44	-0.06	-0.03	0.39	0.35	0.854732	0.830806	0.992945	0.989947	0.82396	0.942584	0.837537	0.89614	0.899111	11	49	10	41.2		High
F1M4A4	Kif1a	Rattus norvegicus	Protein Kif1a OS=Rattus norvegicus GN=Kif1a PE=1 SV=3	81.6	96.5	76.5	93.3	69.7	97.1	100	100	91.9	84.9	89.5	102.4	88.7	84.5	82.3	100	88.3	95.8	-0.07	-0.11	-0.18	-0.06	-0.17	-0.04	0.12	-0.06	-0.22	0.964267	0.981173	0.517034	0.965727	0.959461	0.988626	0.189871	0.994655	0.965396	62	215	43	192.8		High
D3Z9D0	RGD1306271	Rattus norvegicus	Protein RGD1306271 OS=Rattus norvegicus GN=RGD1306271 PE=1 SV=3	158.2	58.8	134.5	62.7	160.3	60.3	100	100	101.8	78	129.2	84.9	96.5	91.8	98.3	100	89.1	104.7	-0.07	0.03	-0.17	0.07	-0.05	0.1	0.23	0.04	-0.09	0.902857	0.999098	0.946966	0.976681	0.974768	0.953818	0.544503	0.993611	0.991304	8	15	8	201.8		High
Q4V7D2	Rogdi	Rattus norvegicus	Protein rogdi homolog OS=Rattus norvegicus GN=Rogdi PE=2 SV=1	138.4	123.5	122.8	126.1	126.9	122.8	100	100	100.5	92.2	101.1	98.2	130.7	124.4	124.8	100	96.2	99.6	-0.07	-0.07	-0.06	-0.01	0.39	0	0.05	0.37	0.33	0.827804	0.952836	0.999675	0.986143	0.835397	0.979942	0.94898	0.901024	0.91468	9	50	9	32.2		High
Q6AXQ0	Sae1	Rattus norvegicus	SUMO-activating enzyme subunit 1 OS=Rattus norvegicus GN=Sae1 PE=2 SV=1	59.6	73.7	52.7	75.6	50.6	73.4	100	100	96.5	118.7	103.9	115.6	66.3	63.1	60.9	100	107	109.6	-0.07	-0.12	0.1	0.13	-0.59	-0.05	0.03	-0.76	-0.85	0.853975	0.874806	0.718331	0.603358	0.701787	0.972763	0.950427	0.65267	0.512876	17	80	17	38.5		High
P28480	Tcp1	Rattus norvegicus	T-complex protein 1 subunit alpha OS=Rattus norvegicus GN=Tcp1 PE=1 SV=1	93.8	121.3	84.4	122.1	82.8	122.3	100	100	99.9	118.6	104.6	111.7	106.7	101.5	100.6	100	108.8	108.1	-0.07	-0.08	0.12	0.11	0.09	-0.01	-0.01	-0.1	-0.1	0.97236	0.999995	0.801476	0.841358	0.9985	0.981865	0.983196	0.989048	0.98785	33	417	33	60.3		High
O88569	Hnrnpa2b1	Mus musculus	Heterogeneous nuclear ribonucleoproteins A2/B1 OS=Mus musculus GN=Hnrnpa2b1 PE=1 SV=2	39.4	36	35.7	36.1	36.6	34.7	100	100	88.1	77.3	89.7	82.1	37.7	35.9	35.7	100	82.6	85.8	-0.07	-0.08	-0.28	-0.22	-1.41	-0.01	0.06	-1.2	-1.27	0.97236	0.999995	0.14123	0.292213	0.0631097	0.978574	0.797816	0.261252	0.152203	28	501	23	37.4		High
Q63737	Pdcl	Rattus norvegicus	Phosducin-like protein OS=Rattus norvegicus GN=Pdcl PE=1 SV=1	89.1	97.5	81.2	97	85.5	95.4	100	100	102.6	97.9	109.3	96.9	93.2	88.7	90.3	100	100.2	102.9	-0.07	-0.05	0	0.04	-0.1	0.03	0.04	-0.18	-0.19	0.827804	0.956888	0.961539	0.960606	0.994237	0.976922	0.975707	0.96652	0.966102	6	23	6	34.3		High
Q66H46	Tspyl4	Rattus norvegicus	Protein Tspyl4 OS=Rattus norvegicus GN=Tspyl4 PE=2 SV=1	70.6	75.6	64.4	75.1	65	72.5	100	100	71.4	74.6	78.2	76.4	73.1	69.6	68.7	100	73	77.3	-0.07	-0.09	-0.45	-0.37	-0.45	-0.02	0.08	-0.07	-0.17	0.881903	0.917836	0.134563	0.197066	0.926045	0.996471	0.931729	0.994374	0.975101	6	13	6	44.7		High
P24473	Gstk1	Rattus norvegicus	Glutathione S-transferase kappa 1 OS=Rattus norvegicus GN=Gstk1 PE=1 SV=3	128.6	117.3	114.4	119.7	117.1	117	100	100	105.6	104.5	102.5	107	122.9	117	117.1	100	105.1	104.7	-0.07	-0.07	0.07	0.07	0.3	0	0	0.16	0.16	0.883013	0.988624	0.837626	0.921066	0.92102	0.978823	0.973286	0.972794	0.963089	11	66	11	25.5		High
G3V9T7	Asna1	Rattus norvegicus;Mus musculus	ATPase Asna1 OS=Rattus norvegicus GN=Asna1 PE=1 SV=1	92.2	104.6	85.3	102.5	92.4	101.7	100	100	105.3	106	102.5	109.4	98.2	93.5	96.9	100	105.6	105.9	-0.07	-0.02	0.08	0.08	-0.03	0.05	0	-0.18	-0.13	0.911013	0.999995	0.800151	0.88377	0.994617	0.881392	0.989305	0.973979	0.98785	12	113	12	38.8		High
Q64232	Tecr	Rattus norvegicus	Very-long-chain enoyl-CoA reductase OS=Rattus norvegicus GN=Tecr PE=1 SV=1	73.3	59.2	66.2	59.4	66.9	58	100	100	88.8	77.2	87.6	80.6	65.8	62.7	62.3	100	82.8	84	-0.07	-0.08	-0.27	-0.25	-0.6	-0.01	0.02	-0.4	-0.43	0.921419	0.997752	0.0864692	0.15365	0.719809	0.994981	0.982407	0.911076	0.905231	15	138	15	36.1		High
D3ZPJ9	Ascc2	Rattus norvegicus	Protein Ascc2 OS=Rattus norvegicus GN=Ascc2 PE=1 SV=3	78.6	89	71.6	88.6	89	99.1	100	100	92.7	97.3	101.6	94.3	83.7	79.7	93.9	100	95	97.9	-0.07	0.17	-0.07	-0.03	-0.26	0.24	0.04	-0.25	-0.06	0.842686	0.765099	0.992945	0.998613	0.962279	0.088446	0.971991	0.946167	0.993146	8	21	8	85.6		High
P42676	Nln	Rattus norvegicus	Neurolysin, mitochondrial OS=Rattus norvegicus GN=Nln PE=1 SV=1	85.9	92.9	77.4	93.5	76.6	90.8	100	100	91.8	98.4	90	105.3	89.3	85.1	83.4	100	95.1	97.3	-0.07	-0.1	-0.07	-0.04	-0.16	-0.03	0.03	-0.16	-0.22	0.972869	0.999034	0.925993	0.978882	0.9466	0.997841	0.925168	0.973979	0.963661	27	206	26	80.2		High
Q5M818	Mrpl16	Rattus norvegicus	39S ribosomal protein L16, mitochondrial OS=Rattus norvegicus GN=Mrpl16 PE=2 SV=1	129.1	82.4	118	81.8	125.5	88.8	100	100	107.1	100.2	103.6	97.6	103.1	98.2	105.5	100	103.6	100.6	-0.07	0.03	0.05	0.01	0.04	0.1	-0.04	-0.08	0.07	0.883602	0.999995	0.925993	0.989736	0.963507	0.891856	0.898349	0.992486	0.98785	7	24	7	28.9		High
Q07205	Eif5	Rattus norvegicus	Eukaryotic translation initiation factor 5 OS=Rattus norvegicus GN=Eif5 PE=1 SV=1	79.5	90.8	70.9	92.4	71.7	93.3	100	100	93.1	108	96.5	106.1	85	80.9	81.8	100	100.3	101.2	-0.07	-0.05	0	0.02	-0.24	0.02	0.01	-0.31	-0.31	0.904575	0.999034	0.989973	0.987942	0.95059	0.958241	0.99668	0.946167	0.945491	17	77	16	48.9	Phospho [S387(100); S388(100)]	High
Q3UHK1	Slc2a13	Mus musculus	Proton myo-inositol cotransporter OS=Mus musculus GN=Slc2a13 PE=1 SV=2	151.7	87	116.6	102.8	155.5	102.1	100	100	102.6	92.6	100.6	99.3	114.9	109.5	126	100	97.4	99.9	-0.07	0.13	-0.04	0	0.2	0.2	0.04	0.17	0.33	0.893939	0.999034	0.990792	0.994192	0.889795	0.873791	0.999895	0.972794	0.899707	3	6	3	69		High
P14173	Ddc	Rattus norvegicus	Aromatic-L-amino-acid decarboxylase OS=Rattus norvegicus GN=Ddc PE=1 SV=1	115.6	110.7	109.9	105.7	101.4	107.7	100	100	100.5	108.1	93.5	107.7	113.1	107.8	104.5	100	104.2	100.4	-0.07	-0.11	0.06	0.01	0.18	-0.04	-0.05	0.05	0.06	0.972681	0.972661	0.922775	0.998613	0.980491	0.981865	0.661348	0.997255	0.993146	20	242	20	54		High
Q05BA4	Myadm	Rattus norvegicus	Myadm protein OS=Rattus norvegicus GN=Myadm PE=1 SV=1	171.4	167.5	153.8	169.4	163	165.9	100	100	101.3	97.5	100.2	105.1	169.4	161.4	164.5	100	99.4	102.6	-0.07	-0.04	-0.01	0.04	0.76	0.03	0.05	0.7	0.68	0.883013	0.999034	0.990792	0.976681	0.513608	0.937482	0.930226	0.665052	0.597556	6	94	6	35.1		High
D3ZQG6	Trim2	Rattus norvegicus	Tripartite motif-containing protein 2 OS=Rattus norvegicus GN=Trim2 PE=1 SV=2	84.6	110.4	78.9	107.5	74.3	108.4	100	100	93.5	96.7	91.6	99.5	96.6	92.1	89.7	100	95.1	95.5	-0.07	-0.11	-0.07	-0.07	-0.05	-0.04	0.01	-0.05	-0.09	0.975147	0.999034	0.925993	0.961119	0.969045	0.989794	0.99432	0.997452	0.990839	27	253	25	81.4		High
D3ZRD3	Pde6d	Rattus norvegicus	Phosphodiesterase 6D, cGMP-specific, rod, delta (Predicted), isoform CRA_a OS=Rattus norvegicus GN=Pde6d PE=1 SV=3	106	137.1	100.1	131.8	93.2	129.4	100	100	86.5	102.5	93.7	99.8	120.5	114.9	109.8	100	94.1	96.7	-0.07	-0.13	-0.09	-0.05	0.27	-0.07	0.04	0.29	0.18	0.827804	0.725237	0.985515	0.994192	0.893994	0.943728	0.985642	0.941213	0.962123	4	25	4	17.3		High
D3ZDK7	Pgp	Rattus norvegicus	Glycerol-3-phosphate phosphatase OS=Rattus norvegicus GN=Pgp PE=1 SV=1	139.3	131.9	134.3	124.3	126.8	125.9	100	100	89.5	103.1	96.5	104	135.6	129.2	126.3	100	96.1	100.2	-0.07	-0.1	-0.06	0	0.44	-0.03	0.06	0.43	0.33	0.864035	0.94194	0.982198	0.992621	0.847195	0.988967	0.852123	0.878791	0.905231	8	39	8	34.6		High
P17156	Hspa2	Rattus norvegicus;Mus musculus	Heat shock-related 70 kDa protein 2 OS=Mus musculus GN=Hspa2 PE=1 SV=2	177	116.2	155.8	120	155.2	130.8	100	100	110.6	110.6	106.7	109.2	143.4	136.7	142.5	100	110.6	107.9	-0.07	-0.01	0.14	0.11	0.52	0.06	-0.04	0.31	0.4	0.854732	0.999995	0.467252	0.777999	0.74993	0.860742	0.804502	0.946167	0.886883	32	567	12	69.6		High
P24155	Thop1	Rattus norvegicus	Thimet oligopeptidase OS=Rattus norvegicus GN=Thop1 PE=1 SV=4	87.8	112	79.2	112.8	74.4	112.8	100	100	100	112.6	103.1	107.2	99.2	94.5	91.6	100	106.1	105.1	-0.07	-0.11	0.09	0.07	-0.01	-0.05	-0.01	-0.17	-0.2	0.975147	0.987264	0.891242	0.939781	0.988746	0.979942	0.971991	0.973979	0.968899	30	170	29	78.3		High
P18297	Spr	Rattus norvegicus	Sepiapterin reductase OS=Rattus norvegicus GN=Spr PE=1 SV=1	141.5	152.3	128.7	152.2	113.9	161.2	100	100	101.5	98.8	91.1	106.1	146.8	140	135.5	100	100.1	98.3	-0.07	-0.12	0	-0.02	0.55	-0.05	-0.03	0.48	0.46	0.852369	0.836745	0.966362	0.994192	0.618517	0.97423	0.915386	0.833683	0.830172	5	25	5	28.1		High
G3V6R5	Suox	Rattus norvegicus	Sulfite oxidase OS=Rattus norvegicus GN=Suox PE=1 SV=1	117.1	65.3	106.5	65.3	109.5	65.6	100	100	102.2	94.1	98.4	102.4	87.4	83.4	84.7	100	98	100.4	-0.07	-0.05	-0.03	0.01	-0.19	0.02	0.03	-0.23	-0.24	0.797481	0.980313	0.991161	0.982089	0.98434	0.977963	0.989305	0.949582	0.948089	9	21	9	60.8		High
A0A0G2K4Y7	Myo5a	Rattus norvegicus	Unconventional myosin-Va OS=Rattus norvegicus GN=Myo5a PE=1 SV=1	117.7	119.7	108	118.6	107.8	115.7	100	100	100.8	95.4	98.7	97.1	118.7	113.2	111.7	100	98.1	97.9	-0.07	-0.09	-0.03	-0.03	0.25	-0.02	0	0.21	0.19	0.975147	0.999995	0.986271	0.98477	0.972402	0.992516	0.991121	0.970454	0.967821	105	656	97	212		High
B2GV73	Arpc3	Rattus norvegicus	Actin-related protein 2/3 complex subunit 3 OS=Rattus norvegicus GN=Arpc3 PE=1 SV=1	108.9	144.5	99.4	144	96.5	143.7	100	100	104.9	119.6	101.7	121.7	125.5	119.7	117.8	100	112	111.3	-0.07	-0.09	0.16	0.15	0.33	-0.02	-0.01	0.1	0.08	0.94784	0.991085	0.389206	0.562798	0.936201	0.999729	0.953629	0.990073	0.98785	7	80	7	20.5		High
Q63475	Ptprn2	Rattus norvegicus	Receptor-type tyrosine-protein phosphatase N2 OS=Rattus norvegicus GN=Ptprn2 PE=1 SV=1	101.9	90.2	91.3	91.6	91.2	87.9	100	100	83.7	80.5	85.2	90.9	95.9	91.4	89.5	100	82.1	88	-0.07	-0.1	-0.29	-0.18	-0.06	-0.03	0.1	0.16	0.02	0.813387	0.893382	0.133078	0.599301	0.99745	0.98969	0.575594	0.974923	0.996522	21	64	21	111.8		High
Q8K4D3	Slc36a1	Mus musculus	Proton-coupled amino acid transporter 1 OS=Mus musculus GN=Slc36a1 PE=2 SV=1	85.4	86.8	73.4	91.9	74.2	95	100	100	106.4	119.8	102.2	123.1	86.1	82.1	83.9	100	112.9	112.2	-0.07	-0.04	0.17	0.17	-0.22	0.03	-0.01	-0.46	-0.42	0.891371	0.988399	0.622342	0.766601	0.987938	0.977963	0.969605	0.850292	0.894173	2	11	2	52.4		High
A0A0G2JSS8	Prdx5	Rattus norvegicus	Peroxiredoxin 5, isoform CRA_c OS=Rattus norvegicus GN=Prdx5 PE=1 SV=1	217.1	254.3	203.2	247.2	179.2	252.9	100	100	100.9	109.5	96.2	113.9	235	224.1	212.9	100	105.1	104.7	-0.07	-0.14	0.07	0.07	1.23	-0.07	-0.01	1.09	1.02	0.975147	0.952482	0.857654	0.9581	0.312433	0.906627	0.96137	0.360839	0.334982	11	175	11	22.2		High
P60901	Psma6	Rattus norvegicus	Proteasome subunit alpha type-6 OS=Rattus norvegicus GN=Psma6 PE=1 SV=1	90.1	124.3	82.7	123.1	78	119.3	100	100	93.1	112.1	96.2	109.3	105.8	100.9	96.5	100	102.1	102.6	-0.07	-0.13	0.03	0.04	0.08	-0.06	0.01	-0.02	-0.09	0.975147	0.952392	0.982058	0.978882	0.999922	0.93816	0.998934	0.999264	0.990839	11	154	11	27.4		High
A0A0G2JZI2	Eprs	Rattus norvegicus	Protein Eprs OS=Rattus norvegicus GN=Eprs PE=1 SV=1	86.4	80.6	78.3	81	78.9	81.8	100	100	102	93.7	103	95.9	83.5	79.6	80.4	100	97.7	99.4	-0.07	-0.05	-0.03	-0.01	-0.26	0.01	0.02	-0.3	-0.31	0.975147	0.999098	0.982058	0.995469	0.91152	0.927176	0.956679	0.952353	0.946252	88	758	28	169.8		High
F2Z3Q8	Kpnb1	Rattus norvegicus;Mus musculus	Importin subunit beta-1 OS=Rattus norvegicus GN=Kpnb1 PE=1 SV=1	91.3	117.5	86.2	113.3	87.9	114.3	100	100	98.4	113.3	97.3	113.7	103.6	98.8	100.3	100	105.6	105.2	-0.07	-0.05	0.08	0.07	0.05	0.02	-0.01	-0.1	-0.07	0.975147	0.999034	0.921505	0.948262	0.993537	0.90245	0.989805	0.990073	0.993146	30	343	30	97.1		High
A0A0G2JEC4	Sh3glb1	Mus musculus	Endophilin-B1 OS=Mus musculus GN=Sh3glb1 PE=1 SV=1	95.2	114	87.5	112.9	82.5	110.1	100	100	97	95.5	94.1	96.7	104.2	99.4	95.3	100	96.3	95.4	-0.07	-0.13	-0.05	-0.07	0.06	-0.06	-0.01	0.05	0	0.883013	0.852821	0.98523	0.977645	0.991618	0.946032	0.945311	0.995936	0.996522	12	65	7	44.3		High
B2RYJ3	Cul4a	Rattus norvegicus	Protein Cul4a OS=Rattus norvegicus GN=Cul4a PE=1 SV=1	90.1	104.2	82	104.3	75.1	113.3	100	100	91.3	105.8	93.2	101.4	96.9	92.5	92.2	100	98.3	97.2	-0.07	-0.07	-0.02	-0.04	-0.04	0	-0.02	-0.09	-0.08	0.860338	0.950454	0.982058	0.9979	0.972368	0.998638	0.93632	0.995529	0.996522	22	61	10	87.7		High
B0BN63	Ahsa1	Rattus norvegicus	LOC681996 protein OS=Rattus norvegicus GN=Ahsa1 PE=1 SV=1	115.5	140.8	106.8	138.6	104.9	138.3	100	100	94.6	104	93.1	104.2	127.5	121.6	120.5	100	99.1	98.5	-0.07	-0.08	-0.01	-0.02	0.35	-0.01	-0.01	0.29	0.29	0.975147	0.999995	0.999675	0.991804	0.9466	0.984197	0.964644	0.952353	0.946252	23	159	23	38.1		High
P21575	Dnm1	Rattus norvegicus;Mus musculus	Dynamin-1 OS=Rattus norvegicus GN=Dnm1 PE=1 SV=2	150.3	166.9	140.5	162.5	136.1	166.3	100	100	93.2	103	91.2	102.4	158.4	151.1	150.4	100	98	96.6	-0.07	-0.07	-0.03	-0.05	0.66	-0.01	-0.02	0.62	0.64	0.975147	0.999995	0.985746	0.978882	0.811231	0.977963	0.953614	0.779613	0.754026	50	350	2	97.2		High
P61765	Stxbp1	Rattus norvegicus;Mus musculus	Syntaxin-binding protein 1 OS=Rattus norvegicus GN=Stxbp1 PE=1 SV=1	145.1	130.7	135.6	127.4	135.2	122.7	100	100	91.9	91.4	87.5	96.2	137.7	131.4	128.8	100	91.6	91.7	-0.07	-0.1	-0.13	-0.12	0.46	-0.03	0	0.52	0.49	0.975147	0.999098	0.772723	0.782909	0.920715	0.998567	0.997862	0.847808	0.85806	39	477	39	67.5		High
Q5SSL4	Abr	Mus musculus	Active breakpoint cluster region-related protein OS=Mus musculus GN=Abr PE=1 SV=1	115.3	115.1	108.2	111.6	111	115.6	100	100	92.9	92.7	90.6	96.9	115.2	109.9	113.3	100	92.8	93.7	-0.07	-0.02	-0.11	-0.09	0.2	0.04	0.01	0.24	0.27	0.911013	0.999995	0.861129	0.928481	0.960941	0.905233	0.999287	0.96411	0.945541	21	87	19	97.6		High
D3ZQI6	Xpo4	Rattus norvegicus	Exportin 4 (Predicted) OS=Rattus norvegicus GN=Xpo4 PE=1 SV=2	108	100	103.5	94.9	110.6	104.9	100	100	99.9	106.6	94.6	111.1	103.9	99.1	107.7	100	103.2	102.5	-0.07	0.05	0.05	0.04	0.06	0.12	-0.01	-0.06	0.07	0.885943	0.999995	0.935823	0.978882	0.962279	0.841864	0.96137	0.996039	0.987418	9	13	9	129.6		High
A0A0R4J250	Ei24	Mus musculus	Etoposide induced 2.4 mRNA OS=Mus musculus GN=Ei24 PE=1 SV=1	74.6	65.1	71.4	62	81.7	64.4	100	100	101.9	81.2	104.3	85.3	69.7	66.5	72.6	100	90.9	94.3	-0.07	0.06	-0.14	-0.08	-0.52	0.13	0.05	-0.45	-0.38	0.860338	0.999995	0.940934	0.978882	0.886399	0.853678	0.976506	0.850449	0.915847	2	7	2	40.8		High
E9PW66	Nap1l1	Mus musculus	Nucleosome assembly protein 1-like 1 OS=Mus musculus GN=Nap1l1 PE=1 SV=1	78.8	97.9	69.5	101.1	72.5	101.9	100	100	99.5	110.4	100.3	108.9	87.8	83.8	86	100	104.8	104.5	-0.07	-0.03	0.07	0.06	-0.19	0.04	0	-0.32	-0.28	0.911013	0.999995	0.857654	0.938388	0.964232	0.924176	0.970221	0.949582	0.953505	12	115	11	48.5		High
B0BN56	Mrps31	Rattus norvegicus	28S ribosomal protein S31, mitochondrial OS=Rattus norvegicus GN=Mrps31 PE=2 SV=1	87.9	52.1	78.2	53.4	88.1	54.4	100	100	101.8	85.7	103.3	95.6	67.7	64.6	69.2	100	93.4	99.4	-0.07	0.03	-0.1	-0.01	-0.56	0.1	0.09	-0.53	-0.52	0.841172	0.999034	0.918865	0.994554	0.808078	0.606299	0.634602	0.782899	0.809421	10	53	10	43.9		High
D3ZBL5	Inpp4a	Rattus norvegicus	Type I inositol 3,4-bisphosphate 4-phosphatase OS=Rattus norvegicus GN=Inpp4a PE=1 SV=3	122.7	110.6	114.8	107.8	120	112.9	100	100	87.1	102.6	92.3	97.4	116.5	111.2	116.4	100	94.5	94.8	-0.07	0	-0.08	-0.08	0.22	0.07	0	0.23	0.3	0.864035	0.999995	0.988686	0.978882	0.931321	0.830173	0.972568	0.965988	0.932494	14	38	14	105.5		High
Q5XIC6	Psmd12	Rattus norvegicus	Proteasome (Prosome, macropain) 26S subunit, non-ATPase, 12 OS=Rattus norvegicus GN=Psmd12 PE=1 SV=1	87.6	117.8	78.4	119.8	75.7	118.4	100	100	96.3	118.2	99.6	113	101.6	96.9	94.6	100	106.7	106.1	-0.07	-0.1	0.09	0.09	0.02	-0.03	-0.01	-0.14	-0.16	0.975147	0.999034	0.884476	0.922773	0.988799	0.994985	0.987841	0.981709	0.978154	28	211	28	52.9		High
Q7TQ16	Uqcrq	Rattus norvegicus	Cytochrome b-c1 complex subunit 8 OS=Rattus norvegicus GN=Uqcrq PE=3 SV=1	138.2	98	130.2	94.8	145.9	98.8	100	100	108.5	109.5	105	111.7	116.4	111.1	120.1	100	109	108.3	-0.07	0.05	0.12	0.11	0.22	0.11	-0.01	0.03	0.15	0.860338	0.993235	0.572544	0.685028	0.931321	0.535591	0.92922	0.999257	0.969811	3	28	3	9.8		High
P51146	Rab4b	Rattus norvegicus;Mus musculus	Ras-related protein Rab-4B OS=Rattus norvegicus GN=Rab4b PE=2 SV=1	120.1	138.9	113.9	133.5	108.5	129.7	100	100	98.5	96.9	96.8	96.5	129.2	123.3	118.6	100	97.7	96.7	-0.07	-0.12	-0.03	-0.05	0.37	-0.06	-0.01	0.34	0.3	0.932149	0.947111	0.992004	0.979006	0.914763	0.955098	0.926217	0.934116	0.940849	11	104	8	23.6		High
Q9Z1N5	Ddx39b	Rattus norvegicus;Mus musculus	Spliceosome RNA helicase Ddx39b OS=Mus musculus GN=Ddx39b PE=1 SV=1	51.2	49.4	46.7	49.3	56.7	49.9	100	100	95.2	92.9	101	93.4	50.3	48	53.2	100	94	97.1	-0.07	0.08	-0.09	-0.04	-0.99	0.15	0.05	-0.97	-0.87	0.959541	0.725828	0.890926	0.978882	0.310973	0.158107	0.856819	0.473193	0.525402	21	181	13	49		High
Q6IMZ3	Anxa6	Rattus norvegicus	Annexin OS=Rattus norvegicus GN=Anxa6 PE=1 SV=1	204.9	190.6	188.8	188.4	198.9	179.1	100	100	89.1	103.6	87.4	100.3	197.6	188.6	188.8	100	96.1	93.6	-0.07	-0.07	-0.06	-0.09	0.98	0	-0.04	0.97	1.01	0.975147	0.999995	0.948914	0.899179	0.507123	0.964467	0.887062	0.466848	0.349563	57	696	14	75.7		High
B1WC26	Nans	Rattus norvegicus	N-acetylneuraminic acid synthase OS=Rattus norvegicus GN=Nans PE=1 SV=1	94.6	124.8	87.1	123.7	86.1	125.9	100	100	91.7	102.9	92.5	100.2	108.7	103.8	104.1	100	97.1	96.3	-0.07	-0.06	-0.04	-0.05	0.12	0	-0.01	0.1	0.11	0.860338	0.98956	0.990792	0.978882	0.969444	0.977489	0.929182	0.989841	0.977112	11	54	11	40		High
P04785	P4hb	Rattus norvegicus	Protein disulfide-isomerase OS=Rattus norvegicus GN=P4hb PE=1 SV=2	83.8	86.7	76.5	86.6	86.8	86.7	100	100	117.1	107.6	108.5	112.4	85.2	81.4	86.8	100	112.2	110.4	-0.07	0.03	0.17	0.14	-0.23	0.09	-0.02	-0.46	-0.35	0.975147	0.86178	0.606879	0.7023	0.926326	0.382977	0.941782	0.881433	0.932494	45	554	15	56.9		High
G3V9S9	Sec24d	Rattus norvegicus	Protein Sec24d OS=Rattus norvegicus GN=Sec24d PE=1 SV=3	57.5	89.2	52.9	88.5	51.7	87.4	100	100	90.8	103.9	103.7	100.9	71.6	68.4	67.2	100	97.1	102.3	-0.07	-0.09	-0.04	0.03	-0.48	-0.02	0.07	-0.51	-0.61	0.841266	0.920995	0.997832	0.969244	0.879694	0.994447	0.856924	0.768653	0.697667	10	27	10	112.8		High
M0R757	LOC100360413	Rattus norvegicus	Elongation factor 1-alpha OS=Rattus norvegicus GN=LOC100360413 PE=3 SV=1	58.2	74.4	53.4	73.9	63.3	76.5	100	100	99	116.5	100.6	122	65.8	62.8	69.6	100	107.4	110.7	-0.07	0.08	0.1	0.15	-0.6	0.15	0.04	-0.77	-0.67	0.975147	0.594227	0.857654	0.685028	0.667831	0.0688923	0.8722	0.662193	0.742287	30	753	18	50.1		High
A0A0G2K435	Dnajc7	Rattus norvegicus	Protein Dnajc7 OS=Rattus norvegicus GN=Dnajc7 PE=1 SV=1	70.5	98.2	65.4	96.5	68.9	95.3	100	100	93.8	110.1	101.6	107	83.2	79.5	81	100	101.6	104.2	-0.07	-0.04	0.02	0.06	-0.27	0.03	0.04	-0.35	-0.36	0.932178	0.999995	0.970988	0.962907	0.950219	0.934375	0.924017	0.939083	0.936696	23	112	23	65.5		High
A0A0M3HEP7	Atp8a1	Mus musculus	Phospholipid-transporting ATPase OS=Mus musculus GN=Atp8a1 PE=1 SV=1	126.7	104	114.3	105.1	112	99.6	100	100	103.1	97.1	101.3	93.9	114.8	109.6	105.6	100	100.1	97.5	-0.07	-0.12	0	-0.04	0.2	-0.05	-0.04	0.13	0.12	0.945919	0.950454	0.990792	0.983214	0.965808	0.964467	0.751648	0.98122	0.980388	30	124	27	131.4		High
Q63433	Pkn1	Rattus norvegicus	Serine/threonine-protein kinase N1 OS=Rattus norvegicus GN=Pkn1 PE=1 SV=2	79.9	67.3	71.8	68.3	70.1	73.2	100	100	101.1	96.6	102.2	103.2	73.3	70	71.6	100	98.8	102.7	-0.07	-0.03	-0.02	0.04	-0.45	0.03	0.06	-0.5	-0.52	0.864035	0.987264	0.977898	0.970125	0.926326	0.981865	0.966831	0.832563	0.833377	11	17	11	104.4		High
D4A8U7	Dctn1	Rattus norvegicus	Dynactin 1, isoform CRA_a OS=Rattus norvegicus GN=Dctn1 PE=1 SV=2	105.5	112.1	99.5	108.4	94.5	105.8	100	100	93.4	88.3	91.8	89.2	108.7	103.9	100	100	90.8	90.5	-0.07	-0.12	-0.14	-0.14	0.12	-0.05	0	0.19	0.14	0.975147	0.991085	0.718331	0.699802	0.999006	0.966731	0.990504	0.972794	0.978591	65	550	65	141.9		High
A0A0R4IZW9	Sdf2	Mus musculus	Stromal cell-derived factor 2 OS=Mus musculus GN=Sdf2 PE=1 SV=1	88.9	101.1	86.5	94.9	87	102.8	100	100	106.7	112.9	102.7	122.8	94.8	90.6	94.5	100	109.7	112.3	-0.07	0	0.13	0.17	-0.08	0.06	0.03	-0.28	-0.25	0.852369	0.999995	0.501888	0.378627	0.992674	0.84329	0.961642	0.946167	0.948089	7	65	7	24		High
Q6TUD3	Rdh11	Rattus norvegicus	LRRGT00111 OS=Rattus norvegicus GN=Rdh11 PE=1 SV=1	86	99.2	79.4	98	79.3	93	100	100	102.1	98.1	99.3	103.9	92.4	88.3	85.9	100	100.1	101.5	-0.07	-0.1	0	0.02	-0.11	-0.04	0.02	-0.18	-0.24	0.90468	0.942685	0.990377	0.978882	0.971961	0.981779	0.989305	0.972794	0.959111	10	81	10	44.8		High
F1LS86	Iars	Rattus norvegicus	Isoleucine-tRNA synthetase (Predicted) OS=Rattus norvegicus GN=Iars PE=1 SV=2	84.6	89.7	77.6	89.2	75.8	89.7	100	100	99.7	105.5	104.2	108.3	87.1	83.2	82.5	100	102.6	106.2	-0.07	-0.08	0.04	0.09	-0.2	-0.01	0.05	-0.3	-0.37	0.975147	0.999995	0.98116	0.9195	0.937725	0.981865	0.82322	0.950332	0.929013	59	504	59	144.2		High
A0A0G2JSM8	Cdc42	Rattus norvegicus	Cell division control protein 42 homolog OS=Rattus norvegicus GN=Cdc42 PE=1 SV=1	96.9	126.8	88.1	127.4	85	119.5	100	100	91.1	104.4	84.5	106.8	110.9	105.9	100.8	100	97.5	95	-0.07	-0.14	-0.04	-0.07	0.15	-0.07	-0.04	0.12	0.09	0.883013	0.790561	0.992004	0.989947	0.910413	0.967318	0.907982	0.975904	0.983055	9	144	2	21.3		High
D3ZU52	Cops7b	Rattus norvegicus	COP9 (Constitutive photomorphogenic) homolog, subunit 7b (Arabidopsis thaliana) (Predicted), isoform CRA_b OS=Rattus norvegicus GN=Cops7b PE=1 SV=1	84.3	87.3	80.2	83.7	71	84.5	100	100	104.9	95.9	98.5	91.7	85.8	81.9	77.5	100	100.3	95	-0.07	-0.15	0	-0.07	-0.22	-0.08	-0.08	-0.29	-0.29	0.830879	0.676699	0.962283	0.979361	0.964938	0.910368	0.53851	0.931233	0.936795	5	18	5	35.9		High
J3QNU6	Arrb1	Mus musculus	Beta-arrestin-1 OS=Mus musculus GN=Arrb1 PE=1 SV=1	125.6	172	117.5	167.9	125.1	168.8	100	100	100.3	90.7	96	87.9	147	140.4	145.3	100	95.4	91.9	-0.07	-0.02	-0.07	-0.12	0.56	0.05	-0.05	0.56	0.66	0.90468	0.999995	0.960811	0.780388	0.751324	0.891372	0.66309	0.783668	0.649009	15	64	14	47.1		High
Q9DB82	Naa20	Rattus norvegicus;Mus musculus	N-acetyltransferase 5 (ARD1 homolog, S. cerevisiae), isoform CRA_a OS=Mus musculus GN=Naa20 PE=1 SV=1	97.8	160.7	93	154.3	103.4	156.8	100	100	92.1	142.8	106	125	125.4	119.8	127.3	100	114.7	115.1	-0.07	0.02	0.2	0.2	0.33	0.09	0.01	0.06	0.15	0.883013	0.999098	0.550628	0.642218	0.817521	0.906297	0.982407	0.990682	0.97037	5	10	5	21.5		High
D4A7K5	Atp11a	Rattus norvegicus	Phospholipid-transporting ATPase OS=Rattus norvegicus GN=Atp11a PE=1 SV=1	194	153.7	175.6	155	205.4	155.7	100	100	105.6	99.2	112.1	99.5	172.7	165	178.8	100	102.4	105.6	-0.07	0.05	0.03	0.08	0.79	0.12	0.04	0.69	0.76	0.860037	0.999995	0.940018	0.956156	0.280353	0.78503	0.990504	0.570439	0.525397	12	20	10	135.6		High
A0A0G2K0V4	Arhgef2	Rattus norvegicus	Rho guanine nucleotide exchange factor 2 OS=Rattus norvegicus GN=Arhgef2 PE=1 SV=1	117.9	128.6	109.2	126.8	104.9	130.3	100	100	98.1	90.5	102.9	93.8	123.1	117.6	116.9	100	94.2	98.2	-0.07	-0.07	-0.09	-0.03	0.3	-0.01	0.06	0.32	0.25	0.953955	0.999034	0.918865	0.991804	0.946228	0.984197	0.751648	0.94683	0.948089	36	163	36	133.3	Phospho [S1126(100)]	High
G3V8B6	Psmd1	Rattus norvegicus	26S proteasome non-ATPase regulatory subunit 1 OS=Rattus norvegicus GN=Psmd1 PE=1 SV=1	92.5	111	83.8	112	81.1	110.6	100	100	96.5	103.3	99.8	100.4	101.4	96.9	94.7	100	99.9	100.1	-0.07	-0.1	0	0	0.02	-0.03	0	-0.04	-0.08	0.975147	0.99904	0.999675	0.999891	0.987938	0.994985	0.998919	0.997452	0.992347	45	352	45	105.6		High
F1LTF8	Lama4	Rattus norvegicus	Protein Lama4 OS=Rattus norvegicus GN=Lama4 PE=1 SV=3	53.4	92.1	51.7	86.9	36.6	93.9	100	100	126.2	116.3	118	106.8	70.1	67	58.7	100	121.2	112.3	-0.07	-0.26	0.28	0.17	-0.51	-0.19	-0.11	-0.85	-0.94	0.907261	0.606835	0.476739	0.870398	0.926326	0.828061	0.793281	0.507968	0.337304	5	5	5	196.8		High
Q6PCU4	Emd	Rattus norvegicus	Emd protein OS=Rattus norvegicus GN=Emd PE=1 SV=1	75	78.4	73.2	73.3	75.4	72.3	100	100	103.8	94.4	101.8	98.6	76.6	73.2	73.8	100	99	100.2	-0.07	-0.05	-0.01	0	-0.38	0.01	0.02	-0.43	-0.44	0.860037	0.991085	0.999527	0.99252	0.893154	0.97392	0.991121	0.865487	0.877936	14	76	14	29.6		High
A0A0G2JZA2	Grpel1	Rattus norvegicus	GrpE protein homolog OS=Rattus norvegicus GN=Grpel1 PE=1 SV=1	88.8	68.9	81.1	68.9	84	67.7	100	100	105.8	98.9	102.4	104.9	78.2	74.7	75.4	100	102.3	103.7	-0.07	-0.05	0.03	0.05	-0.35	0.01	0.02	-0.45	-0.46	0.958837	0.999995	0.978074	0.977645	0.898093	0.948862	0.978968	0.887051	0.889411	17	115	17	25.8		High
Q9CQH7	Btf3l4	Rattus norvegicus;Mus musculus	Transcription factor BTF3 homolog 4 OS=Mus musculus GN=Btf3l4 PE=1 SV=1	80.4	88.1	76.5	84.5	69.9	87.6	100	100	93.6	100.3	105.1	91.1	84.2	80.4	78.2	100	96.9	97.9	-0.07	-0.11	-0.05	-0.03	-0.25	-0.04	0.01	-0.27	-0.32	0.846819	0.900457	0.986271	0.990575	0.955305	0.981865	0.996994	0.949582	0.932494	12	78	6	17.3		High
O35547	Acsl4	Rattus norvegicus	Long-chain-fatty-acid--CoA ligase 4 OS=Rattus norvegicus GN=Acsl4 PE=1 SV=1	75.4	72.6	71.8	69.7	70.2	69	100	100	100	95.7	97.7	106.5	74	70.7	69.6	100	97.8	102	-0.07	-0.09	-0.03	0.03	-0.43	-0.02	0.06	-0.47	-0.55	0.975147	0.999995	0.982058	0.987808	0.817025	0.994985	0.74286	0.87966	0.833377	29	328	28	74.3		High
D4ACH5	Elovl4	Rattus norvegicus	Elongation of very long chain fatty acids protein 4 OS=Rattus norvegicus GN=Elovl4 PE=3 SV=1	71.1	79.3	70.4	73	62.9	69.4	100	100	96.1	118.4	99.2	131.5	75.1	71.7	66.1	100	106.7	114.2	-0.07	-0.18	0.09	0.19	-0.41	-0.12	0.1	-0.57	-0.79	0.883013	0.616187	0.727558	0.389969	0.945819	0.910368	0.867278	0.762421	0.572024	3	17	3	36.8		High
F1LY63	Trim36	Rattus norvegicus	Protein Trim36 OS=Rattus norvegicus GN=Trim36 PE=1 SV=2	119.9	152.6	114	146.7	98.3	149.1	100	100	101.1	117.6	97.5	110.9	135.3	129.3	121.1	100	109	104	-0.07	-0.16	0.12	0.06	0.44	-0.1	-0.07	0.25	0.22	0.925536	0.773979	0.612448	0.944213	0.862215	0.841219	0.495772	0.96411	0.958104	23	94	23	82.8		High
D3ZQE7	Jakmip2	Rattus norvegicus	Protein Jakmip2 OS=Rattus norvegicus GN=Jakmip2 PE=1 SV=3	89	94.9	81	95.3	81.6	91.6	100	100	88.4	93.8	81.4	91.4	91.9	87.9	86.5	100	91.1	86.3	-0.07	-0.09	-0.13	-0.21	-0.12	-0.02	-0.08	-0.05	0	0.883013	0.933459	0.974806	0.848873	0.994617	0.99619	0.770512	0.997255	0.999518	13	25	11	100		High
F1LRE5	Osbpl9	Rattus norvegicus	Oxysterol-binding protein OS=Rattus norvegicus GN=Osbpl9 PE=1 SV=3	90.3	95.6	84	94	78.3	94.3	100	100	99.1	86.5	97	88.7	92.9	88.9	85.9	100	92.6	92.8	-0.06	-0.11	-0.11	-0.11	-0.11	-0.05	0	-0.06	-0.11	0.854108	0.836745	0.906623	0.919348	0.993579	0.977438	0.974343	0.990303	0.985073	13	43	13	81.7		High
G3V7K5	Npc1	Rattus norvegicus	Protein Npc1 OS=Rattus norvegicus GN=Npc1 PE=1 SV=1	85.7	62.5	77.3	63.3	102.2	70.8	100	100	109.4	100.3	103.6	96.8	73.2	70	85.1	100	104.7	100.2	-0.06	0.22	0.07	0	-0.45	0.28	-0.06	-0.58	-0.24	0.879593	0.798258	0.831171	0.983214	0.926326	0.173471	0.714989	0.755313	0.962123	6	20	6	142.9		High
Q80VJ4	Gpcpd1	Rattus norvegicus	Glycerophosphocholine phosphodiesterase GPCPD1 OS=Rattus norvegicus GN=Gpcpd1 PE=1 SV=1	76.5	104.4	72.8	100.3	75	109	100	100	88.6	101.5	93.8	101	89.4	85.4	90.4	100	94.8	97.3	-0.06	0.02	-0.08	-0.04	-0.16	0.08	0.04	-0.15	-0.11	0.852369	0.999995	0.996073	0.9979	0.99745	0.887618	0.989305	0.972794	0.98785	7	20	7	76.2		High
D3ZLS5	Hectd1	Rattus norvegicus	Protein Hectd1 OS=Rattus norvegicus GN=Hectd1 PE=1 SV=3	87.3	100.2	80.2	99.8	78.9	103.9	100	100	103.3	104	106.9	106.8	93.6	89.5	90.5	100	103.7	106.8	-0.06	-0.05	0.05	0.1	-0.1	0.02	0.04	-0.21	-0.24	0.853262	0.988624	0.860572	0.777999	0.999922	0.974714	0.964924	0.965659	0.957179	18	46	17	288.9		High
Q5BK56	Gstm4	Rattus norvegicus	Glutathione S-transferase OS=Rattus norvegicus GN=Gstm4 PE=1 SV=1	90.9	114.1	93.4	101.6	86.2	115.8	100	100	96.7	109.5	96.3	108.6	101.8	97.4	99.9	100	102.9	102.3	-0.06	-0.03	0.04	0.03	0.03	0.04	-0.01	-0.08	-0.03	0.867435	0.991085	0.917787	0.978882	0.957309	0.977963	0.957384	0.994147	0.999518	9	52	3	25.5		High
D4A1B8	Dctn3	Rattus norvegicus	Protein Dctn3 OS=Rattus norvegicus GN=Dctn3 PE=1 SV=1	108	126	98.9	125.9	92.1	118.5	100	100	94.3	100.5	93.7	98.3	116.7	111.6	104.4	100	97.3	96	-0.06	-0.16	-0.04	-0.06	0.22	-0.1	-0.02	0.2	0.12	0.951352	0.83826	0.990792	0.977645	0.962279	0.84105	0.899201	0.970428	0.978591	10	89	10	21.1		High
Q62862	Map2k5	Rattus norvegicus	Dual specificity mitogen-activated protein kinase kinase 5 OS=Rattus norvegicus GN=Map2k5 PE=1 SV=1	108.4	66.1	92.2	71.1	87.1	74.2	100	100	106.1	106.7	93.4	107.9	84.7	81	80.4	100	106.4	100.4	-0.06	-0.08	0.09	0.01	-0.24	-0.01	-0.08	-0.39	-0.32	0.90468	0.947509	0.860953	0.991804	0.980491	0.998333	0.758541	0.896547	0.931976	3	6	3	50.2		High
G3V9L1	Tex2	Rattus norvegicus	Protein Tex2 OS=Rattus norvegicus GN=Tex2 PE=1 SV=1	87.5	94.5	89.1	85	76.7	89.3	100	100	90	108.2	97.9	110.4	91	87	82.8	100	98.7	104	-0.06	-0.14	-0.02	0.06	-0.14	-0.07	0.08	-0.18	-0.33	0.832632	0.793558	0.977076	0.948262	0.999118	0.941833	0.886414	0.968855	0.917526	10	18	10	124.3		High
Q8K4R4	Pitpnc1	Mus musculus	Cytoplasmic phosphatidylinositol transfer protein 1 OS=Mus musculus GN=Pitpnc1 PE=1 SV=1	92	116.2	82.1	119.1	83.8	116.9	100	100	96.3	102.3	99.9	106.7	103.4	98.9	98.9	100	99.3	103.3	-0.06	-0.06	-0.01	0.05	0.05	0	0.06	-0.01	-0.06	0.854675	0.979564	0.990792	0.961402	0.991618	0.981865	0.882015	0.999257	0.996522	11	46	11	38.4		High
M0R7V3	Apoo	Rattus norvegicus	MICOS complex subunit OS=Rattus norvegicus GN=Apoo PE=1 SV=2	115.2	85.2	103.5	86.8	112.5	86.8	100	100	104.8	103.2	105.7	105.9	99.1	94.8	98.8	100	104	105.8	-0.06	0	0.06	0.08	-0.01	0.06	0.03	-0.13	-0.1	0.860338	0.999995	0.861129	0.862972	0.999604	0.863966	0.9892	0.972794	0.990436	6	45	4	22.6		High
G3V6C4	Ugdh	Rattus norvegicus	UDP-glucose 6-dehydrogenase OS=Rattus norvegicus GN=Ugdh PE=1 SV=1	79.5	83.9	71.2	85.8	156.4	107.3	100	100	103.6	112.7	115.7	113.9	81.7	78.2	129.6	100	108.1	114.8	-0.06	0.67	0.11	0.2	-0.29	0.73	0.09	-0.47	0.18	0.827804	4.58309e-09	0.632379	0.221171	0.934772	1.27062e-15	0.594932	0.841025	0.962123	12	41	12	54.9		High
F1LPB8	Entpd5	Rattus norvegicus	Ectonucleoside triphosphate diphosphohydrolase 5 OS=Rattus norvegicus GN=Entpd5 PE=1 SV=2	225.4	138.6	207.6	137.8	209.9	137	100	100	101.1	103.6	101.8	106.5	176.8	169.1	169.6	100	102.4	104.2	-0.06	-0.06	0.03	0.06	0.82	0	0.02	0.72	0.7	0.827804	0.952392	0.917888	0.952321	0.261138	0.98958	0.995238	0.537106	0.510568	5	13	5	47.4		High
P85845	Fscn1	Rattus norvegicus	Fascin OS=Rattus norvegicus GN=Fscn1 PE=1 SV=2	86.3	124.9	82.5	119.6	75.8	117.9	100	100	96	107.6	90.5	113.8	103.8	99.4	94.5	100	101.6	101.5	-0.06	-0.14	0.02	0.02	0.05	-0.07	0	-0.03	-0.1	0.976487	0.969573	0.991084	0.991804	0.993579	0.919283	0.991121	0.999257	0.98785	28	410	2	54.5		High
D3ZQX3	Mrps12	Rattus norvegicus	Mitochondrial ribosomal protein S12 (Predicted) OS=Rattus norvegicus GN=Mrps12 PE=1 SV=1	94.6	52.9	80.3	57	85.9	55.5	100	100	119.5	91.2	96	93.6	70.7	67.7	69	100	104.4	94.8	-0.06	-0.03	0.06	-0.08	-0.5	0.03	-0.14	-0.63	-0.46	0.870667	0.988672	0.831171	0.978926	0.901673	0.981865	0.187189	0.689376	0.878501	2	10	2	15.4		High
Q68FT7	Farsb	Rattus norvegicus	Phenylalanyl-tRNA synthetase, beta subunit OS=Rattus norvegicus GN=Farsb PE=1 SV=1	119.8	135.4	107.2	138.5	108.9	139	100	100	94.4	113.3	104	102	127.3	121.9	123	100	103.4	103	-0.06	-0.05	0.05	0.04	0.35	0.01	-0.01	0.24	0.26	0.960135	0.999995	0.922775	0.978882	0.931321	0.94805	0.966233	0.965988	0.950384	24	142	24	65.6		High
Q5EAJ6	Ikbip	Rattus norvegicus	Inhibitor of nuclear factor kappa-B kinase-interacting protein OS=Rattus norvegicus GN=Ikbip PE=2 SV=1	44.3	32.1	44.4	29.3	53.2	31.5	100	100	89.5	59.9	100.3	64.6	37.7	36.1	40.9	100	73.2	80.5	-0.06	0.12	-0.45	-0.31	-1.41	0.18	0.14	-1.02	-0.98	0.883013	0.991085	0.0294774	0.16418	0.0717356	0.65098	0.510032	0.263943	0.275948	6	10	6	42.3		High
Q569C9	Golph3	Rattus norvegicus;Mus musculus	Golgi phosphoprotein 3 OS=Rattus norvegicus GN=Golph3 PE=1 SV=1	77.6	88.8	72	87.7	84.3	90.9	100	100	94.9	103.3	99.5	95.5	83	79.5	87.5	100	99	97.5	-0.06	0.08	-0.01	-0.04	-0.27	0.14	-0.02	-0.32	-0.16	0.883013	0.969705	0.978074	0.999905	0.968336	0.503993	0.881861	0.927851	0.977112	6	34	6	33.7		High
D4A1U8	RGD1311744	Rattus norvegicus	Protein RGD1311744 OS=Rattus norvegicus GN=RGD1311744 PE=1 SV=3	83.1	119.3	78.7	115.6	79.3	116	100	100	88.1	103.2	89.9	105.9	99.6	95.3	95.9	100	95.4	97.6	-0.06	-0.05	-0.07	-0.04	-0.01	0.01	0.03	0	-0.03	0.949022	0.999995	0.94595	0.986143	0.999922	0.976922	0.939773	0.999264	0.999518	25	127	24	89.3		High
Q566E4	Hnrnpr	Rattus norvegicus	Heterogeneous nuclear ribonucleoprotein R OS=Rattus norvegicus GN=Hnrnpr PE=1 SV=1	50	45.6	45.9	45.6	58.7	49	100	100	91.3	90	97.9	92.8	47.8	45.8	53.6	100	90.7	95.3	-0.06	0.17	-0.14	-0.07	-1.07	0.23	0.07	-0.99	-0.83	0.966894	0.208638	0.714796	0.955866	0.249613	0.00544486	0.652169	0.456412	0.576511	30	214	24	70.8		High
F1LPP6	Akap5	Rattus norvegicus	A-kinase anchor protein 5 OS=Rattus norvegicus GN=Akap5 PE=1 SV=1	89.3	69.2	79.6	71.1	78.7	74.1	100	100	95.4	84.8	96.4	96.7	78.6	75.3	76.4	100	90	96.6	-0.06	-0.04	-0.15	-0.05	-0.35	0.02	0.1	-0.26	-0.34	0.853262	0.975096	0.906623	0.992811	0.903172	0.977963	0.660477	0.947477	0.914105	14	34	14	75.9		High
P35565	Canx	Rattus norvegicus	Calnexin OS=Rattus norvegicus GN=Canx PE=1 SV=1	100.5	101.3	95.5	97.8	99.3	95.4	100	100	111.8	102.4	106.2	104.9	100.9	96.6	97.3	100	107	105.5	-0.06	-0.05	0.1	0.08	0.01	0.01	-0.02	-0.15	-0.12	0.980383	0.999034	0.873384	0.939781	0.986154	0.934375	0.955933	0.977431	0.984266	52	822	10	67.2	Phospho [S553(100); S582(100)]	High
P15473	Igfbp3	Rattus norvegicus	Insulin-like growth factor-binding protein 3 OS=Rattus norvegicus GN=Igfbp3 PE=1 SV=2	70.2	61.9	59.2	67.4	49.7	60.1	100	100	71.7	51.3	65.2	72.8	65.9	63.1	54.7	100	60.7	68.9	-0.06	-0.27	-0.72	-0.54	-0.6	-0.21	0.18	0.06	-0.33	0.909571	0.467706	0.00270628	0.0356604	0.835397	0.644283	0.604064	0.994655	0.923832	2	4	2	31.7		High
Q6AYT3	Rtcb	Rattus norvegicus;Mus musculus	tRNA-splicing ligase RtcB homolog OS=Rattus norvegicus GN=Rtcb PE=2 SV=1	98.3	111.7	88.7	113.6	102	114	100	100	94.5	104.8	104.6	100.3	104.8	100.4	107.8	100	99.5	102.5	-0.06	0.04	-0.01	0.04	0.07	0.1	0.04	0.01	0.07	0.980408	0.799004	0.999527	0.980528	0.994617	0.288057	0.887108	0.999264	0.990839	28	236	28	55.2		High
P62193	Psmc1	Rattus norvegicus;Mus musculus	26S protease regulatory subunit 4 OS=Rattus norvegicus GN=Psmc1 PE=2 SV=1	87.3	109.8	79.6	110.6	79.8	110.9	100	100	93.5	110.7	98.1	104.7	97.9	93.8	94.1	100	101.7	101.4	-0.06	-0.06	0.02	0.02	-0.03	0	-0.01	-0.12	-0.11	0.980408	0.999098	0.990792	0.991931	0.972502	0.955032	0.990393	0.985866	0.98785	32	284	30	49.2		High
D3ZTR5	Zbed5	Rattus norvegicus	Protein Zbed5 OS=Rattus norvegicus GN=Zbed5 PE=4 SV=1	98	68.6	95.6	64.5	108.9	75.3	100	100	92.2	71.2	98.7	99.8	82	78.5	90.6	100	81	99.3	-0.06	0.14	-0.3	-0.01	-0.29	0.21	0.29	-0.05	-0.13	0.901305	0.999026	0.812373	0.993619	0.984786	0.842685	0.529271	0.997825	0.98785	2	14	2	84		High
Q5PQL7	Itm2c	Rattus norvegicus	Integral membrane protein 2C OS=Rattus norvegicus GN=Itm2c PE=1 SV=1	121.4	96.3	105.8	101.4	99.9	99.9	100	100	95.4	86.4	94.9	81.9	108.1	103.6	99.9	100	90.8	88.2	-0.06	-0.11	-0.14	-0.18	0.11	-0.05	-0.04	0.19	0.18	0.855224	0.763719	0.925993	0.771727	0.957962	0.967291	0.819821	0.971521	0.962123	7	24	7	30.5		High
A0A0G2K2Z0	Eml4	Rattus norvegicus	Protein Eml4 OS=Rattus norvegicus GN=Eml4 PE=1 SV=1	131	154	118.4	156.3	109.4	150.1	100	100	94.5	101.1	95.6	98.2	142	136	128.1	100	97.7	96.9	-0.06	-0.15	-0.03	-0.05	0.51	-0.09	-0.01	0.48	0.4	0.910506	0.792522	0.999527	0.983214	0.813746	0.893533	0.947024	0.848693	0.88345	17	73	6	101.8		High
F1M3J4	Abcc4	Rattus norvegicus	Protein Abcc4 OS=Rattus norvegicus GN=Abcc4 PE=1 SV=3	109	111.4	99.2	112.3	93.6	115	100	100	92	89.8	92.3	91.3	110.2	105.6	103.8	100	90.9	91.8	-0.06	-0.09	-0.14	-0.12	0.14	-0.02	0.01	0.22	0.18	0.883001	0.933459	0.926718	0.928982	0.95235	0.994981	0.992013	0.966624	0.968679	23	43	7	148.8		High
B5DFI2	Cyb561	Rattus norvegicus	Cytochrome b-561 OS=Rattus norvegicus GN=Cyb561 PE=2 SV=1	91.7	55.4	80.1	58.2	78.7	58	100	100	83.8	76.1	81.8	87.2	71.3	68.3	67.6	100	79.9	84.4	-0.06	-0.08	-0.32	-0.24	-0.49	-0.01	0.08	-0.23	-0.32	0.868043	0.933712	0.072789	0.263994	0.863325	0.996647	0.797816	0.965361	0.935224	2	26	2	27.8	Phospho [S246(100); S248(100)]	High
D3ZEJ9	RGD1310429	Rattus norvegicus	Protein RGD1310429 OS=Rattus norvegicus GN=RGD1310429 PE=1 SV=2	112.7	95.2	108.2	91	124.8	93.3	100	100	89.8	99.1	100.8	97.8	103.6	99.2	107.9	100	94.4	99.3	-0.06	0.06	-0.08	-0.01	0.05	0.12	0.07	0.07	0.12	0.874504	0.999995	0.993066	0.99252	0.950219	0.851149	0.95582	0.982783	0.975867	6	14	6	44.4		High
B2RYW9	Fahd2	Rattus norvegicus	Fumarylacetoacetate hydrolase domain-containing protein 2 OS=Rattus norvegicus GN=Fahd2 PE=1 SV=1	185.8	126.9	169.7	127.5	166.8	122.7	100	100	99.5	92.7	100.7	95.2	153.5	147.1	143.1	100	96	98	-0.06	-0.1	-0.06	-0.03	0.62	-0.04	0.03	0.62	0.55	0.911013	0.948058	0.973696	0.991804	0.652555	0.979942	0.975785	0.736456	0.756956	9	51	9	34.6		High
A0A140TAG3	Zc3h18	Rattus norvegicus	Zinc finger CCCH domain-containing protein 18 OS=Rattus norvegicus GN=Zc3h18 PE=1 SV=1	43.5	36.2	37	39.1	35.3	39.4	100	100	87.9	74.5	98.5	74.9	39.7	38	37.3	100	80.9	85.9	-0.06	-0.09	-0.31	-0.22	-1.33	-0.03	0.09	-1.09	-1.2	0.908954	0.950454	0.613147	0.759057	0.133743	0.981865	0.928008	0.245207	0.0946077	5	12	5	112.2		High
G3V874	Epb41l3	Rattus norvegicus	Erythrocyte protein band 4.1-like 3, isoform CRA_b OS=Rattus norvegicus GN=Epb41l3 PE=1 SV=1	180.6	163.5	166	163.3	162.1	151.8	100	100	99.1	91.8	93.1	99.4	171.8	164.6	156.9	100	95.4	96.2	-0.06	-0.13	-0.07	-0.06	0.78	-0.07	0.01	0.79	0.71	0.980408	0.977301	0.935921	0.977041	0.706521	0.924176	0.989305	0.648787	0.6958	76	948	12	107		High
G3V6H1	Galc	Rattus norvegicus	Protein Galc OS=Rattus norvegicus GN=Galc PE=1 SV=3	175.1	130.8	177.4	118.6	171.9	111.1	100	100	104	83.6	95.8	90.2	151.4	145.1	138.2	100	93.2	93	-0.06	-0.13	-0.1	-0.1	0.6	-0.07	0	0.64	0.57	0.874504	0.816892	0.987011	0.978882	0.490494	0.952377	0.973286	0.665052	0.742287	8	21	8	77		High
P12785	Fasn	Rattus norvegicus	Fatty acid synthase OS=Rattus norvegicus GN=Fasn PE=1 SV=3	63.5	82	59.7	80.1	56	78.2	100	100	90.6	104.5	90.2	110.2	72.2	69.2	66.2	100	97.3	99.7	-0.06	-0.12	-0.04	0	-0.47	-0.06	0.03	-0.49	-0.59	0.980408	0.988624	0.977898	0.9979	0.793127	0.943728	0.923572	0.862294	0.808853	115	1536	55	272.5		High
P21670	Psma4	Rattus norvegicus	Proteasome subunit alpha type-4 OS=Rattus norvegicus GN=Psma4 PE=1 SV=1	87.9	120.3	83	117.1	78.2	116.6	100	100	95.4	119.6	98.3	114	102.8	98.6	95.5	100	106.8	105.9	-0.06	-0.11	0.1	0.08	0.04	-0.05	-0.01	-0.12	-0.15	0.980408	0.999034	0.88018	0.926039	0.993537	0.979942	0.975707	0.985866	0.978591	18	174	18	29.5		High
D3ZNU1	Cebpz	Rattus norvegicus	Protein Cebpz OS=Rattus norvegicus GN=Cebpz PE=1 SV=1	45.3	67.2	44.3	63.3	36.2	67.2	100	100	75.6	73.6	75.6	78.5	55.2	52.9	49.3	100	74.5	77.1	-0.06	-0.16	-0.42	-0.38	-0.86	-0.1	0.05	-0.49	-0.64	0.830879	0.667186	0.0560041	0.0497692	0.349917	0.864555	0.948959	0.809269	0.652234	16	28	16	119.7		High
P34926	Map1a	Rattus norvegicus	Microtubule-associated protein 1A OS=Rattus norvegicus GN=Map1a PE=1 SV=1	181.1	160.1	166.2	160.3	157.4	150.8	100	100	87	76.5	86.3	77.1	170.3	163.2	154.1	100	81.6	81.6	-0.06	-0.14	-0.29	-0.29	0.77	-0.08	0	1	0.92	0.980408	0.952392	0.10029	0.0791699	0.718276	0.885926	0.99432	0.447375	0.458296	144	1217	2	299.3		High
P85968	Pgd	Rattus norvegicus	6-phosphogluconate dehydrogenase, decarboxylating OS=Rattus norvegicus GN=Pgd PE=1 SV=1	115	183.4	107.1	180.9	92.3	177.9	100	100	90.6	107.9	84.9	108.5	145.2	139.2	128.1	100	98.9	96	-0.06	-0.18	-0.02	-0.06	0.54	-0.12	-0.04	0.49	0.42	0.980408	0.848776	0.992004	0.972052	0.886399	0.60732	0.84806	0.861326	0.898556	28	267	28	53.2		High
D3ZZR9	Fkbp2	Rattus norvegicus	Peptidylprolyl isomerase OS=Rattus norvegicus GN=Fkbp2 PE=1 SV=1	80.4	60.3	76	58.6	75.1	59.3	100	100	96.9	89	99.3	96.6	69.6	66.7	66.7	100	92.9	97.9	-0.06	-0.06	-0.11	-0.03	-0.52	0	0.08	-0.48	-0.55	0.878909	0.988624	0.862771	0.994192	0.790001	0.981865	0.674211	0.84708	0.79583	8	51	8	15.4		High
Q6JWR2	Slc38a7	Rattus norvegicus	Putative sodium-coupled neutral amino acid transporter 7 OS=Rattus norvegicus GN=Slc38a7 PE=2 SV=1	84.1	91.8	76.4	92.9	76	105.7	100	100	106.7	101.3	106.3	83.8	87.9	84.2	89.6	100	104	94.4	-0.06	0.03	0.06	-0.08	-0.19	0.09	-0.14	-0.3	-0.07	0.90972	0.999995	0.922775	0.986948	0.995984	0.930843	0.495145	0.942388	0.993146	3	3	3	49.8		High
F1LZF2	Fnbp1	Rattus norvegicus	Formin-binding protein 1 OS=Rattus norvegicus GN=Fnbp1 PE=1 SV=3	133	121.1	122.9	120.5	113.9	119.6	100	100	89	80.7	86.9	80.2	126.9	121.7	116.7	100	84.7	83.5	-0.06	-0.12	-0.24	-0.26	0.34	-0.06	-0.02	0.52	0.48	0.925536	0.920995	0.23218	0.15365	0.913848	0.944658	0.911307	0.833683	0.834815	20	60	19	73		High
P17256	Mvk	Rattus norvegicus	Mevalonate kinase OS=Rattus norvegicus GN=Mvk PE=1 SV=1	84.3	111.2	79.8	108	77.4	104.1	100	100	89.7	99.8	90.5	107.1	96.8	92.8	89.8	100	94.6	98.4	-0.06	-0.11	-0.08	-0.02	-0.05	-0.05	0.06	-0.03	-0.13	0.954041	0.95579	0.932365	0.994192	0.991618	0.971105	0.787741	0.999264	0.980842	13	95	13	42		High
Q9CQ21	Mcts2	Mus musculus	Malignant T-cell-amplified sequence 2 OS=Mus musculus GN=Mcts2 PE=1 SV=1	114.8	120.9	107.8	118.4	95.6	127.8	100	100	97.7	107.2	95.6	101.8	117.8	113	110.6	100	102.4	98.6	-0.06	-0.09	0.03	-0.02	0.24	-0.03	-0.05	0.14	0.16	0.860338	0.898512	0.904202	0.994192	0.929014	0.989506	0.660847	0.978922	0.965969	4	27	2	20.4		High
Q80X50	Ubap2l	Mus musculus	Ubiquitin-associated protein 2-like OS=Mus musculus GN=Ubap2l PE=1 SV=1	74	93.2	71.8	88.3	67.9	85	100	100	89.5	82.5	99.4	77.1	83.1	79.6	76	100	85.9	87.5	-0.06	-0.13	-0.22	-0.19	-0.27	-0.07	0.03	-0.11	-0.2	0.958837	0.933459	0.275269	0.378627	0.931321	0.92551	0.964197	0.987635	0.968899	25	203	25	116.7		High
Q6QI86	Hdhd2	Rattus norvegicus	Haloacid dehalogenase-like hydrolase domain-containing protein 2 OS=Rattus norvegicus GN=Hdhd2 PE=1 SV=1	105	126.6	96.7	126.4	103	130.1	100	100	104.1	109.3	101.6	115.3	115.3	110.6	115.8	100	106.7	108.3	-0.06	0.01	0.09	0.11	0.21	0.07	0.02	0.05	0.1	0.864035	0.999995	0.728572	0.723875	0.938899	0.824784	0.999287	0.999257	0.983055	7	25	7	42.4		High
P16254	Srp14	Rattus norvegicus;Mus musculus	Signal recognition particle 14 kDa protein OS=Mus musculus GN=Srp14 PE=1 SV=1	79.7	89.8	71.6	91.9	76.5	93.1	100	100	97	98.6	105	96.7	84.6	81.1	84.4	100	97.8	100.8	-0.06	0	-0.03	0.01	-0.24	0.06	0.04	-0.27	-0.26	0.883013	0.999995	0.999675	0.988353	0.952369	0.828196	0.925168	0.949582	0.95196	7	38	7	12.5		High
Q4V8C5	Arl2bp	Rattus norvegicus	ADP-ribosylation factor-like protein 2-binding protein OS=Rattus norvegicus GN=Arl2bp PE=1 SV=2	74.2	101.3	71.7	96.4	80	95.5	100	100	116.2	97.6	107	95.3	86.7	83.2	87.4	100	106.5	101	-0.06	0.01	0.09	0.01	-0.21	0.07	-0.08	-0.36	-0.21	0.89732	0.999034	0.88289	0.989736	0.999118	0.978203	0.900851	0.912929	0.967623	2	3	2	18.7		High
P11662	Mtnd2	Rattus norvegicus	NADH-ubiquinone oxidoreductase chain 2 OS=Rattus norvegicus GN=Mtnd2 PE=3 SV=3	92	42.3	83.1	43.1	120.7	37.9	100	100	108.9	103.5	102.2	119.2	62.4	59.8	67.6	100	106.1	110.4	-0.06	0.12	0.09	0.14	-0.68	0.18	0.06	-0.83	-0.71	0.922863	0.999034	0.865606	0.847023	0.792961	0.796691	0.979562	0.530962	0.623784	3	9	3	38.6		High
G3V824	Igf2r	Rattus norvegicus	Insulin-like growth factor 2 receptor, isoform CRA_b OS=Rattus norvegicus GN=Igf2r PE=1 SV=1	80	73.2	74.4	72.4	75	75.3	100	100	100.9	97.6	100.3	105.7	76.5	73.4	75.2	100	99.2	103	-0.06	-0.03	-0.01	0.04	-0.39	0.03	0.05	-0.44	-0.45	0.980408	0.991376	0.994978	0.978882	0.848541	0.851956	0.81103	0.896547	0.891999	48	222	20	273.4	Phospho [S2399(100); S2474(100)]	High
F1LRV4	Hspa4	Rattus norvegicus	Heat shock 70 kDa protein 4 OS=Rattus norvegicus GN=Hspa4 PE=1 SV=1	153	177.9	143.6	174.3	132.1	173.3	100	100	98.5	105.2	92.9	103.3	165	158.2	151.3	100	101.8	98	-0.06	-0.13	0.03	-0.03	0.72	-0.06	-0.05	0.64	0.63	0.980408	0.988624	0.990716	0.986948	0.760524	0.93816	0.753335	0.773026	0.767984	64	774	2	94	Phospho [T538(100)]	High
Q4G061	Eif3b	Rattus norvegicus	Eukaryotic translation initiation factor 3 subunit B OS=Rattus norvegicus GN=Eif3b PE=1 SV=1	77	94.6	70.3	95.4	67.3	92.9	100	100	90.7	102	98.7	98.1	85.4	81.9	79.1	100	96.2	98.4	-0.06	-0.11	-0.06	-0.02	-0.23	-0.05	0.03	-0.23	-0.32	0.980408	0.999034	0.951797	0.991019	0.927415	0.977963	0.926102	0.96652	0.945541	37	284	37	90.9		High
P50503	St13	Rattus norvegicus	Hsc70-interacting protein OS=Rattus norvegicus GN=St13 PE=1 SV=1	115.1	135.5	109.6	130.9	99.1	129.6	100	100	94.4	101.6	95.4	97.7	124.9	119.8	113.3	100	97.9	96.6	-0.06	-0.14	-0.03	-0.05	0.32	-0.08	-0.02	0.29	0.23	0.980408	0.957735	0.984531	0.978882	0.962279	0.896247	0.954411	0.952991	0.959454	19	192	19	41.3		High
Q5PR73	Diras2	Rattus norvegicus;Mus musculus	GTP-binding protein Di-Ras2 OS=Mus musculus GN=Diras2 PE=1 SV=1	97.1	99.9	86.4	103.4	85.8	101.5	100	100	92.3	97.1	90.7	97.6	98.5	94.5	93.3	100	94.7	94.1	-0.06	-0.08	-0.08	-0.09	-0.02	-0.02	-0.01	0	-0.01	0.827804	0.951196	0.994884	0.978882	0.975645	0.994985	0.94898	0.999855	0.999518	6	23	6	22.5		High
A0A0G2K761	Cul2	Rattus norvegicus	Protein Cul2 OS=Rattus norvegicus GN=Cul2 PE=1 SV=1	125.1	149.7	114.3	150.8	109.6	147.4	100	100	95.3	103	95	103	136.9	131.3	127.1	100	99.1	98.9	-0.06	-0.11	-0.01	-0.02	0.45	-0.05	0	0.41	0.36	0.975462	0.979564	0.999675	0.994192	0.88817	0.977963	0.978968	0.905379	0.925655	27	147	27	86.9		High
D3ZAS9	Ddrgk1	Rattus norvegicus	Protein Ddrgk1 OS=Rattus norvegicus GN=Ddrgk1 PE=1 SV=1	80.9	64.8	71.1	67.9	66.4	72.1	100	100	87	69.8	83.8	72.8	72.4	69.5	69.2	100	77.9	78.1	-0.06	-0.07	-0.36	-0.36	-0.47	-0.01	0	-0.17	-0.17	0.871703	0.950454	0.111915	0.0317293	0.901673	0.994985	0.975707	0.966624	0.966102	7	27	7	38.6		High
G3V6H2	Prpf8	Rattus norvegicus;Mus musculus	Pre-mRNA processing factor 8, isoform CRA_a OS=Rattus norvegicus GN=Prpf8 PE=1 SV=1	51.5	51.8	46.6	52.7	58.1	56.6	100	100	79.8	67.4	81.6	73.4	51.7	49.6	57.4	100	73.4	77.4	-0.06	0.15	-0.45	-0.37	-0.95	0.21	0.08	-0.57	-0.43	0.981304	0.217905	0.00213988	0.01127	0.341271	0.00377853	0.604359	0.832174	0.896886	81	347	81	273.4		High
D3ZCG2	Kif21a	Rattus norvegicus	Protein Kif21a OS=Rattus norvegicus GN=Kif21a PE=1 SV=2	125.2	119.9	119.9	115.1	116.1	114.9	100	100	93.7	94.9	93.4	96.7	122.5	117.5	115.5	100	94.3	95	-0.06	-0.08	-0.08	-0.07	0.29	-0.03	0.01	0.32	0.28	0.981304	0.999995	0.903519	0.944773	0.967845	0.996089	0.989355	0.947477	0.947794	49	298	15	185.2		High
Q5U2N2	Usp14	Rattus norvegicus	Protein Usp14 OS=Rattus norvegicus GN=Usp14 PE=1 SV=1	107.8	129.5	95.9	133.9	92.6	130.7	100	100	88.5	102.9	90.8	101.9	118.1	113.4	110	100	95.4	96.2	-0.06	-0.1	-0.07	-0.06	0.24	-0.04	0.01	0.25	0.19	0.981361	0.999034	0.938244	0.976687	0.975645	0.981865	0.991121	0.965659	0.966958	35	252	35	55.9	Phospho [S143(100)]	High
M0RDJ7	Tceal5	Rattus norvegicus	Protein NEWGENE_1594149 OS=Rattus norvegicus GN=Tceal5 PE=4 SV=1	104.9	132.7	102.9	124.5	88.9	125.6	100	100	78.4	89.2	96.1	80.8	118	113.2	105.6	100	83.6	88.1	-0.06	-0.16	-0.26	-0.18	0.24	-0.1	0.08	0.44	0.26	0.883013	0.707186	0.754395	0.88932	0.876146	0.941472	0.950188	0.848693	0.944099	6	13	3	22		High
G3V7Q6	Psmb5	Rattus norvegicus	Proteasome subunit beta type OS=Rattus norvegicus GN=Psmb5 PE=1 SV=1	86.2	116.7	79	117.2	76.2	113	100	100	93.9	110.5	94.8	107	100.3	96.2	92.8	100	101.8	100.7	-0.06	-0.11	0.03	0.01	0	-0.05	-0.02	-0.08	-0.12	0.964741	0.963606	0.977898	0.994192	0.994617	0.968495	0.926102	0.992486	0.984266	14	177	14	28.5		High
F1MA36	Sptbn2	Rattus norvegicus	Spectrin beta 3 OS=Rattus norvegicus GN=Sptbn2 PE=1 SV=2	100.3	86.4	94.5	84.5	90.2	84.8	100	100	88.2	78.2	87.6	81.7	93.1	89.3	87.5	100	83	84.6	-0.06	-0.09	-0.27	-0.24	-0.1	-0.03	0.03	0.11	0.05	0.981361	0.999995	0.165295	0.21146	0.962279	0.995398	0.949418	0.987951	0.993146	120	767	104	270.8	Phospho [S166(100)]	High
F1LQJ7	Pck2	Rattus norvegicus	Protein Pck2 OS=Rattus norvegicus GN=Pck2 PE=1 SV=2	127.4	79.6	114.8	81.3	122.8	82.1	100	100	102.9	100.3	103.1	108.3	100.7	96.6	100.4	100	101.6	105.7	-0.06	0	0.02	0.08	0.01	0.06	0.06	-0.07	-0.07	0.960214	0.998985	0.974459	0.921616	0.998495	0.822674	0.783518	0.993597	0.993146	21	176	13	71.2		High
A0A0G2JTL5	Pc	Rattus norvegicus	Pyruvate carboxylase, mitochondrial OS=Rattus norvegicus GN=Pc PE=1 SV=1	170.9	100.1	155.3	101.5	160.9	105.5	100	100	105	99.3	105.5	101.5	130.8	125.5	130.3	100	102.1	103.5	-0.06	-0.01	0.03	0.05	0.39	0.05	0.02	0.3	0.33	0.909494	0.999995	0.94595	0.952321	0.878477	0.87581	0.990504	0.942046	0.90793	31	110	31	139.9		High
Q5XIN4	Mtmr9	Rattus norvegicus	Myotubularin related protein 9 OS=Rattus norvegicus GN=Mtmr9 PE=1 SV=1	108.8	120.8	101	119.8	104.4	119.8	100	100	95.8	99.2	94.4	98	114.6	110	111.8	100	97.5	96.2	-0.06	-0.04	-0.04	-0.06	0.2	0.02	-0.02	0.17	0.22	0.862837	0.999034	0.994884	0.991015	0.945819	0.94805	0.899457	0.972794	0.949911	16	54	16	63.4		High
D3Z900	43161	Rattus norvegicus	Mitochondrial amidoxime reducing component 2 OS=Rattus norvegicus GN=Marc2 PE=1 SV=2	112.6	91.3	96.7	97.9	99	101.7	100	100	112.1	97.9	111.8	101.7	101.4	97.3	100.3	100	104.8	106.6	-0.06	-0.01	0.07	0.09	0.02	0.04	0.03	-0.11	-0.09	0.922403	0.996013	0.938379	0.954023	0.962279	0.979942	0.999895	0.982783	0.990839	2	5	2	38.2		High
D3Z9A7	Nckap5l	Rattus norvegicus	Protein Nckap5l OS=Rattus norvegicus GN=Nckap5l PE=1 SV=1	88.4	75.3	87	70.5	73.6	75.8	100	100	119.5	84.2	123.8	112	81.6	78.3	74.7	100	100.3	117.7	-0.06	-0.13	0	0.24	-0.29	-0.07	0.23	-0.36	-0.66	0.90468	0.851642	0.981331	0.719007	0.977033	0.964467	0.61902	0.920325	0.701326	3	4	3	138.4		High
Q5XI04	Stom	Rattus norvegicus	Protein Stom OS=Rattus norvegicus GN=Stom PE=1 SV=1	102.5	68.1	90.4	71.1	94.4	72.6	100	100	93.2	83.1	89.6	90.6	83.6	80.2	82.8	100	88	90.1	-0.06	-0.01	-0.18	-0.15	-0.26	0.05	0.03	-0.13	-0.12	0.956527	0.999098	0.400449	0.640967	0.95359	0.887958	0.931729	0.982929	0.984395	13	97	13	31.4		High
Q5FWY5	Aip	Rattus norvegicus	AH receptor-interacting protein OS=Rattus norvegicus GN=Aip PE=1 SV=1	77.5	79.9	70.3	81.1	65.6	79.9	100	100	88.1	95.8	90.2	94.6	78.7	75.5	72.4	100	91.9	92.4	-0.06	-0.12	-0.12	-0.11	-0.35	-0.06	0.01	-0.28	-0.35	0.875242	0.851642	0.814823	0.858307	0.920715	0.947022	0.991121	0.944312	0.927204	12	59	12	37.6		High
Q9ES73	Maged1	Rattus norvegicus	Melanoma-associated antigen D1 OS=Rattus norvegicus GN=Maged1 PE=1 SV=3	88.8	87.8	77.4	92.7	75	90.5	100	100	86.1	81.5	79.6	83.3	88.3	84.7	82.4	100	83.8	81.4	-0.06	-0.1	-0.26	-0.3	-0.18	-0.04	-0.04	0.02	0.02	0.827804	0.850441	0.522015	0.207726	0.97575	0.977963	0.819608	0.999264	0.998886	10	25	9	85.7		High
Q4KM30	Desi1	Rattus norvegicus;Mus musculus	Desumoylating isopeptidase 1 OS=Rattus norvegicus GN=Desi1 PE=2 SV=1	78.5	117.8	68	125.3	76.5	120.9	100	100	101.4	120.5	105.4	119.8	96.1	92.3	96.2	100	110.5	112.4	-0.06	0	0.14	0.17	-0.06	0.06	0.02	-0.26	-0.22	0.883013	0.999034	0.549029	0.529192	0.978023	0.950177	0.99432	0.956054	0.966102	2	11	2	18.4		High
D3ZBZ6	Disp2	Rattus norvegicus	Dispatched homolog 2 (Drosophila) (Predicted), isoform CRA_d OS=Rattus norvegicus GN=Disp2 PE=4 SV=1	105	75.7	93.1	78.7	87.6	79	100	100	92.5	82.9	94.8	88.2	89.2	85.6	83.2	100	87.6	91.4	-0.06	-0.1	-0.19	-0.13	-0.17	-0.04	0.06	-0.03	-0.14	0.875536	0.904053	0.468731	0.782139	0.968707	0.979942	0.860292	0.99532	0.978912	13	31	13	147.8		High
D4A4T0	Stub1	Rattus norvegicus	Protein Stub1 OS=Rattus norvegicus GN=Stub1 PE=1 SV=1	104.9	95.3	101.7	90.7	98.6	91.7	100	100	102.9	98.9	101.7	99.9	100	96	95.1	100	100.9	100.8	-0.06	-0.07	0.01	0.01	0	-0.01	0	-0.07	-0.08	0.960268	0.999034	0.981898	0.994192	0.996632	0.994985	0.980886	0.993611	0.993146	20	137	20	34.9	Phospho [S20(100)]	High
P61202	Cops2	Rattus norvegicus;Mus musculus	COP9 signalosome complex subunit 2 OS=Mus musculus GN=Cops2 PE=1 SV=1	122.9	129.5	112.9	129.8	109.9	127.6	100	100	98.1	103.4	97.3	100.2	126.2	121.1	118.4	100	100.7	98.8	-0.06	-0.09	0.01	-0.02	0.34	-0.03	-0.03	0.27	0.26	0.975147	0.996013	0.986271	0.993331	0.940555	0.994981	0.853307	0.96411	0.948239	21	136	21	51.6		High
Q5SQX6	Cyfip2	Mus musculus	Cytoplasmic FMR1-interacting protein 2 OS=Mus musculus GN=Cyfip2 PE=1 SV=2	115.1	139.8	108.9	136.2	104.9	136.9	100	100	94.7	101.8	95.3	104.9	126.9	121.8	119.8	100	98.2	100	-0.06	-0.08	-0.03	0	0.34	-0.02	0.03	0.31	0.26	0.982627	0.999995	0.987714	0.999905	0.957309	0.994985	0.951156	0.949582	0.948745	44	309	27	145.6		High
Q5U1Z9	Mtx2	Rattus norvegicus	Metaxin 2 OS=Rattus norvegicus GN=Mtx2 PE=1 SV=1	102.5	70	95.1	69.6	100.4	67.8	100	100	105.4	100.5	107.7	105.3	84.7	81.3	82.5	100	102.9	106.5	-0.06	-0.04	0.04	0.09	-0.24	0.02	0.05	-0.34	-0.37	0.893901	0.999098	0.9325	0.833907	0.945819	0.944882	0.892463	0.936479	0.928134	7	46	7	29.7		High
A0A0U1RNX4	Uri1	Mus musculus	Unconventional prefoldin RPB5 interactor (Fragment) OS=Mus musculus GN=Uri1 PE=1 SV=1	122.4	127.7	117.9	122.2	108.2	122.6	100	100	105.4	94.8	109.8	100.4	125	120	115.2	100	99.9	105	-0.06	-0.12	0	0.07	0.32	-0.06	0.07	0.26	0.13	0.900059	0.867997	0.986271	0.96669	0.801637	0.977963	0.955933	0.949582	0.976789	3	8	3	59.4		High
P00507	Got2	Rattus norvegicus	Aspartate aminotransferase, mitochondrial OS=Rattus norvegicus GN=Got2 PE=1 SV=2	127.9	97.7	116.5	98.8	114.7	93.1	100	100	109.9	111.8	101.3	117.5	111.8	107.3	103.3	100	110.8	109.1	-0.06	-0.11	0.15	0.13	0.16	-0.05	-0.02	-0.05	-0.08	0.983522	0.997752	0.69965	0.782909	0.993579	0.967291	0.940701	0.997255	0.992846	33	478	6	47.3		High
P31016	Dlg4	Rattus norvegicus	Disks large homolog 4 OS=Rattus norvegicus GN=Dlg4 PE=1 SV=1	104.3	107.2	98.9	104.2	102.9	105	100	100	97.3	95.6	100.9	96.4	105.7	101.5	104	100	96.4	98.6	-0.06	-0.02	-0.05	-0.02	0.08	0.03	0.03	0.07	0.08	0.883013	0.999995	0.986271	0.994192	0.979289	0.924342	0.972424	0.993109	0.985313	21	66	17	80.4		High
F1M7Y5	Prkci	Rattus norvegicus	Protein kinase C iota type OS=Rattus norvegicus GN=Prkci PE=1 SV=1	91.9	98.1	85.3	97.4	108.7	96.5	100	100	102.6	104.2	116.3	110	94.9	91.1	102.4	100	103.4	113.1	-0.06	0.11	0.05	0.18	-0.07	0.17	0.13	-0.18	-0.14	0.883013	0.996013	0.910048	0.603617	0.979498	0.717761	0.764483	0.972794	0.982164	4	12	4	68.2		High
P70541	Eif2b3	Rattus norvegicus	Translation initiation factor eIF-2B subunit gamma OS=Rattus norvegicus GN=Eif2b3 PE=2 SV=2	120.7	125.1	111.6	124.7	93.9	119.6	100	100	96.2	100.6	99.4	101.4	122.9	118	106	100	98.4	100.4	-0.06	-0.21	-0.02	0.01	0.3	-0.15	0.03	0.26	0.08	0.905715	0.430878	0.999675	0.991804	0.926326	0.416021	0.972424	0.952487	0.983577	19	82	19	50.4		High
Q6AYP7	Nt5c3b	Rattus norvegicus	7-methylguanosine phosphate-specific 5'-nucleotidase OS=Rattus norvegicus GN=Nt5c3b PE=2 SV=2	76.4	93.4	72.2	91	73.7	103.3	100	100	115.2	104	107.1	104.1	84.5	81.1	87.2	100	109.4	105.6	-0.06	0.05	0.13	0.08	-0.24	0.11	-0.05	-0.43	-0.28	0.832632	0.999995	0.604936	0.901065	0.968707	0.753627	0.764729	0.835157	0.94485	6	33	6	34.5		High
D3ZND9	Riok3	Rattus norvegicus	Protein Riok3 OS=Rattus norvegicus GN=Riok3 PE=1 SV=1	104.4	127.2	93.6	130.8	87.5	123.8	100	100	92.6	100.9	98.5	98.5	115.2	110.6	104.1	100	96.6	98.5	-0.06	-0.15	-0.05	-0.02	0.2	-0.09	0.03	0.2	0.08	0.883013	0.641533	0.999675	0.999905	0.931321	0.896247	0.992013	0.972794	0.9889	8	25	8	58.8		High
Q66H09	Ttc1	Rattus norvegicus	Protein Ttc1 OS=Rattus norvegicus GN=Ttc1 PE=1 SV=1	113.8	122.1	107	119.7	94.1	119.3	100	100	90.4	87.7	93.2	83.2	117.9	113.2	105.9	100	89	88.1	-0.06	-0.15	-0.17	-0.18	0.24	-0.1	-0.02	0.35	0.27	0.883013	0.736044	0.568317	0.419604	0.9466	0.828196	0.925829	0.924141	0.935497	12	45	12	33.3		High
B1AZP2	Dlgap4	Mus musculus	Disks large-associated protein 4 OS=Mus musculus GN=Dlgap4 PE=1 SV=1	75.8	84.6	69.9	84.6	60.8	83.1	100	100	98	78.9	85.7	83	80.1	76.9	71.1	100	87.9	84.4	-0.06	-0.17	-0.19	-0.25	-0.32	-0.11	-0.06	-0.19	-0.25	0.905978	0.623055	0.491389	0.203122	0.909133	0.735864	0.594199	0.972794	0.959454	18	81	18	108		High
Q91ZN1	Coro1a	Rattus norvegicus	Coronin-1A OS=Rattus norvegicus GN=Coro1a PE=1 SV=3	93.7	125.3	90.5	119.5	79.4	114.5	100	100	93.5	102.2	87.5	101.4	108.3	104	95.4	100	97.7	94.2	-0.06	-0.18	-0.03	-0.09	0.12	-0.13	-0.05	0.09	0.02	0.983713	0.838989	0.982058	0.921616	0.999348	0.56292	0.773844	0.990528	0.999518	20	214	19	51		High
Q5FVN0	Lpcat3	Rattus norvegicus	Lysophospholipid acyltransferase 5 OS=Rattus norvegicus GN=Lpcat3 PE=2 SV=1	107.6	98.4	101.7	96	91.3	92.3	100	100	104.4	98.6	103.5	105	102.9	98.8	91.8	100	101.4	104.3	-0.06	-0.17	0.02	0.06	0.04	-0.11	0.04	-0.04	-0.18	0.883013	0.642967	0.96209	0.938388	0.991618	0.772807	0.93418	0.997255	0.973049	7	57	7	56		High
A0A0H2UHJ5	Zfr	Rattus norvegicus	Zinc finger RNA-binding protein OS=Rattus norvegicus GN=Zfr PE=1 SV=1	62.9	70.1	57	71.4	53.4	71.7	100	100	85.4	83.4	89.7	86.8	66.4	63.8	61.8	100	84.4	88.2	-0.06	-0.1	-0.25	-0.18	-0.59	-0.04	0.06	-0.4	-0.51	0.871278	0.90865	0.248457	0.57722	0.773906	0.977963	0.792829	0.880899	0.822087	17	71	17	116.8		High
Q5PPL3	Nsdhl	Rattus norvegicus	Sterol-4-alpha-carboxylate 3-dehydrogenase, decarboxylating OS=Rattus norvegicus GN=Nsdhl PE=2 SV=1	78.3	74.7	74.8	72.1	70.2	69.1	100	100	102.6	97.7	100.2	107	76.5	73.4	69.6	100	100.1	103.5	-0.06	-0.14	0	0.05	-0.39	-0.08	0.05	-0.45	-0.57	0.980408	0.936092	0.999675	0.978882	0.881296	0.899296	0.84806	0.889923	0.812955	18	150	18	40.4		High
O70437	Smad4	Rattus norvegicus	Mothers against decapentaplegic homolog 4 OS=Rattus norvegicus GN=Smad4 PE=1 SV=1	72.9	109.7	64.3	114.8	79.1	112.2	100	100	97.1	115.4	103	115.1	89.4	85.9	94.2	100	105.8	108.9	-0.06	0.08	0.08	0.12	-0.16	0.13	0.04	-0.3	-0.21	0.924533	0.999995	0.891242	0.876591	0.999922	0.892569	0.991121	0.942388	0.965969	6	11	6	60.4		High
M0RC17	Chl1	Rattus norvegicus	Protein Chl1 OS=Rattus norvegicus GN=Chl1 PE=1 SV=2	153.3	125.8	125.1	142.1	120.7	112.6	100	100	83.8	77.4	68.9	76.9	138.8	133.3	116.5	100	80.6	72.8	-0.06	-0.25	-0.31	-0.46	0.47	-0.19	-0.15	0.73	0.68	0.985087	0.467296	0.0711169	0.00042152	0.913848	0.0922102	0.0178025	0.703174	0.723849	35	307	16	135.5		High
Q642E2	Rpl28	Rattus norvegicus;Mus musculus	60S ribosomal protein L28 OS=Rattus norvegicus GN=Rpl28 PE=2 SV=1	54.5	58.3	50.7	57.8	54.7	57.5	100	100	93.8	90.9	105.5	86.1	56.4	54.1	56.1	100	92.3	95.3	-0.06	-0.01	-0.12	-0.07	-0.83	0.05	0.05	-0.77	-0.76	0.956361	0.999034	0.797741	0.950429	0.496392	0.870254	0.879049	0.665052	0.650184	11	154	11	15.7		High
B0BNB1	Commd1	Rattus norvegicus	Commd1 protein OS=Rattus norvegicus GN=Commd1 PE=1 SV=1	99.6	98.1	97.2	92.8	89	96.7	100	100	102.2	95.7	97.6	91.5	98.9	95	92.7	100	98.9	94.5	-0.06	-0.09	-0.02	-0.08	-0.02	-0.03	-0.07	-0.06	-0.03	0.877918	0.938541	0.977898	0.978882	0.968225	0.981865	0.739795	0.997255	0.999518	3	10	3	21		High
D4A4A9	Mrpl19	Rattus norvegicus	Protein Mrpl19 OS=Rattus norvegicus GN=Mrpl19 PE=1 SV=1	115.2	70.3	112.7	66.3	123.9	74.9	100	100	104.2	92.1	97.5	105	89.9	86.4	96.4	100	98	101.2	-0.06	0.1	-0.03	0.02	-0.15	0.16	0.05	-0.18	-0.07	0.883013	0.999034	0.986271	0.978882	0.998241	0.695087	0.985542	0.972794	0.99886	6	14	6	33.6		High
D4AE88	Fam120b	Rattus norvegicus	Protein Fam120b OS=Rattus norvegicus GN=Fam120b PE=1 SV=1	87.9	73.5	83.1	71.8	76.4	77.2	100	100	100.2	94.3	98.4	100.4	80.4	77.3	76.8	100	97.2	99.4	-0.06	-0.07	-0.04	-0.01	-0.31	-0.01	0.03	-0.33	-0.37	0.883013	0.954434	0.999675	0.994192	0.945819	0.993718	0.982407	0.915846	0.904062	15	53	15	88.7		High
P27605	Hprt1	Rattus norvegicus	Hypoxanthine-guanine phosphoribosyltransferase OS=Rattus norvegicus GN=Hprt1 PE=1 SV=1	164.7	209.4	153.9	207	138.1	199.9	100	100	92	105.3	90.2	103.8	185.7	178.5	166.1	100	98.4	96.8	-0.06	-0.16	-0.02	-0.05	0.89	-0.1	-0.02	0.86	0.78	0.979605	0.839622	0.999675	0.980528	0.519981	0.79483	0.868013	0.589773	0.60841	9	94	8	24.5		High
F1M9C9	Hars2	Rattus norvegicus	Protein Hars2 OS=Rattus norvegicus GN=Hars2 PE=1 SV=1	105.5	74.1	96.2	75	105.5	79.4	100	100	98.2	97.8	99.3	99.7	88.4	85	91.5	100	98	99.5	-0.06	0.05	-0.03	-0.01	-0.18	0.11	0.02	-0.21	-0.12	0.865429	0.988624	0.997049	0.998521	0.968225	0.546978	0.989805	0.965659	0.986409	13	76	11	57.3		High
G3UVU2	Sf3a2	Mus musculus	Splicing factor 3A subunit 2 OS=Mus musculus GN=Sf3a2 PE=1 SV=1	43.5	46.7	41.4	45.3	43.8	46.9	100	100	91.4	92.6	95.8	93.9	45.1	43.3	45.4	100	92	94.8	-0.06	0.01	-0.12	-0.08	-1.15	0.07	0.04	-1.09	-1.06	0.883013	0.999995	0.811107	0.947465	0.189445	0.887618	0.925168	0.226887	0.190409	8	41	8	51.2		High
Q75Q39	Tomm70	Rattus norvegicus	Mitochondrial import receptor subunit TOM70 OS=Rattus norvegicus GN=Tomm70 PE=1 SV=1	126.1	101.8	117	101.3	126.7	98.2	100	100	105.1	101.8	106	108.7	113.3	108.9	111.6	100	103.4	107.3	-0.06	-0.02	0.05	0.1	0.18	0.04	0.05	0.07	0.06	0.986024	0.982436	0.969917	0.873179	0.991618	0.843726	0.805169	0.99265	0.993146	30	265	4	67.4		High
[truncated: 3,756 more rows]

## Sheet: Sheet3
Accession	# Peptides	# PSMs	# Unique Peptides	MW [kDa]	Phospho (S; T; Y) Positions	Protein FDR Confidence: Combined
P24270	19	216	3	59.8		High
G3V7I2	10	27	10	61.2		High
Q8JZM4	2	4	2	78.7		High
[truncated: 4,898 more rows]
