# Supplementary material for: The axonal sorting activity of pseudorabies virus Us9 protein depends on the state of neuronal maturation
Source: PLoS Pathog. 2020 Dec 28;16(12):e1008861. doi: 10.1371/journal.ppat.1008861 (PMC7794026; doi:10.1371/journal.ppat.1008861)
Supplement: S2 Table — Proteins designated as specific by SAINT are provided along with their specificity scores and abundances in each IP. (XLSX) [file ppat.1008861.s002.xlsx]

## Sheet: SAINT_filtered_normalized
Species Map	Accession	Gene Symbol	Description	MW [kDa]	# Peptides	# Unique Peptides	# PSMs	LFQ_Immature_ WT_R1	LFQ_Immature_ WT_R2	LFQ_Immature_ YY_R1	LFQ_Immature_ YY_R2	LFQ_Mature_ WT_R4	LFQ_Mature_ WT_R5	LFQ_Mature_ YY_R4	LFQ_Mature_ YY_R5	Immature_WT_SAINT_Score	Immature_YY_SAINT_Score	Mature_WT_SAINT_Score	Mature_YY_SAINT_Score	Max_SS	# PSMs Immature_Mock_R1	# PSMs Immature_Mock_R2	# PSMs Immature_GFP_R1	# PSMs Immature_GFP_R2	# PSMs Immature_WT_R1	# PSMs Immature_WT_R2	# PSMs Immature_YY_R1	# PSMs Immature_YY_R2	# PSMs Mature_Mock_R1	# PSMs Mature_Mock_R2	# PSMs Mature_GFP_R4	# PSMs Mature_GFP_R5	# PSMs Mature_WT_R4	# PSMs Mature_WT_R5	# PSMs Mature_YY_R4	# PSMs Mature_YY_R5	Protein FDR Confidence: Combined
Rattus norvegicus	D3ZBZ6	Disp2	Dispatched homolog 2 (Drosophila) (Predicted), isoform CRA_d OS=Rattus norvegicus GN=Disp2 PE=4 SV=1	147.8	3	3	9	35643.1	38776.4	36945.9	46745.3	34161.7	20895.1	42451.3	26560.7	0.85	0	0	0	0.85					2	3	1	1						1	1		High
Rattus norvegicus	P35435	Atp5c1	ATP synthase subunit gamma, mitochondrial OS=Rattus norvegicus GN=Atp5c1 PE=1 SV=2	30.2	13	13	132	921062	988311	1.74244e+06	1.64211e+06	964997	642655	1.14669e+06	702079	0.17	0.06	0.67	0.93	0.93	5	4	7	6	8	16	11	14	5	4	1	5	10	9	15	12	High
Mus musculus	Q8BH59	Slc25a12	Calcium-binding mitochondrial carrier protein Aralar1 OS=Mus musculus GN=Slc25a12 PE=1 SV=1	74.5	20	2	146	388309	235136	462827	491018	796712	1.05191e+06	803848	532851	0.96	0.97	0	0	0.97	4	1	1	1	11	10	14	10	6	2	5	21	18	17	14	11	High
Rattus norvegicus	Q4V887	Slc39a6	Zinc transporter ZIP6 OS=Rattus norvegicus GN=Slc39a6 PE=1 SV=1	83.2	6	6	19	181131	194098	101617	130585	17591.2	22355.2	17955.3	12771.3	0.99	0.96			0.99					5	7	3	4									High
Rattus norvegicus	Q32Q06	Ap1m1	AP-1 complex subunit mu-1 OS=Rattus norvegicus GN=Ap1m1 PE=1 SV=3	48.5	13	13	45	260735	244442	283019	291646	121461	78586.4	126636	86409.4	0.97	1	0.46	0.82	1					4	9	9	9					8		2	4	High
Rattus norvegicus	A0A0G2K2U0	Ptdss1	Phosphatidylserine synthase 1 OS=Rattus norvegicus GN=Ptdss1 PE=1 SV=1	55.7	8	8	50	398987	343718	467664	498806	293009	303916	201501	185863	1	1	0.97	0.86	1					8	8	8	8					4	6	2	6	High
Rattus norvegicus	D3ZES7	Plxna4a	Protein Plxna4 OS=Rattus norvegicus GN=Plxna4 PE=4 SV=1	212.5	15	15	28	118642	110748	174607	219513	75662.8	38138.6	76702.3	54767.3	0.97	0.99	0.28	0.42	0.99					4	4	7	7					2			4	High
Rattus norvegicus	P97878	Exoc5	Exocyst complex component 5 OS=Rattus norvegicus GN=Exoc5 PE=1 SV=1	81.7	16	16	48	147558	141783	311019	256739	323644	213553	1.27016e+06	379398	0.94	1	0.45	1	1					3	3	8	7		2			2	1	12	10	High
Rattus norvegicus	M0R6E0	Atp9a	Phospholipid-transporting ATPase OS=Rattus norvegicus GN=Atp9a PE=1 SV=2	90.8	26	4	102	654241	525236	705029	607834	242537	161844	247949	193982	1	1	0.99	0.88	1					22	19	20	14					8	7	3	9	High
Mus musculus	A0A1L1SR84	Igsf9b	Protein turtle homolog B OS=Mus musculus GN=Igsf9b PE=4 SV=1	157.3	8	8	12	4334.86	9577.79	12993.9	5530.62	63535.5	57368.5	75771	58424.3			0.57	0.96	0.96													3	1	4	4	High
Rattus norvegicus	D3ZF54	Ano10	Anoctamin OS=Rattus norvegicus GN=Ano10 PE=1 SV=2	79	19	18	85	454181	395861	1.28133e+06	1.34518e+06	498094	188539	1.22278e+06	783831	1	1	0.98	1	1					12	12	15	15					6	5	9	11	High
Rattus norvegicus	D3ZZ20	Afg3l1	Protein Afg3l1 OS=Rattus norvegicus GN=Afg3l1 PE=1 SV=2	87.1	5	5	8	20718.4	18519.2	34627.2	18502.3	77107.8	13597.4	60403.9	44882.9			0.26	0.9	0.9													2		3	3	High
Rattus norvegicus	B2GUV5	Atp6v1g1	ATPase, H transporting, lysosomal V1 subunit G1 OS=Rattus norvegicus GN=Atp6v1g1 PE=1 SV=1	13.7	4	4	12	10970.5	16162.8	17808.8	18252.3	7324.57	0	1731.59	5621.94	0	0.92	0.28	0	0.92					1	1	2	4					2		1	1	High
Rattus norvegicus	A0A0G2K4U4	Cacnb1	Voltage-dependent L-type calcium channel subunit beta-1 OS=Rattus norvegicus GN=Cacnb1 PE=1 SV=1	70.3	13	10	39	300463	263112	282679	206006	82960.9	47917.3	71618.7	51997	1	0.99		0.24	1					11	11	9	5			1					2	High
Rattus norvegicus	F1M0U5	Nbas	Protein Nbas OS=Rattus norvegicus GN=Nbas PE=1 SV=2	265.6	8	8	15	27594	28018.8	47724.5	38223.2	9276.04	23587.4	52749.2	5038.46	0.84	0.88	0	0.45	0.88					2	2	2	4						1		4	High
Suid alphaherpesvirus 1	Q6UK11	US8	GE OS=Suid alphaherpesvirus 1 GN=US8 PE=4 SV=1	62.4	18	18	294	3.5846e+06	3.48006e+06	3.99847e+06	4.0824e+06	1.45386e+06	731100	2.18778e+06	1.53603e+06	0	0	0.64	0.97	0.97			34	23	35	39	31	26			7	6	17	20	29	27	High
Rattus norvegicus	Q6TUD3	Rdh11	LRRGT00111 OS=Rattus norvegicus GN=Rdh11 PE=1 SV=1	44.8	4	4	14	81766	66833.7	89826.3	87001	19169	10554	4801.18	5973.51	0.91	0.92			0.92	1				2	3	2	4		2							High
Rattus norvegicus	P35739	Ntrk1	High affinity nerve growth factor receptor OS=Rattus norvegicus GN=Ntrk1 PE=1 SV=1	87.8	7	7	23	129309	100905	80041.1	94982.8	116804	46261.6	162248	120868	0.96	0.6	0.61	0.87	0.96					4	5	1	2					4	1	3	3	High
Rattus norvegicus	A0A0G2JYR1	Exoc6b	Protein Exoc6b OS=Rattus norvegicus GN=Exoc6b PE=1 SV=1	94.1	17	16	50	139902	141391	246705	239337	304824	211184	430486	335964	0.87	0.99	0.99	0.99	0.99					2	7	8	5					7	6	5	10	High
Rattus norvegicus	D3ZF86	Arfgef3	Protein Arfgef3 OS=Rattus norvegicus GN=Arfgef3 PE=1 SV=3	212.9	45	14	228	1.07002e+06	725044	2.003e+06	1.34445e+06	840180	518985	1.14876e+06	830424	1	1	1	1	1	4				27	27	37	32			1	1	26	18	26	29	High
Rattus norvegicus	A0A0G2K6U1	Nsf	Vesicle-fusing ATPase OS=Rattus norvegicus GN=Nsf PE=1 SV=1	82.6	33	32	171	438682	353837	727390	606487	2.09913e+06	1.23411e+06	2.08638e+06	1.33846e+06	0.82	0.88	0.89	0.89	0.89	1		3	1	8	12	12	10	1	12	3	12	23	24	25	24	High
Rattus norvegicus	A0A0G2JWG6	Golgb1	Protein Golgb1 OS=Rattus norvegicus GN=Golgb1 PE=1 SV=1	368.9	8	9	13	98705.8	87636.4	81219.9	62790.4	57493.1	13260.5	32162.4	30313.4	0.98	0		0.54	0.98					5	3	1								3	1	High
Rattus norvegicus	O08562	Scn9a	Sodium channel protein type 9 subunit alpha OS=Rattus norvegicus GN=Scn9a PE=1 SV=1	225.9	17	17	48	213228	196335	366284	275690	118497	51127.6	80980.4	68219.2	0.99	0.99	0	0.6	0.99					6	8	18	5	2	2			1		1	5	High
Rattus norvegicus	Q9Z2Q7	Stx8	Syntaxin-8 OS=Rattus norvegicus GN=Stx8 PE=1 SV=1	26.9	6	6	28	129812	101835	97075.2	122780	109541	11710.7	144475	91017	0.98	0.95	0.3	0.96	0.98					4	6	5	3					2		4	4	High
Rattus norvegicus	P21818	Stmn2	Stathmin-2 OS=Rattus norvegicus GN=Stmn2 PE=1 SV=2	20.7	3	3	23	76140.6	53451.3	72260	106329	32432.7	5906.62	20839	16868.5	0.92	0.95	0	0.7	0.95					2	4	4	4				1	1		2	5	High
Rattus norvegicus;Mus musculus	Q569C9	Golph3	Golgi phosphoprotein 3 OS=Rattus norvegicus GN=Golph3 PE=1 SV=1	33.7	6	6	15	157834	119851	287915	327451	15653	11831.3	32634.6	30856.4	0.91	0.96		0	0.96					2	4	4	4								1	High
Rattus norvegicus	F1LU48	Ergic1	Protein Ergic1 OS=Rattus norvegicus GN=Ergic1 PE=1 SV=2	35	4	4	12	76745.5	57199	94775.9	64184.6	12462.4	8757.85	10369.3	6464.76	0.94	0.87			0.94					3	3	2	4									High
Rattus norvegicus	Q64350	Eif2b5	Translation initiation factor eIF-2B subunit epsilon OS=Rattus norvegicus GN=Eif2b5 PE=1 SV=2	80.2	11	11	46	103490	100188	422860	280975	133738	96876.5	190192	156959	0.87	0.99	0.91	0.97	0.99					2	9	12	6		1			3	3	6	4	High
Rattus norvegicus	D3ZJ32	Esyt2	Protein Esyt2 OS=Rattus norvegicus GN=Esyt2 PE=1 SV=3	93.9	21	21	85	488564	333353	546589	484834	533772	219602	492505	325529	0.99	1	0.86	0.99	1					6	11	8	7		2	1	3	10	9	13	15	High
Rattus norvegicus	O54922	Exoc7	Exocyst complex component 7 OS=Rattus norvegicus GN=Exoc7 PE=1 SV=1	75	22	22	62	206059	155423	379772	303965	468909	232844	859284	604087	0.95	0.98	1	1	1					4	3	8	4					9	6	12	16	High
Rattus norvegicus	D4A634	Ranbp6	Protein Ranbp6 OS=Rattus norvegicus GN=Ranbp6 PE=4 SV=2	124.6	5	4	15	25687.6	21658.7	69120.3	21365.9	8880.86	3813.42	21979.7	6234.97		0.94	0.34	0.82	0.94							6	2						2	2	3	High
Suid alphaherpesvirus 1	Q5PPE5	UL15	Tripartite terminase subunit 3 OS=Suid alphaherpesvirus 1 GN=UL15 PE=3 SV=1	79	10	10	24	164243	83010.5	169455	145513	48238.1	30904.5	92659	35456.4	0.96	0.95	0	0.36	0.96					4	4	5	3			1	1		1	3	2	High
Rattus norvegicus	D3ZKK3	Cnst	Protein Cnst OS=Rattus norvegicus GN=Cnst PE=1 SV=3	84.3	16	16	70	229570	177539	392346	286755	181908	244751	320234	190328	1	1	0.99	1	1					7	7	12	9					5	8	13	9	High
Rattus norvegicus	F1LZ38	Odz4	Protein Tenm4 OS=Rattus norvegicus GN=Tenm4 PE=4 SV=2	310.7	13	11	25	104797	44953.9	56796.2	45954	10139.3	4935.94	9185.86	3159.91	0.99	0.92			0.99	1				13	4	5	2									High
Mus musculus	P57746	Atp6v1d	V-type proton ATPase subunit D OS=Mus musculus GN=Atp6v1d PE=1 SV=1	28.4	7	7	17	74670.5	53466.9	68902.2	85324.6	77998.5	13484.1	58863	34686.5	0.63	0.91	0.23	0.63	0.91					1	2	3	2		1	1		2		3	2	High
Rattus norvegicus	Q642B5	Armcx2	Armadillo repeat containing, X-linked 2 OS=Rattus norvegicus GN=Armcx2 PE=2 SV=1	79.8	5	5	13	64422.9	27528.9	85231	51028.3	6231.71	2458.8	8062.96	6224.3	0.84	0.97		0	0.97					2	2	5	3								1	High
Mus musculus	A0A0A6YVS2	Tmco1	Calcium load-activated calcium channel (Fragment) OS=Mus musculus GN=Tmco1 PE=1 SV=1	22.4	4	4	19	115438	62597.8	154290	133699	31204	24821.7	37431.1	20653.5	0.69	0.94	0.34	0.23	0.94					3	1	3	4	1	1		1	2	1		2	High
Rattus norvegicus	Q63635	Stx6	Syntaxin-6 OS=Rattus norvegicus GN=Stx6 PE=1 SV=1	29	7	7	22	179375	133398	182161	144307	65433.9	19700.1	62917.1	29754.7	0.99	0.95	0.39	0	0.99					4	5	3	5					3		1	1	High
Rattus norvegicus	P70705	Atp7a	Copper-transporting ATPase 1 OS=Rattus norvegicus GN=Atp7a PE=1 SV=1	162	38	38	205	546616	451188	353009	262091	2.36122e+06	1.03488e+06	1.30546e+06	1.01867e+06	0.99	0.67	0	0	0.99	4			1	14	11	8	2	6	1	18	36	34	24	18	28	High
Mus musculus	A3KGR9	H13	Minor histocompatibility antigen H13 (Fragment) OS=Mus musculus GN=H13 PE=1 SV=1	38.2	5	5	32	142976	111846	252095	237913	83587.2	45084.1	68829.4	36878.5	0.89	0.98	0.53	0.68	0.98	1				2	5	6	6				1	3	2	2	4	High
Mus musculus	Q6P5F9	Xpo1	Exportin-1 OS=Mus musculus GN=Xpo1 PE=1 SV=1	123	14	14	36	180858	111578	311906	326591	97237.7	47577.3	112275	66014.2	0.67	1	0.45	0.92	1					3	1	10	12					2	1	3	4	High
Rattus norvegicus	D3ZH41	Ckap4	Cytoskeleton-associated protein 4 (Predicted) OS=Rattus norvegicus GN=Ckap4 PE=1 SV=2	36.3	33	16	257	2.43356e+06	1.61108e+06	2.77079e+06	2.88185e+06	1.99101e+06	1.04094e+06	2.44383e+06	1.43779e+06	0.87	0.94	1	1	1	8	6	7	4	22	27	29	26	8	8	2	5	24	18	31	32	High
Rattus norvegicus	G3V7L8	Atp6v1e1	ATPase, H+ transporting, V1 subunit E isoform 1, isoform CRA_a OS=Rattus norvegicus GN=Atp6v1e1 PE=1 SV=1	26.1	9	9	40	208615	150281	204991	212948	147583	17871	149720	85423	0.97	0.96	0.39	0.7	0.97					4	7	5	4	1	1		2	6		4	6	High
Suid alphaherpesvirus 1	G3G900	UL17	Capsid vertex component 1 OS=Suid alphaherpesvirus 1 GN=UL17 PE=3 SV=1	64.2	40	40	479	1.99133e+07	1.73009e+07	2.33801e+06	3.31227e+06	2.41723e+07	1.80767e+07	698508	487234	0.94	0	1	0.11	1			28	18	92	82	16	21			2	9	111	80	8	12	High
Rattus norvegicus	Q6PW51	Chrna3	Neuronal acetylcholine receptor subunit alpha-3 OS=Rattus norvegicus GN=Chrna3 PE=2 SV=1	57	13	13	48	236863	253595	287186	267803	3.59957e+06	2.84754e+06	2.70245e+06	1.29116e+06	0.98	0.95	1	0.81	1					5	7	4	5					8	9	2	8	High
Rattus norvegicus	D3ZWB2	Kidins220	Kinase D-interacting substrate of 220 kDa OS=Rattus norvegicus GN=Kidins220 PE=1 SV=2	195.6	73	73	337	3.8058e+06	2.64328e+06	3.54692e+06	3.00822e+06	1.82494e+06	809908	1.72245e+06	1.11268e+06	1	1	1	1	1	6	1	4	1	53	52	50	48	1	1	1	2	26	21	34	36	High
Rattus norvegicus	Q767I2	Pcdha4	Cadherin-related neuronal receptor 10 OS=Rattus norvegicus GN=Pcdha10 PE=2 SV=1	106.8	4	2	14	79615.6	70245.9	100804	74985.5	13021	15375	19681.8	9492.15	0.89	0.83	0	0	0.89	1				2	3	2	2				2	1			1	High
Rattus norvegicus	D3ZIP8	Endod1	Protein Endod1 OS=Rattus norvegicus GN=Endod1 PE=4 SV=2	38.1	5	3	28	42143.4	15929	16000.3	26196.4	187821	41535.9	217615	109843	0.69	0.61	0.81	0.96	0.96					3	1	1	2					7	2	8	4	High
Suid alphaherpesvirus 1	G3G8W4	UL51	Tegument protein UL51 OS=Suid alphaherpesvirus 1 GN=UL51 PE=4 SV=1	25	4	4	31	122994	130102	193642	201814	115804	13144.6	316556	237830	0.13	0.23	0.3	0.98	0.98			1	2	3	3	4	3					2		5	8	High
Rattus norvegicus	Q62768	Unc13a	Protein unc-13 homolog A OS=Rattus norvegicus GN=Unc13a PE=1 SV=1	196.2	14	2	34	181554	75788.2	131691	102980	42172.9	21451.3	53121.4	18826.6	0.87	0.95		0.34	0.95	5	5			6	2	5	3	4			1			1	2	High
Rattus norvegicus	Q7TSE9	Hax1	HCLS1-associated protein X-1 OS=Rattus norvegicus GN=Hax1 PE=1 SV=1	31.4	4	4	14	76691.9	88015.5	96740.7	76312.6	37988.4	30278.5	39055.4	25266.5	0.9	0.91	0.34	0	0.91					2	3	3	2						2	1	1	High
Rattus norvegicus	A0A096P6L6	Tenm2	Teneurin-2 OS=Rattus norvegicus GN=Tenm2 PE=4 SV=2	288.5	37	37	98	1.14879e+06	574286	757832	575740	14702.1	12543.7	54995.1	8618.47	1	1			1					35	26	19	18									High
Rattus norvegicus	P53987	Slc16a1	Monocarboxylate transporter 1 OS=Rattus norvegicus GN=Slc16a1 PE=1 SV=1	53.2	15	15	174	752828	712112	1.69536e+06	1.42957e+06	1.75737e+06	2.97041e+06	1.24698e+06	1.22469e+06	1	1	1	1	1	1				10	13	19	17	2	1			29	27	30	25	High
Rattus norvegicus	D3ZX42	Rabgap1	G protein-coupled receptor 21 (Predicted), isoform CRA_a OS=Rattus norvegicus GN=Rabgap1 PE=1 SV=1	120.9	83	9	636	4.11831e+06	3.32271e+06	7.17519e+06	4.41532e+06	9.40471e+06	8.97303e+06	1.42166e+07	8.19093e+06	1	1	1	1	1					53	58	65	54				5	95	93	118	95	High
Rattus norvegicus	G3V824	Igf2r	Insulin-like growth factor 2 receptor, isoform CRA_b OS=Rattus norvegicus GN=Igf2r PE=1 SV=1	273.4	13	9	30	51165.5	47945.7	54694.9	55855.1	167889	45054	126617	88118.2	0.83	0.33	0.9	1	1					2	2	2						4	3	6	11	High
Rattus norvegicus	D3ZUM2	Sarm1	Protein Sarm1 OS=Rattus norvegicus GN=Sarm1 PE=1 SV=1	79.6	21	21	127	444692	303077	658969	506754	342815	133830	350243	205417	1	1	0	0.01	1	5			1	14	15	19	15	4	8	5	7	11	4	11	8	High
Rattus norvegicus	G3V602	Xpr1	Protein Xpr1 OS=Rattus norvegicus GN=Xpr1 PE=1 SV=1	81.7	23	23	90	1.06054e+06	794842	869249	728162	445279	105324	435837	211683	1	1	0.84	0.85	1	1	1			18	17	15	14				1	6	3	10	4	High
Rattus norvegicus	P19643	Maob	Amine oxidase [flavin-containing] B OS=Rattus norvegicus GN=Maob PE=1 SV=3	58.4	16	16	64	98002.4	94323.9	162488	165280	433488	200303	610998	404531	0.61	0.95	1	1	1					1	2	3	4					11	8	18	17	High
Rattus norvegicus	D3ZGD0	Gemin5	Protein Gemin5 OS=Rattus norvegicus GN=Gemin5 PE=1 SV=2	166	6	6	15	55506.9	17605.1	82551.6	152752	44168.1	1866	18305.5	12363	0.6	0.97			0.97	1				2	1	6	3	2								High
Rattus norvegicus	D3ZLE2	Tmcc3	Protein Tmcc3 OS=Rattus norvegicus GN=Tmcc3 PE=1 SV=1	53.5	8	8	21	137987	106356	260596	188821	151291	142238	87159.4	109226	0.88	0.69	0.42	0.53	0.88					3	2	3	1				1	3	1	1	6	High
Rattus norvegicus	A0A0A0MP80	Sidt2	SID1 transmembrane family member 2 OS=Rattus norvegicus GN=Sidt2 PE=1 SV=1	109.7	4	3	15	50004.3	45194.6	50574.3	39113.5	15325.9	14660.1	13045.4	12589.6	0.87	0.9	0	0	0.9					2	3	3	2				1	1	1	1	1	High
Rattus norvegicus	D3ZE17	Caskin1	Caskin-1 OS=Rattus norvegicus GN=Caskin1 PE=1 SV=2	150.2	13	13	26	52779	41251.3	38993	23079.2	218184	177160	127475	70619.2	0		0.99	0.45	0.99					1								8	12		5	High
Rattus norvegicus	D3ZZ62	Xpot	Exportin, tRNA (Nuclear export receptor for tRNAs) (Predicted), isoform CRA_a OS=Rattus norvegicus GN=Xpot PE=1 SV=1	83.4	7	7	16	51051.7	27818	104144	104159	64483.2	40909.1	56245.9	47054.2	0.43	0.96	0.31	0.43	0.96					3		5	3					2		2	1	High
Mus musculus	Q6NZL0	Soga3	Protein SOGA3 OS=Mus musculus GN=Soga3 PE=1 SV=2	103.4	21	21	91	226778	158617	308869	219805	607266	207876	498559	468442	0.99	0.98	0.58	0.56	0.99	5				8	6	7	4	4	5	1	6	14	8	8	15	High
Rattus norvegicus	D4A6G2	Sema4g	Protein Sema4g OS=Rattus norvegicus GN=Sema4g PE=1 SV=1	92.2	10	10	29	234946	190508	175515	143403	32831.1	28342.4	31996.3	23595.6	1	0.96			1					8	12	5	4									High
Rattus norvegicus	P70541	Eif2b3	Translation initiation factor eIF-2B subunit gamma OS=Rattus norvegicus GN=Eif2b3 PE=2 SV=2	50.4	13	13	44	81325.3	62109.9	341155	214896	138235	92357.5	245683	157917	0.96	1	0.81	0.98	1					3	4	9	7	1	2			3	2	5	8	High
Rattus norvegicus;Mus musculus	P61264	Stx1b	Syntaxin-1B OS=Mus musculus GN=Stx1b PE=1 SV=1	33.2	5	5	23	38440.9	30526.4	59321.8	48168.1	73353.8	16780.8	83610.9	37606.2	0.86	0.95	0.83	0.74	0.95					3	2	3	3	1	1			3	2	3	2	High
Rattus norvegicus;Mus musculus	P62814	Atp6v1b2	V-type proton ATPase subunit B, brain isoform OS=Mus musculus GN=Atp6v1b2 PE=1 SV=1	56.5	30	30	202	958366	647458	1.14818e+06	943435	971499	469784	1.06244e+06	702735	0.97	0.97	0.3	0.78	0.97	4	2	4	2	19	16	19	16	9	8	4	12	22	17	24	24	High
Rattus norvegicus	D3ZUP8	Lmbrd2	Protein Lmbrd2 OS=Rattus norvegicus GN=Lmbrd2 PE=1 SV=1	81	7	7	25	44094.9	30342.9	46867.8	36158.4	146017	99290.9	93231.5	106686	0.86	0.34	0.96	0.97	0.97					2	2	2						4	5	4	6	High
Rattus norvegicus	Q80W83	Ppp2r5b	Serine/threonine-protein phosphatase 2A 56 kDa regulatory subunit beta isoform OS=Rattus norvegicus GN=Ppp2r5b PE=2 SV=1	57.3	5	5	24	61398.5	36515.9	111152	68283.3	86041.4	26381	139990	71526.3	0.63	0.9	0.34	0.93	0.93					1	2	4	2				1	1	2	5	6	High
Suid alphaherpesvirus 1	G3G922	US6	GD OS=Suid alphaherpesvirus 1 GN=US6 PE=4 SV=1	44.3	3	3	12	99902.6	74868.5	117759	122633	13836.7	19349.7	70406.6	33095.5	0.88	0.84	0.28	0	0.88					3	2	2	2					2			1	High
Mus musculus	Q8VCE0	Atp1a3	Sodium/potassium-transporting ATPase subunit alpha OS=Mus musculus GN=Atp1a3 PE=1 SV=1	115.9	18	2	207	18625.5	9523.81	16001	12711.8	11886.2	3352.43	8592.81	6424.92	0.98	0.95	0.07	0.66	0.98	3		3	1	14	13	15	14	8	12	9	12	24	21	28	30	High
Rattus norvegicus	F1LQ87	Cacna1b	Voltage-dependent N-type calcium channel subunit alpha OS=Rattus norvegicus GN=Cacna1b PE=1 SV=3	263.2	18	18	49	310411	315137	388808	304779	76811.8	61361.8	65460.5	28723.1	1	1		0.29	1	1				12	14	12	8							2		High
Rattus norvegicus	A0A0G2JY43	Aldh3a2	Fatty aldehyde dehydrogenase OS=Rattus norvegicus GN=Aldh3a2 PE=1 SV=1	65.3	8	8	22	43695.7	36855.3	141287	67028.4	47998.2	30437.5	78458.5	40162.2	0	0.89	0.64	0.53	0.89					1		3	2		1		1	2	4	1	7	High
Mus musculus	Q61187	Tsg101	Tumor susceptibility gene 101 protein OS=Mus musculus GN=Tsg101 PE=1 SV=2	44.1	8	8	37	81973.9	45503.1	133226	111033	135293	32196.6	153206	101842	0.85	0.98	0	0.42	0.98	2				2	3	6	4	2	1	2	2	2		5	6	High
Rattus norvegicus	Q64542	Atp2b4	Plasma membrane calcium-transporting ATPase 4 OS=Rattus norvegicus GN=Atp2b4 PE=1 SV=1	133	13	8	58	22734.2	10203.3	44646.4	20205.9	295231	138332	313492	212335	0	0.57	0.92	0.94	0.94					1	1	1	2		4	1	3	10	11	12	12	High
Rattus norvegicus	Q9JM53	Aifm1	Apoptosis-inducing factor 1, mitochondrial OS=Rattus norvegicus GN=Aifm1 PE=1 SV=1	66.7	7	7	12	38516.1	28651.6	46027.6	42611	76370.7	29880.1	97040.3	61827.2			0	0.97	0.97													1	1	4	6	High
Rattus norvegicus	Q5XIE1	Them6	Protein THEM6 OS=Rattus norvegicus GN=Them6 PE=2 SV=1	23.7	9	9	28	83676	126936	105397	81841.5	94514.7	14048.8	161655	90324.6	1	0.91	0	0.93	1					6	7	5	2					1		4	3	High
Rattus norvegicus	G3V6H5	Slc25a11	Mitochondrial 2-oxoglutarate/malate carrier protein OS=Rattus norvegicus GN=Slc25a11 PE=1 SV=1	34.1	9	9	36	174379	60568.6	221927	179658	162580	97682.2	124299	64338.1	0.34	0.98	0	0	0.98	1				2		5	4	4	6		6		3	2	3	High
Rattus norvegicus	Q62747	Syt7	Synaptotagmin-7 OS=Rattus norvegicus GN=Syt7 PE=1 SV=1	45.5	5	5	15	98704.5	66430.2	104371	80343.4	33223.2	31896.6	23574.2	16166.1	0.8	0.96	0		0.96					2	2	5	3			1	1	1				High
Rattus norvegicus	P19627	Gnaz	Guanine nucleotide-binding protein G(z) subunit alpha OS=Rattus norvegicus GN=Gnaz PE=2 SV=3	40.9	17	17	133	913843	1.13884e+06	1.46355e+06	1.41416e+06	1.08023e+06	594916	1.47514e+06	805236	0.92	0.96	1	0.99	1	1		5		11	18	16	17		4		3	19	12	12	15	High
Rattus norvegicus	O88923	Lphn2	Adhesion G protein-coupled receptor L2 OS=Rattus norvegicus GN=Adgrl2 PE=1 SV=2	166.6	13	13	38	197040	164596	182712	125325	30869	19664.6	58448	37052.8	1	0.99		0.57	1					8	12	9	5							1	3	High
Rattus norvegicus	Q68FQ9	Lancl2	LanC lantibiotic synthetase component C-like 2 (Bacterial) OS=Rattus norvegicus GN=Lancl2 PE=1 SV=1	50.9	17	17	111	263639	176257	711338	533372	299099	161699	1.1333e+06	740057	0.57	0.9	0.13	0.99	0.99	5	4	2	1	5	6	9	11	9	6	2	4	7	4	16	20	High
Rattus norvegicus	A0A0H2UHX1	Rtn3	Reticulon OS=Rattus norvegicus GN=Rtn3 PE=1 SV=1	28.2	6	5	43	83253.4	101653	120947	171899	196929	122409	103558	97721.8	0.38	0.41	0.95	0.7	0.95			2		3	3	2	5	1	4		1	6	7	2	7	High
Rattus norvegicus	Q63560	Map6	Microtubule-associated protein 6 OS=Rattus norvegicus GN=Map6 PE=1 SV=1	100.4	27	27	330	365764	194136	581975	454978	1.70391e+06	640779	1.90841e+06	1.57706e+06	0.97	0.98	0	0	0.98	10	3	2	1	12	13	15	13	20	18	37	31	49	22	46	38	High
Rattus norvegicus	P97612	Faah	Fatty-acid amide hydrolase 1 OS=Rattus norvegicus GN=Faah PE=1 SV=1	63.3	16	16	67	440654	480596	706424	501469	100545	37947.2	76194.6	41823.8	1	1	0.48	0.74	1					12	17	14	16					1	2	3	2	High
Rattus norvegicus	A0A0G2JTM9	Dnajb14	Protein Dnajb14 OS=Rattus norvegicus GN=Dnajb14 PE=4 SV=1	42.1	11	11	37	94933.6	168966	155406	162352	113200	59697.5	208859	163630	0.92	0.99	0.88	0.96	0.99					2	6	6	6					3	4	4	6	High
Mus musculus	E9PWR4	Dip2c	Protein Dip2c OS=Mus musculus GN=Dip2c PE=1 SV=1	171	25	25	84	321063	217689	371582	176466	12699.8	23053.6	24723.8	15822.1	0.92	0.47	0		0.92	15	20	3	1	12	10	14	3	5				1				High
Rattus norvegicus	Q52KJ9	Tmx1	Protein Tmx1 OS=Rattus norvegicus GN=Tmx1 PE=1 SV=1	31.4	9	9	59	675833	605507	808627	737172	345733	144695	142762	164261	0.96	0.94	0.62	0.57	0.96	1	1	1	1	9	8	10	8	1	1		2	4	5	3	4	High
Rattus norvegicus	Q63259	Ptprn	Receptor-type tyrosine-protein phosphatase-like N OS=Rattus norvegicus GN=Ptprn PE=1 SV=2	106.2	18	17	112	743649	619133	835586	986298	1.53877e+06	1.07424e+06	1.54841e+06	1.07385e+06	0.87	0.54	0	0.04	0.87	2	2	1		5	5	8	1	6	8	5	12	15	11	14	17	High
Mus musculus	D3YYI7	Rnf217	Probable E3 ubiquitin-protein ligase RNF217 OS=Mus musculus GN=Rnf217 PE=3 SV=2	56	2	2	9	30168.5	30761	38074.2	27215.2	8239.08	4889.05	4076.36	4000.54	0.86	0.85			0.86					2	2	3	2									High
Rattus norvegicus	Q8CHN6	Sgpl1	Sphingosine-1-phosphate lyase 1 OS=Rattus norvegicus GN=Sgpl1 PE=2 SV=1	63.7	5	5	27	28858.2	36308	88945.1	64645.2	42141.7	14820.2	24478.6	23102.3	0.85	0.92	0.49	0.54	0.92					2	2	3	3	3	7			2	1	1	3	High
Rattus norvegicus	Q6IRH7	Clpb	Caseinolytic peptidase B protein homolog OS=Rattus norvegicus GN=Clpb PE=1 SV=1	75.6	5	5	16	51702.1	46517.7	84992	58730.1	35219.1	2694.49	5134.95	6015.67	0.94	0.97	0		0.97					3	4	5	3					1				High
Rattus norvegicus	D3ZC56	Dst	Protein Dst OS=Rattus norvegicus GN=Dst PE=1 SV=3	846.7	94	39	409	2.09185e+06	1.00779e+06	2.46609e+06	2.20759e+06	650021	427353	528938	455522	0.89	0.74	0	0	0.89	26	1	26	6	65	57	77	45	15	16	2	22	10	14	14	13	High
Rattus norvegicus	D3ZN27	Dnajc13	Protein Dnajc13 OS=Rattus norvegicus GN=Dnajc13 PE=1 SV=2	254.3	11	11	28	176929	137478	90151.2	82672.9	87234.9	42870.8	44287.6	29248.1	0.99	0.46	0		0.99					8	5	4		1	1		5	3	1			High
Rattus norvegicus	D3ZQE8	Xpo5	Protein Xpo5 OS=Rattus norvegicus GN=Xpo5 PE=1 SV=1	136.8	8	8	10	24057	26121.7	58200.9	44844.7	3976.76	4849.44	8961.05	3674.14	0	0.95		0	0.95						1	4	4								1	High
Suid alphaherpesvirus 1	Q5PPD2	EP0	Early protein EP0 OS=Suid alphaherpesvirus 1 GN=EP0 PE=4 SV=1	43.8	6	6	49	335856	271621	579030	351246	99069.8	48419.7	91290.8	87531.3	0.66	0.57	0.41	0.89	0.89			2	2	9	6	8	8				1	1	3	5	4	High
Mus musculus	B7ZBV9	Kcnq2	Potassium voltage-gated channel subfamily KQT member 2 OS=Mus musculus GN=Kcnq2 PE=1 SV=1	95.7	8	8	27	172302	160788	182800	141353	69385.4	55604.2	56700	33547.9	1	0.98	0	0	1					7	8	5	4					1	1		1	High
Rattus norvegicus	D3ZUD8	Tm9sf3	Transmembrane 9 superfamily member OS=Rattus norvegicus GN=Tm9sf3 PE=1 SV=2	69.9	8	8	26	257656	299789	313398	377427	87133.2	48123.4	70581.3	49000.6	0.99	0.97	0	0.38	0.99					5	6	4	6					1	1		3	High
Rattus norvegicus	D4A4T0	Stub1	Protein Stub1 OS=Rattus norvegicus GN=Stub1 PE=1 SV=1	34.9	5	5	26	69096.7	64565.6	73814.9	59842.6	61433.4	18506.7	50472.6	43873.9	0.91	0.87	0.26	0.06	0.91	2				2	3	3	2	3	3		2	4			2	High
Rattus norvegicus	A0A0A0MY13	Gpr158	Probable G-protein-coupled receptor 158 OS=Rattus norvegicus GN=Gpr158 PE=1 SV=1	134.8	7	7	19	28661.3	17056.5	24908	33687.7	117922	67032.1	82363.2	70423.2	0	0	0.9	0.62	0.9					1	1	1	1					3	4	1	7	High
Mus musculus	Q5XJY5	Arcn1	Coatomer subunit delta OS=Mus musculus GN=Arcn1 PE=1 SV=2	57.2	13	13	42	197707	171066	311315	238046	149176	84657.2	131955	122255	0.94	0.86	0.78	0.5	0.94			1		8	5	7	5				1	7	3	1	4	High
Rattus norvegicus	Q6MGB4	Slc39a7	H2-K region expressed gene 4, rat orthologue OS=Rattus norvegicus GN=Slc39a7 PE=1 SV=1	49.5	5	5	63	387102	499203	336119	431382	518936	695109	142048	234500	0.99	0.97	0.99	0.86	0.99		3			12	5	5	7				1	8	10	7	5	High
Rattus norvegicus	O88278	Celsr3	Cadherin EGF LAG seven-pass G-type receptor 3 OS=Rattus norvegicus GN=Celsr3 PE=1 SV=1	359.1	13	13	37	173676	107379	139688	94927.8	49662.3	13660.3	54848.5	42070.6	1	0.99	0	0.71	1					9	11	6	6					1		2	2	High
Rattus norvegicus	Q66H15	Fam82a2	Regulator of microtubule dynamics protein 3 OS=Rattus norvegicus GN=Rmdn3 PE=1 SV=1	52.3	12	12	68	1.17924e+06	541935	992043	748502	84078.4	17802.5	187884	91494.7	1	1	0.39	0.81	1					16	14	16	13					3		2	4	High
Rattus norvegicus	P47861	Syt5	Synaptotagmin-5 OS=Rattus norvegicus GN=Syt5 PE=1 SV=1	43.1	18	15	100	223424	166687	253329	179618	779474	312518	661313	433195	0.97	0.99	0.54	0.69	0.99	1				7	4	9	5	5	5	5	5	12	14	14	14	High
Rattus norvegicus	Q5BQE6	Dhcr24	Delta(24)-sterol reductase OS=Rattus norvegicus GN=Dhcr24 PE=2 SV=2	60	5	5	12	55616.5	68843.2	141593	65810.8	22225.2	9766.93	14254	7604.9	0.68	0.93	0		0.93	1				1	3	4	2						1			High
Rattus norvegicus	A0A0G2K9T4	Macf1	Microtubule-actin cross-linking factor 1 OS=Rattus norvegicus GN=Macf1 PE=1 SV=1	834.6	105	101	366	2.64604e+06	1.3864e+06	2.64303e+06	1.87531e+06	372178	179335	286105	213211	0.98	0.99	0	0.01	0.99	14	1	17	8	89	54	82	56	13	9	3	4	5	2	3	6	High
Rattus norvegicus	Q7TSU1	Arfgef2	Brefeldin A-inhibited guanine nucleotide-exchange protein 2 OS=Rattus norvegicus GN=Arfgef2 PE=1 SV=1	201.8	13	10	33	105858	80560.5	208876	180511	55177.5	55311.4	116669	60709.3	0.86	0.92	0.4	0.59	0.92			1		5	5	7	5		1				3	1	5	High
Rattus norvegicus	Q6AZ61	Lmbrd1	Probable lysosomal cobalamin transporter OS=Rattus norvegicus GN=Lmbrd1 PE=1 SV=1	61	2	2	15	25463.5	20561.8	55172.3	33184.4	382765	272091	820984	478207	0	0	0.58	0.96	0.96						1	1						3	1	5	4	High
Suid alphaherpesvirus 1	Q5PPB2	UL44	Membrane glycoprotein gC OS=Suid alphaherpesvirus 1 GN=UL44 PE=4 SV=1	51.2	9	9	63	256187	161770	247711	262447	263644	138126	248289	167154	0	0	0.76	0.94	0.94			6	7	6	5	7	4				2	5	6	7	8	High
Rattus norvegicus	D4A133	Atp6v1a	Protein Atp6v1a OS=Rattus norvegicus GN=Atp6v1a PE=1 SV=1	68.2	32	32	277	1.77834e+06	1.52993e+06	3.66645e+06	2.74112e+06	1.93484e+06	783699	2.20961e+06	1.43173e+06	0.97	1	0.1	0.08	1	6	1	9		22	29	36	32	11	12	5	19	28	15	27	25	High
Rattus norvegicus	O70595	Abcb6	ATP-binding cassette sub-family B member 6, mitochondrial OS=Rattus norvegicus GN=Abcb6 PE=2 SV=1	93.2	5	5	16	78598	42934.9	63261.1	91041.9	48050.7	135665	68770.3	17766.5	0.61	0.64	0.93	0.34	0.93					1	2	2	1					3	5		2	High
Rattus norvegicus	P58200	Vti1b	Vesicle transport through interaction with t-SNAREs homolog 1B OS=Rattus norvegicus GN=Vti1b PE=1 SV=2	26.7	10	10	55	723901	517258	646196	575230	399991	33412	416507	212091	0.99	0.98	0.46	0.97	0.99				1	8	10	11	8					6		4	7	High
Rattus norvegicus	Q3B7U9	Fkbp8	Peptidyl-prolyl cis-trans isomerase FKBP8 OS=Rattus norvegicus GN=Fkbp8 PE=2 SV=1	43.5	5	5	23	132517	98391.8	150559	148544	153411	55977.9	128455	84552.4	0.86	0.89	0.83	0.92	0.92					2	3	3	2					4	2	4	3	High
Rattus norvegicus	Q9ES21	Sacm1l	Phosphatidylinositide phosphatase SAC1 OS=Rattus norvegicus GN=Sacm1l PE=1 SV=1	67	28	28	123	425457	642344	726435	856947	356782	267763	450320	221168	1	1	0.95	0.92	1					14	25	18	21		2	2	1	9	13	9	9	High
Rattus norvegicus	F1LQT1	Adcy7	Adenylate cyclase 7 OS=Rattus norvegicus GN=Adcy7 PE=3 SV=2	122.9	13	13	30	4100.98	13026	13569	4961.75	201176	200242	188196	92507.9			1	0.98	1													8	9	6	7	High
Rattus norvegicus	P25286	Atp6v0a1	V-type proton ATPase 116 kDa subunit a isoform 1 OS=Rattus norvegicus GN=Atp6v0a1 PE=2 SV=1	96.3	36	34	357	4.33093e+06	3.28987e+06	4.92388e+06	6.4338e+06	3.47252e+06	2.02546e+06	3.50461e+06	2.19248e+06	0.99	0.97	0.87	0.99	0.99	11	2	10	3	35	33	36	36	19	18	5	15	31	27	39	37	High
Mus musculus	P54285	Cacnb3	Voltage-dependent L-type calcium channel subunit beta-3 OS=Mus musculus GN=Cacnb3 PE=1 SV=2	54.5	5	2	16	33861.8	36785.2	33167.6	32110.3	32171.9	10204.7	39136.8	26456.3	0.9	0.72	0	0	0.9					2	5	4	1			1		1	1		1	High
Rattus norvegicus	M0R9R3	Adra2a	Adrenergic receptor, alpha 2a OS=Rattus norvegicus GN=Adra2a PE=1 SV=1	50.6	2	2	15	14376.3	8782.09	14576.9	10278.7	52031.1	54099.9	80348.8	66418.9		0	0.8	0.97	0.97							1						4	2	4	4	High
Rattus norvegicus	P54921	Napa	Alpha-soluble NSF attachment protein OS=Rattus norvegicus GN=Napa PE=1 SV=2	33.2	12	9	49	56988.8	73170.9	74649.4	110369	239064	29926.9	219213	139422	0.96	0.91	0.68	0.99	0.99					3	4	2	5		1		1	11	2	11	9	High
Rattus norvegicus	F1M5V2	Glipr2	Protein Glipr2 OS=Rattus norvegicus GN=Glipr2 PE=1 SV=3	19	13	6	142	1.24998e+06	591278	3.03154e+06	3.20219e+06	2.71862e+06	2.39381e+06	2.6687e+06	2.43553e+06	0.97	1	0	0	1	2		1	1	11	9	15	13	1	1	16	7	16	15	18	16	High
Suid alphaherpesvirus 1	Q5PP82	ORF1.2	ORF1.2 protein OS=Suid alphaherpesvirus 1 GN=ORF1.2 PE=4 SV=1	35.3	7	7	46	889877	679963	878666	1.11946e+06	150533	103398	191455	175910	0.95	0.95	0.89	0.96	0.96				1	8	7	7	9					4	2	4	4	High
Mus musculus	Q80TN5	Zdhhc17	Palmitoyltransferase ZDHHC17 OS=Mus musculus GN=Zdhhc17 PE=1 SV=2	72.6	4	4	13	370392	491371	466337	877570	9970.62	70613.1	3278.42	6621.93	0.92	0.92			0.92					3	4	4	2									High
Rattus norvegicus	A0A0G2JUC9	Herc2	Protein Herc2 OS=Rattus norvegicus GN=Herc2 PE=1 SV=1	527.1	13	13	31	75392.7	47084	90690.3	67694.1	4962.8	1364.11	6539.06	6464.75	0.96	0.66			0.96	12	7			3	4	2	1	2								High
Rattus norvegicus;Mus musculus	P60879	Snap25	Synaptosomal-associated protein 25 OS=Mus musculus GN=Snap25 PE=1 SV=1	23.3	18	18	163	913740	731740	804527	988639	820307	311825	1.32577e+06	814966	0.99	0.98	0.43	0.97	0.99			4		16	18	17	15	5	9	3	7	17	10	22	20	High
Rattus norvegicus	F1LPQ4	Pld2	Phospholipase D2 OS=Rattus norvegicus GN=Pld2 PE=4 SV=3	105.7	6	6	15	103720	80129.6	114073	98931.6	8550.19	10325.6	5513.12	6243.27	0.92	0.97	0		0.97					3	3	4	4						1			High
Rattus norvegicus;Mus musculus	P63025	Vamp3	Vesicle-associated membrane protein 3 OS=Rattus norvegicus GN=Vamp3 PE=1 SV=1	11.5	6	3	55	265130	201095	233133	263028	181544	79977	146490	105952	1	0.98	0.85	0.95	1					9	8	6	6		1		1	6	4	6	8	High
Rattus norvegicus	B2RYF6	Clptm1	Cleft lip and palate associated transmembrane protein 1 OS=Rattus norvegicus GN=Clptm1 PE=1 SV=1	75.2	4	4	9	37855.4	19415.1	51028.7	68500.3	8178.89	5533.45	6856.64	2388.13	0.61	0.92			0.92					1	2	2	4									High
Rattus norvegicus	Q63186	Eif2b4	Translation initiation factor eIF-2B subunit delta OS=Rattus norvegicus GN=Eif2b4 PE=2 SV=1	57.8	15	15	41	54244.3	40128.2	192226	173281	134982	83154.6	224476	114339	0.33	1	0.52	0.97	1						2	12	6			1		2	2	8	8	High
Mus musculus	E9Q3V9	Adgrl1	Adhesion G protein-coupled receptor L1 OS=Mus musculus GN=Adgrl1 PE=1 SV=1	166.9	19	19	62	466503	342545	380143	314312	123840	58076.8	152040	104467	1	1	0.48	0.93	1					15	12	10	12					2	1	3	7	High
Rattus norvegicus	A0A0H2UHB1	Hsd17b7	3-keto-steroid reductase OS=Rattus norvegicus GN=Hsd17b7 PE=1 SV=1	37.5	3	3	10	39797.5	20413.8	70649.2	56199.5	4224.57	0	0	4041.98	0.69	0.89			0.89					4	1	3	2									High
Rattus norvegicus	D3ZPR0	Cse1l	Chromosome segregation 1-like (S. cerevisiae) (Predicted) OS=Rattus norvegicus GN=Cse1l PE=1 SV=1	110.1	17	17	62	236369	188760	607913	503153	144512	152011	169488	133489	0.96	1	0.91	0.81	1	2		1		7	9	16	10		1			3	6	2	5	High
Rattus norvegicus	D4A857	Ipo9	Importin 9 (Predicted) OS=Rattus norvegicus GN=Ipo9 PE=1 SV=2	115.9	13	13	38	177986	152943	341719	225788	138655	94559.4	196698	116074	0.68	0.86	0.97	0.94	0.97					1	3	12	2					4	6	3	7	High
Rattus norvegicus	Q5HZE2	Tmem120a	Transmembrane protein 120A OS=Rattus norvegicus GN=Tmem120a PE=2 SV=1	40.6	6	6	20	65592.1	59864.2	91528	74793.4	123662	23795	142471	83012.9	0.68	0.9	0.58	0.91	0.91					3	1	3	2					3	1	4	3	High
Mus musculus	Q8CBB7	Ap1g1	AP-1 complex subunit gamma-1 OS=Mus musculus GN=Ap1g1 PE=1 SV=1	91.7	6	6	17	95051.7	74450.7	108976	89406.5	19421.5	13020.7	3160.12	6070.18	0.95	0.92	0.27	0	0.95					3	5	2	3					2		1	1	High
Rattus norvegicus;Mus musculus	Q4KM74	Sec22b	Vesicle-trafficking protein SEC22b OS=Rattus norvegicus GN=Sec22b PE=1 SV=3	24.7	9	9	46	86690.2	90524.8	73074.2	114831	282630	54185.9	232794	117722	0.39	0.35	0.43	0.9	0.9	1		1	1	3	4	2	4		3		3	8		9	7	High
Rattus norvegicus	A0A0G2K350	Napg	Protein Napg OS=Rattus norvegicus GN=Napg PE=1 SV=1	34.6	4	4	9	1045.19	3372.14	0	9072.97	41709.5	6828.68	59772.9	37101.3			0	0.97	0.97													1		4	4	High
Rattus norvegicus	G3V679	Tfrc	Transferrin receptor protein 1 OS=Rattus norvegicus GN=Tfrc PE=1 SV=1	85.8	13	13	59	130135	131438	154323	150876	176109	128822	115119	106037	1	1	1	0.95	1					7	9	7	8	1	1			11	6	6	3	High
Rattus norvegicus	O54924	Exoc8	Exocyst complex component 8 OS=Rattus norvegicus GN=Exoc8 PE=1 SV=1	81	13	13	29	58365.5	25850.4	125202	98928.4	237534	127356	335052	223441	0	0.92	0.41	1	1					1		6	2		1			3		7	9	High
Rattus norvegicus	P11505	Atp2b1	Plasma membrane calcium-transporting ATPase 1 OS=Rattus norvegicus GN=Atp2b1 PE=1 SV=2	138.6	12	6	53	20074.8	18113.1	31307.7	33276.6	88994.5	72293.3	159876	72147.4	0.28	0.34	0.9	0.96	0.96			1	1	2	3	3	3	1	3	1	1	7	7	12	8	High
Rattus norvegicus	O70257	Stx7	Syntaxin-7 OS=Rattus norvegicus GN=Stx7 PE=1 SV=4	29.8	9	9	54	280790	241729	311280	257430	153392	65034.3	160405	105565	1	1	0.98	0.95	1					6	10	8	8					7	4	8	3	High
Rattus norvegicus	F7FHF7	LOC100911485	Protein LOC100911485 OS=Rattus norvegicus GN=Mfn2 PE=1 SV=1	86.8	16	16	52	136555	120366	261319	175376	243097	90925.8	242171	208747	0.98	0.99	0.99	0.99	0.99					5	5	8	4					8	5	6	11	High
Rattus norvegicus	O88871	Gabbr2	Gamma-aminobutyric acid type B receptor subunit 2 OS=Rattus norvegicus GN=Gabbr2 PE=1 SV=2	105.7	8	8	17	78237.4	63776.2	132440	79629.3	88341.2	130974	57795.4	48426.7	0	0.89	0.92	0.67	0.92						1	2	3					3	4	2	2	High
Rattus norvegicus	D4AE96	Ipo7	Importin 7 (Predicted), isoform CRA_c OS=Rattus norvegicus GN=Ipo7 PE=1 SV=1	119.4	9	9	30	137044	94964.2	261162	222942	80648.1	53473.8	89851.5	78423.7	0.99	0.98	0.49	0	0.99					7	6	6	6					2	1	1	1	High
Rattus norvegicus	F1M4Q8	Hecw1	Protein Hecw1 OS=Rattus norvegicus GN=Hecw1 PE=1 SV=2	178.6	10	10	20	55397.4	12171.2	58459.7	29601	18373.4	9296.24	29544.4	21213.1	0.89	0.35		0.24	0.89	6				7	2	2					1				2	High
Rattus norvegicus	O35049	Smpd3	Sphingomyelin phosphodiesterase 3 OS=Rattus norvegicus GN=Smpd3 PE=1 SV=2	71.2	4	4	12	30313.4	23522.6	36388.3	48222.6	2549.06	874.489	9544.99	5447.79	0.86	0.91			0.91					5	2	3	2									High
Rattus norvegicus	B1WC61	Acad9	Acad9 protein OS=Rattus norvegicus GN=Acad9 PE=1 SV=1	68.8	6	6	19	53709.9	95899	123268	106073	136828	246018	126717	125373	0.4	0	0.9	0.8	0.9	2	1				3	1	1					3	3	2	3	High
Rattus norvegicus	Q75Q39	Tomm70a	Mitochondrial import receptor subunit TOM70 OS=Rattus norvegicus GN=Tomm70 PE=1 SV=1	67.4	10	10	41	154906	167207	183719	201958	197930	50499.8	115877	94971.9	0.9	0.83	0.25	0.18	0.9	2		1		5	6	6	4		3	2	1	5		3	3	High
Rattus norvegicus	A0A0H2UHS9	Gramd1a	GRAM domain containing 1A, isoform CRA_a OS=Rattus norvegicus GN=Gramd1a PE=4 SV=1	89.5	17	17	70	476045	470249	491589	417173	207054	121769	150941	114877	1	1	0.93	0.82	1	2	1			12	13	10	10	5	1			3	6	2	5	High
Rattus norvegicus	B2GV35	B3gat3	Galactosylgalactosylxylosylprotein 3-beta-glucuronosyltransferase OS=Rattus norvegicus GN=B3gat3 PE=1 SV=1	37.1	5	5	36	58710.5	54161.9	95242.6	86653	155581	58100.8	137702	114023	0.91	0.93	0.97	0.98	0.98					2	5	4	3					8	3	4	7	High
Rattus norvegicus	Q2I6B1	Atp6v0a2	V-type proton ATPase subunit a OS=Rattus norvegicus GN=Atp6v0a2 PE=1 SV=1	98	14	12	39	168196	116845	213136	227045	12086.1	11919.5	5015.93	1535.04	0.92	0.95	0		0.95	1		1	1	8	7	10	8	1	1				1			High
Rattus norvegicus	F1M2K6	Pkp4	Protein Pkp4 OS=Rattus norvegicus GN=Pkp4 PE=1 SV=2	131.4	20	19	81	183872	136681	276029	199485	250794	129264	416271	303105	0.99	0.99	0	0	0.99	1				6	6	7	5	6		5	10	8	8	7	12	High
Mus musculus	O35526	Stx1a	Syntaxin-1A OS=Mus musculus GN=Stx1a PE=1 SV=3	33	4	4	19	32332.6	41802.6	53128.2	47273.3	77377.6	41865.8	95942.8	58222.1	0.7	0.71	0.6	0.89	0.89					1	3	3	1					4	1	3	3	High
Mus musculus	O54734	Ddost	Dolichyl-diphosphooligosaccharide--protein glycosyltransferase 48 kDa subunit OS=Mus musculus GN=Ddost PE=1 SV=2	49	12	12	58	272112	232836	464372	387452	393999	288618	328834	181992	0.22	0.48	0.86	0.46	0.86	3		4	1	5	6	8	8	1			2	9	5	3	3	High
Rattus norvegicus	F1LNC7	Kcnma1	Calcium-activated potassium channel subunit alpha-1 OS=Rattus norvegicus GN=Kcnma1 PE=1 SV=3	138	7	7	16	65160.3	59554.2	41509.8	53797	2321.92	5833.33	4883.59	2240.86	0.98	0.9			0.98					5	6	2	3									High
Rattus norvegicus	F1LZ81	Dock4	Protein Dock4 OS=Rattus norvegicus GN=Dock4 PE=1 SV=3	224.8	19	18	50	104626	93687.8	137846	136568	277611	167143	308264	194346	0.82	0.95	0.99	0.94	0.99					2	3	3	4		1	1		8	10	5	13	High
Rattus norvegicus	A0A0G2K9J2	Atp6v1h	Protein Atp6v1h OS=Rattus norvegicus GN=Atp6v1h PE=1 SV=1	55.8	16	16	80	362515	220681	604014	431016	315477	108993	489352	267485	0.96	0.98	0.76	0.87	0.98	2		1		12	7	11	8	1	3		3	9	5	7	11	High
Rattus norvegicus	A0A0H2UHI7	Atad1	ATPase family AAA domain-containing protein 1 OS=Rattus norvegicus GN=Atad1 PE=1 SV=1	45.1	5	5	11	28758	40069.5	41929.8	77179.9	31397.7	8921.17	18032.7	8690.45	0.84	0.92		0	0.92					3	2	2	3								1	High
Rattus norvegicus	F1LND1	Cog1	Protein Cog1 OS=Rattus norvegicus GN=Cog1 PE=1 SV=1	108.6	5	5	9	2786.59	3374.12	10645.1	9403.7	9733.11	6733.13	27143	15565.1		0.6		0.92	0.92							2	1							3	3	High
Rattus norvegicus;Mus musculus	Q5M7T6	Atp6v0d1	ATPase, H+ transporting, lysosomal 38kDa, V0 subunit d1 OS=Rattus norvegicus GN=Atp6v0d1 PE=1 SV=1	40.3	15	15	74	324857	976479	647001	807074	478610	335515	586443	392103	0.87	0.99	0.14	0.05	0.99		1	1		5	14	9	12	6	3	2	3	6	4	3	5	High
Rattus norvegicus	P97526	Nf1	Neurofibromin OS=Rattus norvegicus GN=Nf1 PE=1 SV=1	316.9	11	11	23	29476.6	22690.4	71539.9	46063.1	43732.7	57044.2	47065	25528.1	0	0.95	0	0.01	0.95						1	3	4	1	1		5	1	1	2	4	High
Rattus norvegicus	D4A249	Mblac2	Protein Mblac2 OS=Rattus norvegicus GN=Mblac2 PE=1 SV=1	31.2	8	8	20	46770.3	47393.6	69954.4	58379.9	6629.39	15165.1	35006.4	15425.8	0.97	0.98	0	0	0.98					6	4	5	3					1			1	High
Suid alphaherpesvirus 1	Q5PPC7	UL27	Membrane glycoprotein gB OS=Suid alphaherpesvirus 1 GN=UL27 PE=4 SV=1	100.2	49	49	428	4.50261e+06	5.26289e+06	7.23316e+06	6.36534e+06	2.97014e+06	1.48736e+06	5.35299e+06	3.29182e+06	0	0	0.27	0.97	0.97			35	34	43	56	48	43			5	20	32	23	50	39	High
Rattus norvegicus	Q6PCU4	Emd	Emd protein OS=Rattus norvegicus GN=Emd PE=1 SV=1	29.6	6	6	17	180727	167553	148096	168388	118400	123437	78070.4	65740.3	0.95	0.7	0.45	0.29	0.95					4	3	3	1						4	2		High
Rattus norvegicus	Q8CFC9	Lzts1	Leucine zipper putative tumor suppressor 1 OS=Rattus norvegicus GN=Lzts1 PE=1 SV=3	67.5	14	13	33	282856	190034	207799	154851	0	1420.31	11526.9	17264.7	0.95	0.21			0.95			1	2	10	12	5	2				1					High
Rattus norvegicus	Q5BJM8	Slc30a7	Zinc transporter 7 OS=Rattus norvegicus GN=Slc30a7 PE=2 SV=2	41.7	6	6	26	349167	341717	365395	353693	38898	56435.4	55068.1	43967.6	0.99	0.92	0	0.8	0.99					5	7	3	4					1	1	3	2	High
Rattus norvegicus	A0A0G2K429	Adcy6	Adenylate cyclase 6, isoform CRA_a OS=Rattus norvegicus GN=Adcy6 PE=1 SV=1	131.8	3	3	8	29263.4	26975.6	30926.2	16871.9	8922.93	11143.4	18655.7	5803.12	0.85	0			0.85					2	4	1	1									High
Rattus norvegicus	Q4FZT0	Stoml2	Stomatin-like protein 2, mitochondrial OS=Rattus norvegicus GN=Stoml2 PE=1 SV=1	38.4	9	9	40	22049.3	28056.8	49748.8	63912.9	145780	41834.6	192267	90692.1	0	0	0.93	0.96	0.96						1	1	1			2		9	6	9	11	High
Rattus norvegicus	Q5FVM7	Dnajc16	DnaJ homolog subfamily C member 16 OS=Rattus norvegicus GN=Dnajc16 PE=2 SV=1	88.8	20	12	72	561827	647187	907152	635406	126065	114513	151279	79110.7	1	1	0.99	0.53	1					9	19	16	12					6	6	1	3	High
Rattus norvegicus	G3V8S8	Osbpl5	Oxysterol-binding protein OS=Rattus norvegicus GN=Osbpl5 PE=1 SV=1	101.6	4	3	13	49381.1	13970.7	73705.6	31033.6	16856.3	5092.63	11409.8	8314.25	0.89	0.45	0	0	0.89	1				4	2	4						1			1	High
Rattus norvegicus	D4AD32	Ecel1	Endothelin converting enzyme-like 1 OS=Rattus norvegicus GN=Ecel1 PE=4 SV=2	88	18	18	71	265139	251794	260004	211453	918135	510098	713138	387206	0.97	0.97	1	1	1					5	6	5	3					12	17	10	13	High
Rattus norvegicus	F1LMB9	Exoc2	Exocyst complex component 2 OS=Rattus norvegicus GN=Exoc2 PE=1 SV=1	104	8	8	22	48256.7	39216	82993.4	65285.5	55035.2	37893.6	74261.6	47981.2		0.92	0.67	0.82	0.92							5	2				1	4	2	5	3	High
Rattus norvegicus	A0A0G2JZM8	Clasp2	CLIP-associating protein 2 OS=Rattus norvegicus GN=Clasp2 PE=1 SV=1	164.6	17	15	74	366901	269617	348553	211873	87505.7	42841.8	61833.2	45173.8	0.77	0.85	0.01	0.03	0.85	7		4		11	7	16	9	3	3	1	3	3	1	3	3	High
Rattus norvegicus	Q6IMA8	Arl10	ADP-ribosylation factor-like 10 OS=Rattus norvegicus GN=Arl10 PE=2 SV=1	21.6	7	7	33	328869	303341	519964	354144	33996.3	25318.5	93050.9	41281.1	0.99	0.99	0.33	0.95	0.99					5	5	8	5						2	5	3	High
Rattus norvegicus	M0R715	Pnpla6	Protein Pnpla6 OS=Rattus norvegicus GN=Pnpla6 PE=1 SV=1	149.3	14	14	38	147913	124806	242543	96756.4	193014	110172	150567	97857.2	0.99	0.71	0.85	0.51	0.99					6	6	7	1				1	4	7	1	5	High
Rattus norvegicus	F1M1D5	Tbcd	Protein Tbcd OS=Rattus norvegicus GN=Tbcd PE=1 SV=3	133.5	10	10	28	48405	51315.6	113875	69880.9	90412.1	86066.6	97880.3	61775.3	0	0.85	0.3	0.01	0.85					1	1	3	2	2	2	2	2	2	6	2	3	High
Rattus norvegicus	D4A781	Ipo5	Protein Ipo5 OS=Rattus norvegicus GN=Ipo5 PE=1 SV=1	123.6	33	32	132	409108	388507	1.06039e+06	780581	385369	195442	586807	288230	1	1	0.99	1	1	2	1			13	14	25	19	1	2		1	10	8	18	18	High
Rattus norvegicus	F1LN92	Afg3l2	Protein Afg3l2 OS=Rattus norvegicus GN=Afg3l2 PE=1 SV=1	89.3	13	12	50	20623.3	14015.1	30455.9	39703.7	308431	114203	345477	197801	0.02	0	0.91	1	1	1	1	2	1	1	2	1	1	1	1		1	11	4	10	12	High
Rattus norvegicus	D3ZER6	Tnpo2	Protein Tnpo2 OS=Rattus norvegicus GN=Tnpo2 PE=1 SV=2	102.8	9	4	30	3094.18	1628.31	14536.8	31469.1	18913.9	4209.44	18938	24258.2	0.94	1	0.45	0.95	1					3	3	7	6					1	2	3	5	High
Rattus norvegicus	A0A0G2JXD9	Dop1b	Protein Dopey2 OS=Rattus norvegicus GN=Dopey2 PE=1 SV=1	257.6	7	7	19	38488.6	28195.6	88025.2	52852.7	108715	53906.9	147772	101856	0	0.91	0.59	0.63	0.91					1	1	3	2			1		2	3	2	4	High
Rattus norvegicus	D4A022	Gapvd1	Protein Gapvd1 OS=Rattus norvegicus GN=Gapvd1 PE=1 SV=3	165.1	20	20	82	162012	87254.9	278371	130355	191897	74232.4	183621	110350	0.93	0.91	0	0.01	0.93	18	8			4	4	6	2	8	3		9	4	2	7	7	High
Rattus norvegicus	B1WC59	Extl2	Exostoses (Multiple)-like 2, isoform CRA_a OS=Rattus norvegicus GN=Extl2 PE=2 SV=1	37.3	13	13	96	2.20497e+06	2.39469e+06	2.11127e+06	1.85997e+06	187058	391801	274084	76527.5	1	1	0.9	0.98	1					12	28	17	19					3	8	5	4	High
Rattus norvegicus	F1LQI5	Ubr4	E3 ubiquitin-protein ligase UBR4 OS=Rattus norvegicus GN=Ubr4 PE=1 SV=1	573.4	45	45	162	276292	253379	448933	290798	507769	234096	479513	273405	0.87	0.99	0	0	0.99	4	1	1		4	6	14	8	8	3	16	24	20	11	17	25	High
Rattus norvegicus	D3ZKP9	Cacna2d1	Voltage-dependent calcium channel subunit alpha-2/delta-1 OS=Rattus norvegicus GN=Cacna2d1 PE=1 SV=3	123.6	10	10	20	113702	98278.8	149923	151460	41288.9	15455.4	57855.3	32216.3	0.68	0.99	0	0.46	0.99					1	3	8	4					1		1	2	High
Rattus norvegicus	P97603	Neo1	Neogenin (Fragment) OS=Rattus norvegicus GN=Neo1 PE=1 SV=1	150.5	25	25	79	906914	794877	728120	665169	53956.5	58706.4	128223	77724.2	1	1		0.81	1					16	23	17	18							2	3	High
Rattus norvegicus	Q63803	Gnas	Guanine nucleotide-binding protein G(s) subunit alpha isoforms XLas OS=Rattus norvegicus GN=Gnas PE=1 SV=3	122.8	30	3	310	3.23061e+06	3.21366e+06	3.56254e+06	3.00906e+06	2.25887e+06	927887	1.72525e+06	1.31932e+06	0.98	0.76	0	0.11	0.98	8	3	11	7	37	41	36	29	4	11	8	17	25	20	29	24	High
Rattus norvegicus	D3ZXM4	Evi5l	Protein Evi5l (Fragment) OS=Rattus norvegicus GN=Evi5l PE=4 SV=2	57.8	8	2	25	43119.4	60623.9	96554.1	116650	96834	99425.8	127934	105051	0	0.63	0.75	0.91	0.91						1	2	1				1	3	5	5	7	High
Rattus norvegicus	A0A096MJ99	Vamp4	Protein Vamp4 OS=Rattus norvegicus GN=Vamp4 PE=1 SV=1	16.4	4	4	11	38520.1	36451.1	38190.9	47674.7	18639.6	37191.3	29460.2	26265.6	0.9	0.91		0	0.91					2	3	3	2								1	High
Rattus norvegicus	P19511	Atp5f1	ATP synthase F(0) complex subunit B1, mitochondrial OS=Rattus norvegicus GN=Atp5f1 PE=1 SV=1	28.9	14	14	64	327065	233765	630760	742654	599232	156841	541972	462262	0.49	0.76	0.52	0.93	0.93	3		4	1	7	7	11	11				1	6	1	6	6	High
Rattus norvegicus	P31016	Dlg4	Disks large homolog 4 OS=Rattus norvegicus GN=Dlg4 PE=1 SV=1	80.4	4	3	9	55914.3	28654.2	48430.9	35490.5	2445.7	0	8959.42	4227.19	0	0.89		0	0.89					1	1	3	2				1			1		High
Rattus norvegicus	Q6P7Q2	Gpc1	Glypican-1 OS=Rattus norvegicus GN=Gpc1 PE=2 SV=1	61.6	26	26	198	1.15234e+06	1.55651e+06	2.16671e+06	2.5789e+06	362948	217099	569235	513091	0.56	0.67	0.33	0.94	0.94	16	8	8	8	20	27	30	26	7	11		4	6	4	13	10	High
Rattus norvegicus	A0A0H2UI30	Kcnq3	Potassium voltage-gated channel subfamily KQT member 3 OS=Rattus norvegicus GN=Kcnq3 PE=1 SV=1	101	6	6	19	58868.4	36879.6	72038.2	62014.3	25779.3	10278.4	18319.9	7404.34	0.99	0.96	0		0.99					5	6	4	3						1			High
Rattus norvegicus	D3ZLT7	RGD1305350	Protein RGD1305350 OS=Rattus norvegicus GN=RGD1305350 PE=1 SV=1	69.4	5	5	12	24534.7	3494.59	47065.4	47704.3	66267.3	41418	79146	71911.7		0	0.5	0.92	0.92							1	1					1	2	4	3	High
Rattus norvegicus	D4A105	Tmem63b	Protein Tmem63b OS=Rattus norvegicus GN=Tmem63b PE=1 SV=2	94.7	4	4	16	102769	86153.1	132199	132682	18688.2	10044.3	22594	18550.8	0.98	0.97			0.98					4	4	4	4									High
Rattus norvegicus	Q5FVI6	Atp6v1c1	V-type proton ATPase subunit C 1 OS=Rattus norvegicus GN=Atp6v1c1 PE=2 SV=1	43.9	8	8	16	68367.8	49505	101743	80388	45760.2	5043.99	25624.1	21621	0.86	0.89	0	0	0.89					2	3	6	2		1			1			1	High
Rattus norvegicus	P11507	Atp2a2	Sarcoplasmic/endoplasmic reticulum calcium ATPase 2 OS=Rattus norvegicus GN=Atp2a2 PE=1 SV=1	114.7	46	46	249	1.30966e+06	1.1003e+06	2.31029e+06	2.19438e+06	854606	475101	2.29929e+06	1.25854e+06	0.99	1	1	1	1	2		8	2	28	35	38	32				1	13	14	47	29	High
Rattus norvegicus	P07340	Atp1b1	Sodium/potassium-transporting ATPase subunit beta-1 OS=Rattus norvegicus GN=Atp1b1 PE=1 SV=1	35.2	16	16	123	674868	482986	1.41413e+06	1.13661e+06	1.54956e+06	1.17391e+06	2.61403e+06	1.5937e+06	0.91	0.98	0.81	0.99	0.99			1	1	9	7	12	12	4	3	1	6	11	16	21	19	High
Rattus norvegicus	P42346	Mtor	Serine/threonine-protein kinase mTOR OS=Rattus norvegicus GN=Mtor PE=1 SV=1	288.6	9	9	12	30286.2	26355.5	82619.8	59924.6	38696.4	26084.6	73081.4	31060.2		0.88	0	0.58	0.88							2	2					1	1	1	5	High
Rattus norvegicus	Q5FVC4	Dnajb12	DnaJ (Hsp40) homolog, subfamily B, member 12 OS=Rattus norvegicus GN=Dnajb12 PE=1 SV=1	42.5	7	7	21	68473.5	69593.4	113377	68756.8	99900	57544.2	118346	75484	0.82	0.87	0.83	0.84	0.87					2	2	3	2					3	2	5	2	High
Rattus norvegicus	Q62991	Scfd1	Sec1 family domain-containing protein 1 OS=Rattus norvegicus GN=Scfd1 PE=1 SV=1	72.2	15	15	41	192668	163986	203043	223143	290616	99799.7	341965	240048	0.97	0.96	0.89	1	1					4	5	3	4					4	3	8	10	High
Rattus norvegicus	Q4V8C2	Zw10	Centromere/kinetochore protein zw10 homolog OS=Rattus norvegicus GN=Zw10 PE=2 SV=3	87.9	8	8	30	36034.7	34316.6	76247.1	53185.5	40467.8	22209.3	51748.4	25645.8	0.88	0.98	0.5	0.46	0.98	1				2	3	4	4			1	1	3	4	2	5	High
Rattus norvegicus	P70605	Kcnn3	Small conductance calcium-activated potassium channel protein 3 OS=Rattus norvegicus GN=Kcnn3 PE=2 SV=3	81.4	18	14	112	1.12302e+06	929756	962856	827797	1.06931e+06	614080	1.19126e+06	673410	1	1	0.86	0.73	1					16	17	12	12	3	2		6	13	11	11	9	High
Rattus norvegicus	D3ZH14	Tmcc1	Protein Tmcc1 OS=Rattus norvegicus GN=Tmcc1 PE=1 SV=1	71.6	10	9	24	57532	35008.7	123012	66055	94537.6	29731.7	62087.2	50311.2	0.84	0.97	0.58	0.48	0.97	1				2	2	6	3			1		3	2	2	2	High
Mus musculus	O55192	Slc6a2	Sodium-dependent noradrenaline transporter OS=Mus musculus GN=Slc6a2 PE=2 SV=2	69.2	6	6	30	169137	199029	203447	253868	521845	265756	318061	217310	0.87	0.91	0.89	0.84	0.91					2	3	2	3		1		1	6	4	3	5	High
Mus musculus	E9PVE8	Adcyap1r1	Pituitary adenylate cyclase-activating polypeptide type I receptor OS=Mus musculus GN=Adcyap1r1 PE=1 SV=1	59.8	3	3	10	45081.2	46883.9	66060	53760.6	11535.4	7815.24	8712.53	10394.7	0.87	0.83		0	0.87					2	3	2	2								1	High
Rattus norvegicus	Q9ER24	Atxn10	Ataxin-10 OS=Rattus norvegicus GN=Atxn10 PE=1 SV=1	53.7	13	13	68	149993	119701	352848	386687	149598	64845.8	288552	174986	0.48	0.67	0.98	0.98	0.98	4		1	2	5	5	7	7		4		1	8	6	7	11	High
Rattus norvegicus	A0A096UWG9	Dgke	Diacylglycerol kinase OS=Rattus norvegicus GN=Dgke PE=3 SV=1	63.9	9	9	40	200400	188158	268218	213464	46786.3	65458.6	78777	48437.7	1	1	0.47	0.44	1					6	10	8	9					1	2		4	High
Mus musculus	Q7TMY7	Ipo8	Importin-8 OS=Mus musculus GN=Ipo8 PE=1 SV=3	117	7	3	12	57103	16800.8	131280	91461.8	56668.3	36251.5	97500.1	87498		0.92		0.71	0.92							3	5							2	2	High
Rattus norvegicus	G3V7V3	Slc27a4	Protein Slc27a4 OS=Rattus norvegicus GN=Slc27a4 PE=1 SV=1	72.1	17	17	89	260916	233934	327846	318743	469685	186962	465902	306685	1	1	0.59	0.88	1	1				6	12	12	6	2		1	5	13	7	11	13	High
Rattus norvegicus	P06685	Atp1a1	Sodium/potassium-transporting ATPase subunit alpha-1 OS=Rattus norvegicus GN=Atp1a1 PE=1 SV=1	113	57	40	559	3.59182e+06	2.34701e+06	6.67507e+06	6.0759e+06	8.92318e+06	4.49146e+06	1.41688e+07	9.59099e+06	1	1	0.78	1	1	9	1	4	1	42	34	50	42	18	26	12	27	63	54	100	76	High
Rattus norvegicus	Q7TP91	Surf4	Ab1-205 OS=Rattus norvegicus GN=Surf4 PE=1 SV=1	83.2	3	3	17	69932.8	44888.7	119672	93949.9	106646	119865	140899	103630	0.66	0.81	0.48	0.88	0.88					1	3	2	2					1	2	3	3	High
Rattus norvegicus	D4ABX8	Lrfn4	Leucine-rich repeat and fibronectin type-III domain-containing protein 4 OS=Rattus norvegicus GN=Lrfn4 PE=1 SV=1	67.2	4	4	10	74405.3	85736.1	50331.1	45926.1	1974.44	0	6668.69	0	0.92	0.61			0.92					2	5	1	2									High
Rattus norvegicus	Q4V8B7	Hsdl1	Inactive hydroxysteroid dehydrogenase-like protein 1 OS=Rattus norvegicus GN=Hsdl1 PE=2 SV=1	36.9	6	6	29	154976	98057.1	189928	159058	51844.3	23570.1	20808.3	16207.6	0.93	0.8	0.57	0	0.93	1		1		6	6	4	5					3	1	1	1	High
Mus musculus	P04925	Prnp	Major prion protein OS=Mus musculus GN=Prnp PE=1 SV=2	28	4	4	27	52066	41920.3	64780.7	59822.3	86219.7	44165.7	35606.7	59919.7	0.92	0.65	0.01	0	0.92	2	1			3	3	1	3	3	3	1	2	2	1	1	1	High
Rattus norvegicus	P31399	Atp5h	ATP synthase subunit d, mitochondrial OS=Rattus norvegicus GN=Atp5h PE=1 SV=3	18.8	8	8	60	200490	201492	374302	576855	509446	116692	705294	438152	0.63	0.62	0.93	0.99	0.99	3	1	1	1	5	4	5	6				1	7	5	10	11	High
Rattus norvegicus	G3V6D3	Atp5b	ATP synthase subunit beta OS=Rattus norvegicus GN=Atp5b PE=1 SV=1	56.3	39	5	694	4.02471e+06	2.88731e+06	8.98263e+06	7.99292e+06	1.26982e+07	1.51005e+07	2.09009e+07	1.49577e+07	0	0	0.98	1	1	36	17	35	22	32	34	46	51	16	12	6	37	77	81	103	89	High
Rattus norvegicus	P52020	Sqle	Squalene monooxygenase OS=Rattus norvegicus GN=Sqle PE=2 SV=1	64	6	6	18	100517	100659	113273	81148	23301.1	20087.6	16222.7	12608.6	0.97	0.97	0		0.97					3	6	4	4					1				High
Rattus norvegicus	P47816	Pdcd2	Programmed cell death protein 2 OS=Rattus norvegicus GN=Pdcd2 PE=2 SV=2	38.4	3	3	12	71187.6	6769.17	82199.6	56622.3	40566	31651	64356.3	61512.8	0.31	0.65	0	0.89	0.89					2		2	1					1		3	3	High
Rattus norvegicus	A0A0G2KAE6	Fam73b	Similar to CG12125-PA (Predicted), isoform CRA_a OS=Rattus norvegicus GN=Miga2 PE=1 SV=1	65.6	5	5	13	60814.1	35876	89429.4	65037.8	1520.49	3021.96	34335.7	5849.41	0.87	0.93		0	0.93					3	2	5	2							1		High
Rattus norvegicus	Q4KM57	Lemd2	LEM domain containing 2 OS=Rattus norvegicus GN=Lemd2 PE=1 SV=1	36.2	9	2	23	26227.3	27991.6	25186.2	22360.5	0	0	1271.22	1551.11	0.98	0.92	0	0.53	0.98					5	6	4	2					1	1	1	3	High
Rattus norvegicus	D4A3T0	Sos1	Protein Sos1 OS=Rattus norvegicus GN=Sos1 PE=1 SV=2	151	17	17	53	49357.9	49170.9	213996	114894	228621	192246	302893	187949	0.94	0.99	0.92	1	1					3	3	11	5					3	7	10	11	High
Rattus norvegicus	F1LQP9	Tnpo1	Protein Tnpo1 OS=Rattus norvegicus GN=Tnpo1 PE=1 SV=3	101.2	15	10	46	326333	205577	492744	394321	174594	96606.4	281068	146068	0.99	1	0.49	0.98	1					7	6	11	9					1	2	5	5	High
Rattus norvegicus	F1MAK9	Smpd4	Protein Smpd4 OS=Rattus norvegicus GN=Smpd4 PE=4 SV=3	93.3	30	11	138	2.30189e+06	2.28418e+06	656580	627253	887367	781967	97597.8	90462.7	1	1	1	0.83	1	1				24	38	16	12					15	26	2	4	High
Rattus norvegicus	P97536	Cand1	Cullin-associated NEDD8-dissociated protein 1 OS=Rattus norvegicus GN=Cand1 PE=1 SV=1	136.3	19	19	69	340743	245404	651271	568169	118984	119160	153004	101029	0.82	0.95	0.53	0.6	0.95	1		4		9	10	16	11		1		2	3	4	3	5	High
Rattus norvegicus	D4A3H5	Clcn6	Chloride channel protein OS=Rattus norvegicus GN=Clcn6 PE=1 SV=1	96.9	20	20	100	685556	601845	784632	726043	200665	92026.7	197745	102368	1	1	0.99	0.98	1	1		3		19	19	20	17					5	6	4	6	High
Rattus norvegicus	P0CI71	RGD1307443	Dyslexia-associated protein KIAA0319 homolog OS=Rattus norvegicus PE=2 SV=1	117.9	10	10	26	236841	176263	201737	98599.1	41252.6	34316.2	67975	57232.4	0.99	0.91		0.84	0.99					7	5	7	2							2	3	High
Rattus norvegicus	Q9JI51	Vti1a	Vesicle transport through interaction with t-SNAREs homolog 1A OS=Rattus norvegicus GN=Vti1a PE=1 SV=1	26	3	3	11	84079.6	55432	61962.1	67912.3	40649.1	4525.92	66682.5	38626.9	0.64	0.85		0.57	0.85					1	2	2	2							3	1	High
Rattus norvegicus	D3ZWW5	Slc30a9	Protein Slc30a9 OS=Rattus norvegicus GN=Slc30a9 PE=1 SV=1	62.6	41	41	315	1.60029e+06	1.29579e+06	3.06e+06	3.38547e+06	7.71006e+06	1.86039e+07	6.64711e+06	4.39584e+06	1	1	1	1	1					14	17	20	23				2	55	91	53	40	High
Rattus norvegicus	F1LV44	Tenm3	Protein Tenm3 OS=Rattus norvegicus GN=Tenm3 PE=4 SV=3	283.6	17	2	32	282455	169888	181337	188661	33541.4	16843.7	50619.3	18620.8	1	0.97			1					12	11	4	5									High
Rattus norvegicus	D3ZZU4	Tmem160	Protein Tmem160 OS=Rattus norvegicus GN=Tmem160 PE=1 SV=1	19.6	5	5	15	78816.7	72336.5	203545	213881	7163.39	27610.1	5210.62	3691.49	0.86	0.97	0		0.97					2	2	4	6						1			High
Rattus norvegicus	F1LR18	Arhgap39	Rho GTPase-activating protein 39 OS=Rattus norvegicus GN=Arhgap39 PE=1 SV=1	125.5	11	11	39	95854	46985.2	112793	72501.2	88688.1	105459	144420	80405.6	0.91	0.93	0.13	0.43	0.93	1	1			4	2	5	2	2		3	1	5	2	5	6	High
Rattus norvegicus	D3ZKH6	Rabgap1l	Protein Rabgap1l OS=Rattus norvegicus GN=Rabgap1l PE=1 SV=1	92.2	30	27	173	444376	382343	805441	455996	1.45857e+06	1.2514e+06	1.79862e+06	1.12886e+06	1	1	1	1	1					8	16	17	12					18	33	33	36	High
Rattus norvegicus	Q5NDF0	Gtdc2	Protein O-linked-mannose beta-1,4-N-acetylglucosaminyltransferase 2 OS=Rattus norvegicus GN=Pomgnt2 PE=2 SV=1	66.7	8	8	31	124622	114854	137271	100869	59273.5	14217.2	37772.1	21988.8	0.88	0.72	0.49		0.88	4	3		1	7	4	4	3	1	1			2	1			High
Rattus norvegicus	A0A0G2K8S6	Gcs1	Glucosidase 1 OS=Rattus norvegicus GN=LOC103692171 PE=1 SV=1	91.9	5	5	10	4228.18	7524.09	3173.24	6688.72	62324.4	20503.5	79275.5	56482.2			0	0.95	0.95													1	1	3	5	High
Rattus norvegicus	Q5FVQ8	Nlrx1	NLR family member X1 OS=Rattus norvegicus GN=Nlrx1 PE=2 SV=1	107.5	31	31	116	185929	151056	288181	229798	1.49284e+06	606273	1.11416e+06	704470	0.95	0.97	0.99	1	1					3	5	9	3	3	6	3	3	18	18	21	24	High
Rattus norvegicus;Mus musculus	F2Z3Q8	Kpnb1	Importin subunit beta-1 OS=Rattus norvegicus GN=Kpnb1 PE=1 SV=1	97.1	31	31	198	1.34447e+06	1.18327e+06	2.62897e+06	2.33921e+06	1.22797e+06	572966	1.8935e+06	1.40689e+06	0.69	0.97	0.79	1	1	9	4	7	4	15	22	29	28	3	5	1	3	8	11	25	24	High
Rattus norvegicus	P23514	Copb1	Coatomer subunit beta OS=Rattus norvegicus GN=Copb1 PE=1 SV=1	106.9	19	19	71	330783	271626	494206	379024	121662	65138	124876	74935.2	1	0.99	0.6	0.83	1	1	1	1		10	12	17	9	2	1		1	4	2	3	7	High
Rattus norvegicus	D4AAM0	Tnpo3	Protein Tnpo3 OS=Rattus norvegicus GN=Tnpo3 PE=1 SV=2	104.1	4	4	14	21064.8	24196.4	92972	65135.8	69152.6	41442.3	88703.2	66307.1		0.9	0.58	0.54	0.9							3	2		1			1	3	1	3	High
Rattus norvegicus	G3V6W2	Preb	Prolactin regulatory element-binding protein OS=Rattus norvegicus GN=Preb PE=1 SV=1	45.3	6	3	15	60536.2	62376.5	44127.8	73614.2	90401.1	41702.7	51697.1	45309.2	0.86	0.81	0.48	0.57	0.86					2	2	2	2					1	2	1	3	High
Mus musculus	Q8BR30	Rufy2	Putative uncharacterized protein OS=Mus musculus GN=Rufy2 PE=1 SV=1	50.2	9	7	25	27726	32080.7	43295.3	29396.4	113070	16633.7	114670	64954.3	0.71	0.73	0.81	0.96	0.96					1	4	3	1	1	1			3	2	5	4	High
Rattus norvegicus	G3V7Y3	Atp5d	ATP synthase subunit delta, mitochondrial OS=Rattus norvegicus GN=Atp5d PE=1 SV=1	17.6	3	3	17	15712	18091.1	58501.6	35636.6	22122.1	70787.6	32241	21418.4	0	0.86	0.58	0.55	0.86	1				1	1	3	2					1	4	1	3	High
Rattus norvegicus	Q9Z0U4	Gabbr1	Gamma-aminobutyric acid type B receptor subunit 1 OS=Rattus norvegicus GN=Gabbr1 PE=1 SV=1	111.5	42	42	262	3.22447e+06	2.93745e+06	3.79849e+06	3.73737e+06	1.86367e+06	1.86989e+06	1.73797e+06	986971	1	1	1	1	1	1	1			40	40	36	40					27	35	19	23	High
Rattus norvegicus	D3ZFQ8	Cyc1	Cytochrome c-1 (Predicted), isoform CRA_c OS=Rattus norvegicus GN=Cyc1 PE=1 SV=3	35.4	6	6	45	196470	191517	292560	249972	169455	28940.3	206546	119782	0.98	0.96	0.04	0.06	0.98	1	2			6	6	4	4	1	3	3	2	5		3	5	High
Rattus norvegicus	Q6P6S2	Slc39a11	Zinc transporter ZIP11 OS=Rattus norvegicus GN=Slc39a11 PE=2 SV=1	34.8	6	6	38	76563.7	81511	218876	225484	177763	296547	331357	193625	0.96	0.99	0.97	0.98	0.99					3	3	4	4					4	8	6	6	High
Mus musculus	O54965	Rnf13	E3 ubiquitin-protein ligase RNF13 OS=Mus musculus GN=Rnf13 PE=1 SV=2	42.7	4	4	18	8898.98	13312.9	35940.1	14805.8	86736.8	49312.2	158363	86198.7	0	0	0.92	0.91	0.92					1		1	1					4	3	5	3	High
Rattus norvegicus;Mus musculus	F8WFM2	Napb	Beta-soluble NSF attachment protein OS=Rattus norvegicus GN=Napb PE=4 SV=1	33.5	9	6	39	24688.7	17732.5	40316.3	35132.8	211370	19490.5	115794	80920.5	0.41	0.68	0.53	0.99	0.99						3	1	3		2		1	12	1	9	7	High
Mus musculus	Q6NZJ6	Eif4g1	Eukaryotic translation initiation factor 4 gamma 1 OS=Mus musculus GN=Eif4g1 PE=1 SV=1	176	6	5	28	48533.3	38887.7	88393.5	87060	48528.3	28903	37179.3	23814.2	0.95	0.97	0	0	0.97	2	2			3	3	5	3	3	2		1	1	1	1	1	High
Rattus norvegicus	P21707	Syt1	Synaptotagmin-1 OS=Rattus norvegicus GN=Syt1 PE=1 SV=3	47.4	23	20	136	180134	127751	263371	199118	840578	711129	914777	401584	0.89	0.98	0	0	0.98					3	2	4	4	14	19	11	22	10	15	21	11	High
Rattus norvegicus	Q64232	Tecr	Very-long-chain enoyl-CoA reductase OS=Rattus norvegicus GN=Tecr PE=1 SV=1	36.1	14	14	65	641906	595886	923682	776911	309126	213820	222285	152816	1	1	0.32	0.01	1	2	2			6	7	9	9		3		6	7	7	2	5	High
Rattus norvegicus	Q641Y2	Ndufs2	NADH dehydrogenase [ubiquinone] iron-sulfur protein 2, mitochondrial OS=Rattus norvegicus GN=Ndufs2 PE=1 SV=1	52.5	9	9	26	111597	83254.6	150271	156851	28509.6	20302.1	25836.7	13103	0.86	0.83			0.86	3		1		4	7	6	4				1					High
Suid alphaherpesvirus 1	Q5PP80	US9	11 kDa protein OS=Suid alphaherpesvirus 1 GN=US9 PE=4 SV=1	10.6	15	4	953	1.81404e+07	1.81404e+07	1.81404e+07	1.81404e+07	1.81404e+07	1.81404e+07	1.81404e+07	1.81404e+07	1	1	1	1	1			2	1	68	102	70	51				4	155	189	135	176	High
Rattus norvegicus	A0A0G2JVB6	Stx12	Syntaxin-12 OS=Rattus norvegicus GN=Stx12 PE=1 SV=1	32.5	8	8	36	271813	228081	319078	333650	88517.9	23040.8	86315.1	73500.4	0.99	1	0	0.95	1					6	7	8	6					1		3	5	High
Rattus norvegicus	G3V982	Elmo2	Engulfment and cell motility 2, ced-12 homolog (C. elegans), isoform CRA_b OS=Rattus norvegicus GN=Elmo2 PE=1 SV=1	83.7	11	11	32	104873	109684	165401	105123	177390	117212	285912	136716	0	0.9	0.86	1	1					1	1	3	2					7	2	7	9	High
Rattus norvegicus	Q80W92	Vac14	Protein VAC14 homolog OS=Rattus norvegicus GN=Vac14 PE=1 SV=1	88	13	13	39	109721	77980.5	208470	172911	188811	80095.5	149529	158876	0.7	0.98	0.24	0.48	0.98	1				3	1	7	4	1		1	2	4	3	2	10	High
Rattus norvegicus	D3ZCG3	Mon2	Protein Mon2 OS=Rattus norvegicus GN=Mon2 PE=1 SV=3	188.3	7	7	19	80243.6	54106.9	128204	122092	22047.2	7940.63	12278	9247.78	0.95	0.98			0.98					4	4	7	4									High
Rattus norvegicus	G3V6I8	Slc7a3	Cationic amino acid transporter 3 OS=Rattus norvegicus GN=Slc7a3 PE=4 SV=1	67.4	6	6	33	201952	163343	254157	207458	73270.4	96370.4	145613	48357.4	1	0.99	0.81	0	1					6	7	5	9					2	3	1		High
Suid alphaherpesvirus 1	Q77KA6	UL35	Small capsid protein OS=Suid alphaherpesvirus 1 GN=UL35 PE=4 SV=1	11.5	7	7	50	561968	760583	1.94036e+06	2.39956e+06	118498	88283.6	231457	93551.1	1	1	0.87	0.9	1					8	8	13	9					3	3	3	3	High
Rattus norvegicus	G3V9H8	Ret	Proto-oncogene tyrosine-protein kinase receptor Ret OS=Rattus norvegicus GN=Ret PE=1 SV=1	124.2	44	44	187	644151	525480	560830	639970	1.11981e+06	835500	1.00549e+06	648671	0.99	0.97	0.99	0.85	0.99			2	3	17	21	22	13	1	4	2	8	23	30	27	14	High
Suid alphaherpesvirus 1	Q5PP72	US2	US2 protein OS=Suid alphaherpesvirus 1 GN=US2 PE=4 SV=1	27.7	24	24	1496	1.1289e+08	7.69263e+07	1.09402e+08	1.32486e+08	2.93292e+07	1.43134e+07	8.06874e+07	4.45576e+07	0.77	0.57	0.5	1	1			94	56	252	189	222	193		2	19	28	113	47	174	107	High
Rattus norvegicus	P51653	Gpc2	Glypican-2 OS=Rattus norvegicus GN=Gpc2 PE=1 SV=1	63.3	4	4	10	42943.4	45396.7	84142.4	81497.2	0	1596.75	2535.27	0	0.64	0.93			0.93					1	3	3	3									High
Rattus norvegicus	F1M4A4	Kif1a	Protein Kif1a OS=Rattus norvegicus GN=Kif1a PE=1 SV=3	192.8	107	85	589	9.61222e+06	5.96846e+06	949692	535684	9.90944e+06	4.28926e+06	432413	282544	1	0	1	0	1	33	15	18	12	115	108	26	8	23	12	7	13	109	73	7	10	High
Rattus norvegicus	A0A0G2KAL9	Mff	Protein LOC102556337 OS=Rattus norvegicus GN=Mff PE=1 SV=1	32.8	3	3	8	49003.9	58152.3	93910.3	95734.6	28886.7	4433.61	20080	10953.2	0.35	0.9			0.9						2	3	3									High
Rattus norvegicus	Q6P7A7	Rpn1	Dolichyl-diphosphooligosaccharide--protein glycosyltransferase subunit 1 OS=Rattus norvegicus GN=Rpn1 PE=1 SV=1	68.4	28	28	174	690633	624111	1.21721e+06	1.1954e+06	773971	525446	525639	353412	0.13	0.18	0.93	0.47	0.93	8	1	12	5	20	18	21	21	6	1		8	15	16	8	14	High
Rattus norvegicus	Q5XIA1	Ncln	Nicalin OS=Rattus norvegicus GN=Ncln PE=2 SV=1	63	10	10	36	261168	216018	363140	404322	129801	48706.6	105493	71252	1	1	0	0.88	1					5	8	8	7					1	1	3	3	High
Rattus norvegicus	P97846	Cntnap1	Contactin-associated protein 1 OS=Rattus norvegicus GN=Cntnap1 PE=1 SV=1	155.8	18	18	51	136568	182192	155225	222458	220496	168770	159632	104564	0.99	0.99	0.98	0.6	0.99	1				8	10	8	6					5	7	1	5	High
Rattus norvegicus	B5DEH2	Erlin2	Erlin-2 OS=Rattus norvegicus GN=Erlin2 PE=1 SV=1	37.7	15	15	72	473752	389954	440799	596624	335392	76695.3	191877	140002	0.96	0.94	0.67	0.71	0.96	2	1	1	2	12	12	12	10			1		6	2	2	9	High
Rattus norvegicus	Q9WUD2	Trpv2	Transient receptor potential cation channel subfamily V member 2 OS=Rattus norvegicus GN=Trpv2 PE=1 SV=2	86.7	34	17	236	2.51856e+06	2.38523e+06	3.34504e+06	3.05595e+06	4.87737e+06	4.14728e+06	4.49059e+06	3.3971e+06	1	1	1	1	1			1	1	20	26	25	26	3	4	2	5	30	37	32	24	High
Rattus norvegicus	A0A0G2K761	Cul2	Protein Cul2 OS=Rattus norvegicus GN=Cul2 PE=1 SV=1	86.9	15	15	50	172467	128480	267705	195236	222104	88855.1	201181	107518	0.67	0.94	0.87	0.94	0.94	1	1	1		2	7	9	5	2	4			8	2	3	5	High
Rattus norvegicus	G3V728	Nipsnap1	4-nitrophenylphosphatase domain and non-neuronal SNAP25-like protein homolog 1 (C. elegans), isoform CRA_b OS=Rattus norvegicus GN=Nipsnap1 PE=1 SV=1	33.3	6	6	47	76929.4	98536	134847	151668	250062	145654	186628	162571	0.19	0.35	0.93	0.88	0.93	1	1	2	1	2	4	4	5	3	1		1	6	5	6	5	High
Rattus norvegicus	P16970	Abcd3	ATP-binding cassette sub-family D member 3 OS=Rattus norvegicus GN=Abcd3 PE=1 SV=3	75.3	15	2	68	690180	469712	866387	591087	78486.5	24858.7	34350.8	25851.7	0.88	0.84	0.3		0.88	9	2	3	2	14	11	15	10					2				High
Mus musculus	Q9DBU0	Tm9sf1	Transmembrane 9 superfamily member 1 OS=Mus musculus GN=Tm9sf1 PE=2 SV=2	68.9	7	7	24	51639	58047.3	92393.6	107763	38114.9	58235	60190.6	37281.1	0.97	0.95	0.54	0.46	0.97					3	5	3	6					1	3	2	1	High
Rattus norvegicus	A0A0G2K756	Acbd3	Acyl-Coenzyme A binding domain containing 3 OS=Rattus norvegicus GN=Acbd3 PE=1 SV=1	60.3	5	5	14	31911.5	33440.7	57420.8	51345.2	15410.5	2238.82	7805.31	3388.41	0.88	0.9		0	0.9	1	1			2	3	2	4							1		High
Rattus norvegicus	A0A096MJZ2	Tbl2	Protein Tbl2 OS=Rattus norvegicus GN=Tbl2 PE=1 SV=1	49.6	10	10	26	90393.7	83256.1	127013	155815	58280.8	21611.9	39802.6	29129.8	1	0.99	0	0	1					6	7	4	6					1		1	1	High
Rattus norvegicus	Q9JJ76	Csnk1e	Casein kinase 1 epsilon OS=Rattus norvegicus GN=Csnk1e PE=1 SV=1	47.3	10	3	29	126330	80129.5	184963	162623	93721.7	40094.1	67741.5	43637.5	0.93	0.94	0.05	0.07	0.94	5	1			4	2	6	3	1			2	2		1	2	High
Rattus norvegicus	D3ZPN0	Pcdh17	Protein Pcdh17 OS=Rattus norvegicus GN=Pcdh17 PE=4 SV=2	132	6	6	20	89614.3	63165.5	93590.9	61831.8	6250.74	4339.15	13888.2	6261.25	0.97	0.99			0.99					4	6	5	5									High
Rattus norvegicus	A0A0H2UHG6	Stra6	Stimulated by retinoic acid gene 6 protein homolog OS=Rattus norvegicus GN=Stra6 PE=4 SV=1	74.4	5	5	15	238737	311353	180823	274061	27631.2	23961.3	13893.6	7912.53	0.7	0.94	0	0.28	0.94	1				1	4	3	3						1		2	High
Mus musculus	D3YUP1	Carm1	Histone-arginine methyltransferase CARM1 OS=Mus musculus GN=Carm1 PE=1 SV=1	70.3	9	9	39	26370.9	25481.3	104134	76097.9	109138	55339.7	84053.1	59172.5	0	0.89	0	0	0.89	4	1			1		3	2	4	5	2	6	3	3	2	3	High
Rattus norvegicus	G3V9Z3	Maoa	Amine oxidase OS=Rattus norvegicus GN=Maoa PE=1 SV=1	59.5	18	18	134	449867	292451	539557	745521	889033	549332	737214	420737	0	0.21	0.58	0.96	0.96	7	1	8	3	8	7	7	14		3	1	9	18	11	17	20	High
Rattus norvegicus	Q62824	Exoc4	Exocyst complex component 4 OS=Rattus norvegicus GN=Exoc4 PE=1 SV=1	110.5	14	14	45	66023.5	53611.8	143944	106786	101568	60493.5	150180	116247	0.86	0.99	0.82	0.98	0.99					2	4	8	6	1	4			5	2	7	6	High
Rattus norvegicus	B0BN30	Mtch1	Mtch1 protein OS=Rattus norvegicus GN=Mtch1 PE=1 SV=1	41.6	8	8	36	231201	206206	331994	331962	62813.9	20682.9	16844.4	20310.5	1	0.99	0		1	1				7	9	6	9			1	1	1	1			High
Suid alphaherpesvirus 1	Q5PP80_mut	US9	11 kDa protein OS=Suid alphaherpesvirus 1 GN=US9_YY PE=4 SV=1	10.4	15	4	887	1.81404e+07	1.81404e+07	1.81404e+07	1.81404e+07	1.81404e+07	1.81404e+07	1.81404e+07	1.81404e+07	1	1	1	1	1					20	51	102	82				3	90	148	178	213	High
Mus musculus	Q9EPN1	Nbea	Neurobeachin OS=Mus musculus GN=Nbea PE=1 SV=1	326.5	10	10	21	119975	129730	150285	110527	59117.5	45839.9	41831.5	31731.9	0.97	0.47	0.28	0	0.97					3	9	5			1			2			1	High
Rattus norvegicus	D4IGX4	Fut8	Alpha-(1,6)-fucosyltransferase (Fragment) OS=Rattus norvegicus GN=Fut8 PE=2 SV=1	66.4	32	32	155	1.92166e+06	2.15759e+06	4.25572e+06	3.64492e+06	759930	760877	1.21395e+06	1.02155e+06	1	1	1	1	1					20	30	30	27					10	11	10	17	High
Rattus norvegicus	O88658	Kif1b	Kinesin-like protein KIF1B OS=Rattus norvegicus GN=Kif1b PE=1 SV=2	204	24	2	143	0	2360.94	0	0	2953.32	1589.32	0	997.649	1	0	0.99	0.01	1	11	7	5	3	28	24	6	1	6	4	3	3	19	16	2	5	High
